# Supplementary material for: Massively parallel immunopeptidome by DNA sequencing provides insights into cancer antigen presentation
Source: Nat Genet. 2025 Jul 28;57(8):2062–73. doi: 10.1038/s41588-025-02268-1 (PMC12339365; doi:10.1038/s41588-025-02268-1)
Supplement: Supplementary file 5 — Results peaks from MS. [file 41588_2025_2268_MOESM5_ESM.xlsx]

## Sheet: PEAKS DB
Peptide	-10lgP	Mass	Length	ppm	m/z	RT	Area Sample 1	Area Sample 2	Fraction	Scan	Source File	#Feature	#Feature Sample 1	#Feature Sample 2	Accession	PTM	AScore	Found By
YAQQGTYYTQPL	23.29	1431.67	12	-2.1	716.839	62.44	32367		1	F1:15614	MSB71837A_01.raw	2	2	0	A1KXE4|F168B_HUMAN			PEAKS DB
YAAPPHVIH	21.6	1003.52	9	-1.1	335.515	24.21	205800	394110	2	F2:5538	MSB71837A_02.raw	2	1	1	A1KXE4|F168B_HUMAN			PEAKS DB
MGMVAGTTM(+15.99)	23.8	913.371	9	-0.1	457.693	34.52	85421		1	F1:8170	MSB71837A_01.raw	1	1	0	A1KXE4|F168B_HUMAN:Q92567|F168A_HUMAN	Oxidation (M)	M9:Oxidation (M):78.75	PEAKS DB
LAASLSTRQ	15.98	945.524	9	4.6	473.772	54.77		656980	2	F2:13508	MSB71837A_02.raw	1	0	1	A3KMH1|VWA8_HUMAN			PEAKS DB
TSVSTQLSL	18.91	934.497	9	0	468.256	65.09	137860	196610	1	F1:16293	MSB71837A_01.raw	2	1	1	A4D0T7|SIM30_HUMAN			PEAKS DB
AGSGEFRTL	17.42	936.466	9	-1.1	469.24	33.99		252480	2	F2:8070	MSB71837A_02.raw	1	0	1	A6NKD9|CC85C_HUMAN			PEAKS DB
AAIAAAAAA	18.65	699.391	9	0.9	350.703	24.15	938550		1	F1:5477	MSB71837A_01.raw	1	1	0	A6NNT2|CP096_HUMAN			PEAKS DB
SSYGQQSSL	30.34	955.425	9	-0.8	478.719	28.76		72200	2	F2:6726	MSB71837A_02.raw	1	0	1	C304ms_10:fusion_14			PEAKS DB
YIMSDSNYV	41.52	1090.46	9	-1.3	546.239	66.88	534140	798510	1	F1:16735	MSB71837A_01.raw	2	1	1	C304ms_13			PEAKS DB
YIM(+15.99)SDSNYV	31.24	1106.46	9	-2.1	554.236	46.7	239680		1	F1:11422	MSB71837A_01.raw	1	1	0	C304ms_13	Oxidation (M)	M3:Oxidation (M):1000.00	PEAKS DB
LTSTVQLIM(+15.99)	24.82	1020.55	9	-0.1	511.284	66.01	2163900	3333000	2	F2:16515	MSB71837A_02.raw	2	1	1	C304ms_9	Oxidation (M)	M9:Oxidation (M):1000.00	PEAKS DB
LTSTVQLIM	18.54	1004.56	9	0.6	503.286	88.87	0	0	1	F1:22694	MSB71837A_01.raw	0	0	0	C304ms_9			PEAKS DB
IQVAGIGVL	22.16	868.538	9	-0.3	435.276	79.16		846640	2	F2:19878	MSB71837A_02.raw	1	0	1	H7C241|CLD34_HUMAN			PEAKS DB
YSSENISNF	26.37	1059.45	9	0.3	530.733	57.47	929720	1232700	2	F2:14338	MSB71837A_02.raw	2	1	1	O00151|PDLI1_HUMAN			PEAKS DB
LQNDHKAVM	18.44	1054.52	9	0.9	352.515	15.71		42434	2	F2:3349	MSB71837A_02.raw	1	0	1	O00233|PSMD9_HUMAN			PEAKS DB
LASHILTAL	32.69	937.56	9	0.3	469.787	63.85	1429300	2195200	2	F2:15860	MSB71837A_02.raw	2	1	1	O00273|DFFA_HUMAN			PEAKS DB
GPPPPPPPP	29.84	851.454	9	0.1	426.734	29.68	769490		1	F1:6908	MSB71837A_01.raw	1	1	0	O00401|WASL_HUMAN:Q68DA7|FMN1_HUMAN:Q8TF74|WIPF2_HUMAN:Q9NYV4|CDK12_HUMAN:O75899|GABR2_HUMAN:Q9Y5R2|MMP24_HUMAN:P17483|HXB4_HUMAN:Q9Y2G1|MYRF_HUMAN:P85037|FOXK1_HUMAN:Q8N8S7|ENAH_HUMAN:P10275|ANDR_HUMAN:Q8NFZ4|NLGN2_HUMAN:Q9UPY6|WASF3_HUMAN:Q16637|SMN_HUMAN:Q9UPT8|ZC3H4_HUMAN:Q9UI08|EVL_HUMAN:Q03111|ENL_HUMAN			PEAKS DB
SANPANPAIL	31.89	966.513	10	-1.3	484.263	53.9	604810	774760	1	F1:13409	MSB71837A_01.raw	2	1	1	O00560|SDCB1_HUMAN			PEAKS DB
ITAPPSRVL	26.69	952.571	9	0.6	477.293	39.08	2797500	3499100	1	F1:9472	MSB71837A_01.raw	2	1	1	O00767|SCD_HUMAN			PEAKS DB
RAVSVPASF	24.02	932.508	9	-0.2	467.261	44.41	169120	328710	2	F2:10781	MSB71837A_02.raw	2	1	1	O14654|IRS4_HUMAN			PEAKS DB
SAAEPTLAL	17.92	871.465	9	1.1	436.74	67.7		155820	2	F2:16866	MSB71837A_02.raw	1	0	1	O14654|IRS4_HUMAN			PEAKS DB
AALAAAAAA	18.65	699.391	9	0.9	350.703	24.15	938550		1	F1:5477	MSB71837A_01.raw	1	1	0	O14654|IRS4_HUMAN:P51610|HCFC1_HUMAN			PEAKS DB
WALGGDSGENTSL	19.71	1305.58	13	-2.3	653.798	81.02		0	2	F2:20456	MSB71837A_02.raw	0	0	0	O15027|SC16A_HUMAN			PEAKS DB
FSIQDGNSQ	29.42	994.436	9	-0.1	498.225	37.92		351480	2	F2:9173	MSB71837A_02.raw	1	0	1	O15226|NKRF_HUMAN			PEAKS DB
GLPAAVPVLP	18.1	932.569	10	5	467.294	73.86	9324100	13305000	2	F2:19345	MSB71837A_02.raw	2	1	1	O15287|FANCG_HUMAN			PEAKS DB
FADVAPLQL	23.43	972.528	9	2.1	487.272	98.72	0	0	2	F2:25282	MSB71837A_02.raw	0	0	0	O15304|SIVA_HUMAN			PEAKS DB
YAYFHEEDESSF	43.95	1522.59	12	1.1	762.303	66.83	273560	298240	2	F2:16675	MSB71837A_02.raw	2	1	1	O15371|EIF3D_HUMAN			PEAKS DB
GQWQQESSM(+15.99)	15.57	1095.43	9	0.3	548.722	20.95		272220	2	F2:4690	MSB71837A_02.raw	1	0	1	O15529|GPR42_HUMAN:O14843|FFAR3_HUMAN	Oxidation (M)	M9:Oxidation (M):1000.00	PEAKS DB
ASYGVGAVASL	21.84	993.513	11	0.5	497.764	75.89	0	141220	2	F2:19045	MSB71837A_02.raw	1	0	1	O43251|RFOX2_HUMAN			PEAKS DB
YAQPATATAATAAA	19.24	1277.63	14	0	639.82	34.93		22356	2	F2:8345	MSB71837A_02.raw	1	0	1	O43251|RFOX2_HUMAN			PEAKS DB
HAIDSFREGETM(+15.99)IL	48.29	1633.78	14	-0.4	545.599	62.52	1106900	1720600	1	F1:15629	MSB71837A_01.raw	2	1	1	O43290|SNUT1_HUMAN	Oxidation (M)	M12:Oxidation (M):1000.00	PEAKS DB
HAIDSFREGETMIL	47.22	1617.78	14	-0.1	540.268	73.59	3152600	4632600	2	F2:18500	MSB71837A_02.raw	2	1	1	O43290|SNUT1_HUMAN			PEAKS DB
HAIDSFREGETM(+15.99)	42.39	1407.61	12	0.5	470.21	25.59	99415	179360	2	F2:5893	MSB71837A_02.raw	2	1	1	O43290|SNUT1_HUMAN	Oxidation (M)	M12:Oxidation (M):1000.00	PEAKS DB
HAIDSFREGETM	32.73	1391.61	12	-0.4	696.814	36.23	137110	106630	2	F2:8717	MSB71837A_02.raw	2	1	1	O43290|SNUT1_HUMAN			PEAKS DB
YIVLSGSGKSM(+15.99)	20.94	1156.58	11	0.1	579.297	32.44		66997	2	F2:7660	MSB71837A_02.raw	1	0	1	O43290|SNUT1_HUMAN	Oxidation (M)	M11:Oxidation (M):1000.00	PEAKS DB
FGHSLGGPL	32.49	883.455	9	0.2	442.735	47.65	1875400	2319300	2	F2:11723	MSB71837A_02.raw	2	1	1	O43347|MSI1H_HUMAN			PEAKS DB
YGYNNDNQEF	37.83	1262.48	10	0.8	632.25	52.3	630780	816230	1	F1:12979	MSB71837A_01.raw	2	1	1	O43390|HNRPR_HUMAN			PEAKS DB
AAAPGAPGPPPP	20.19	998.518	12	8	500.271	67.95		0	2	F2:16993	MSB71837A_02.raw	0	0	0	O43435|TBX1_HUMAN			PEAKS DB
GALGGSRAL	18.92	800.45	9	0.7	401.233	25.07	66561	96522	2	F2:5787	MSB71837A_02.raw	2	1	1	O43524|FOXO3_HUMAN			PEAKS DB
GSLNSTTDSAL	36.04	1064.5	11	0.9	533.257	41.42	690950	940130	2	F2:10031	MSB71837A_02.raw	2	1	1	O43566|RGS14_HUMAN			PEAKS DB
SATQVYTIL	38.6	994.534	9	0	498.274	80.33	0	4819700	2	F2:20281	MSB71837A_02.raw	1	0	1	O43567|RNF13_HUMAN			PEAKS DB
FSSSRTATL	19.28	968.493	9	2.1	485.255	25.7		70597	2	F2:5930	MSB71837A_02.raw	1	0	1	O43572|AKA10_HUMAN			PEAKS DB
VAALSGRPLG	16.18	939.55	10	-0.5	470.782	34.93		11146	2	F2:8369	MSB71837A_02.raw	1	0	1	O43674|NDUB5_HUMAN			PEAKS DB
SFQRQLSSA	20.68	1022.51	9	1.9	512.265	70.05	1180500		1	F1:17533	MSB71837A_01.raw	1	1	0	O60346|PHLP1_HUMAN			PEAKS DB
PPPPPPPPPLPGGV	26.27	1314.73	14	-6.8	658.37	83.94	0	0	1	F1:21349	MSB71837A_01.raw	0	0	0	O60610|DIAP1_HUMAN			PEAKS DB
PPPPPPPPPPLPGGV	17.07	1411.79	15	-4.5	706.897	89.5	0		1	F1:22872	MSB71837A_01.raw	0	0	0	O60610|DIAP1_HUMAN			PEAKS DB
AAYASTKESYPH	41.82	1323.61	12	-0.1	662.812	19.73	483000	775570	2	F2:4357	MSB71837A_02.raw	4	2	2	O60664|PLIN3_HUMAN			PEAKS DB
AAEKGVRTL	33.02	943.545	9	0.5	315.522	15.89	124410	320870	2	F2:3401	MSB71837A_02.raw	3	1	2	O60664|PLIN3_HUMAN			PEAKS DB
NAIEGGTQL	18.67	901.451	9	1.5	451.733	41.32		76187	2	F2:10012	MSB71837A_02.raw	1	0	1	O60832|DKC1_HUMAN			PEAKS DB
VAADSITNTM	27.74	1021.48	10	0.6	511.745	49.91		552290	2	F2:12261	MSB71837A_02.raw	1	0	1	O60941|DTNB_HUMAN:Q9Y4J8|DTNA_HUMAN			PEAKS DB
WAEEPTNRTTL	15.96	1316.64	11	0	659.325	43.18		75844	2	F2:10516	MSB71837A_02.raw	1	0	1	O75167|PHAR2_HUMAN			PEAKS DB
MMPPMGGPPM	42.87	1044.43	10	-2	523.22	74.92		307420	2	F2:18735	MSB71837A_02.raw	1	0	1	O75400|PR40A_HUMAN			PEAKS DB
FQTAHRRNM	24.93	1159.57	9	-1	387.529	13.28		190360	2	F2:2727	MSB71837A_02.raw	1	0	1	O75475|PSIP1_HUMAN			PEAKS DB
LSQEDVKTL	16.33	1031.55	9	-1.3	516.782	38.39	97729		1	F1:9309	MSB71837A_01.raw	1	1	0	O75616|ERAL1_HUMAN			PEAKS DB
HAYDNFLEHSNSVF	15.13	1678.74	14	-0.9	560.586	77.09		127500	2	F2:19356	MSB71837A_02.raw	1	0	1	O75674|TM1L1_HUMAN			PEAKS DB
GTAARVFR	16.75	876.493	8	0	439.254	47.68		0	2	F2:11718	MSB71837A_02.raw	0	0	0	O75746|S2512_HUMAN			PEAKS DB
RGLESATSL	26.61	932.493	9	0.4	467.254	34.37	2586300	4220300	2	F2:8130	MSB71837A_02.raw	2	1	1	O75792|RNH2A_HUMAN			PEAKS DB
LNDLKETAL	16.73	1015.55	9	0.9	508.785	42.31		78640	2	F2:10284	MSB71837A_02.raw	1	0	1	O76039|CDKL5_HUMAN			PEAKS DB
IAIGSSESAQKAL	40.68	1273.69	13	0.1	637.851	42.65	261260	391660	2	F2:10358	MSB71837A_02.raw	2	1	1	O94760|DDAH1_HUMAN			PEAKS DB
SAATQSHSISSSSF	42.94	1395.63	14	-0.4	698.82	33.56	699700		1	F1:7956	MSB71837A_01.raw	1	1	0	O95197|RTN3_HUMAN			PEAKS DB
AATQSHSISSSSF	24.34	1308.59	13	1.1	655.305	29.91	57886	112570	2	F2:7012	MSB71837A_02.raw	2	1	1	O95197|RTN3_HUMAN			PEAKS DB
AAEM(+15.99)QDREL	29.84	1077.48	9	0	539.745	18.8	66337		1	F1:4149	MSB71837A_01.raw	1	1	0	O95409|ZIC2_HUMAN	Oxidation (M)	M4:Oxidation (M):1000.00	PEAKS DB
AAQNGFVDSAA	17.51	1049.48	11	-0.4	525.746	37.48	102930		1	F1:9006	MSB71837A_01.raw	1	1	0	O95409|ZIC2_HUMAN			PEAKS DB
PTEYERSL	15.85	993.477	8	0.8	497.746	55.57		0	2	F2:13783	MSB71837A_02.raw	0	0	0	O95466|FMNL1_HUMAN			PEAKS DB
SNYGGSQGSGQTL	21.28	1254.55	13	0.3	628.281	29.2		47485	2	F2:6857	MSB71837A_02.raw	1	0	1	O95486|SC24A_HUMAN			PEAKS DB
YAMSTVSNA	27.25	942.412	9	0.7	472.213	35.51		205460	2	F2:8573	MSB71837A_02.raw	1	0	1	O95487|SC24B_HUMAN			PEAKS DB
YSQGPGKMTSL	19.25	1167.56	11	-1.1	584.786	35.12		0	2	F2:8412	MSB71837A_02.raw	0	0	0	O95487|SC24B_HUMAN			PEAKS DB
YSQGPGKMT	18.88	967.443	9	0.5	484.729	17.23		77663	2	F2:3724	MSB71837A_02.raw	1	0	1	O95487|SC24B_HUMAN			PEAKS DB
HSDNPGLEL	20.47	980.456	9	0.7	491.236	43.4	291900	422310	1	F1:10535	MSB71837A_01.raw	2	1	1	O95490|AGRL2_HUMAN			PEAKS DB
HTANPTSNSNF	32.74	1188.52	11	0.4	595.265	20.97	211110	331830	2	F2:4713	MSB71837A_02.raw	2	1	1	O95628|CNOT4_HUMAN			PEAKS DB
SAYAGQTQYSGM(+15.99)	47.01	1278.52	12	0.3	640.267	27.7	315860	526360	1	F1:6444	MSB71837A_01.raw	2	1	1	O95677|EYA4_HUMAN	Oxidation (M)	M12:Oxidation (M):1000.00	PEAKS DB
SAYAGQTQYSGM	45.26	1262.52	12	0.5	632.269	42.44	1864700	2485400	2	F2:10249	MSB71837A_02.raw	2	1	1	O95677|EYA4_HUMAN			PEAKS DB
LTKSGAVYTWGKGDYHRLGHGSDDHVRRPRQVQG	16.75	3832.94	34	4.9	767.598	66.8	248290		1	F1:16798	MSB71837A_01.raw	1	1	0	O95714|HERC2_HUMAN			PEAKS DB
IQYSNHREL	25.43	1158.58	9	-1.3	387.2	20.84	292410	439910	2	F2:4666	MSB71837A_02.raw	4	2	2	O95758|PTBP3_HUMAN			PEAKS DB
KIQGDDWEPRPL	44.09	1452.74	12	1.5	485.253	51.9	1933100	2549300	2	F2:12828	MSB71837A_02.raw	4	2	2	O95817|BAG3_HUMAN			PEAKS DB
TVVDRPQQPM	31.85	1169.59	10	0.4	585.801	27.48		107340	2	F2:6409	MSB71837A_02.raw	1	0	1	O95817|BAG3_HUMAN			PEAKS DB
YTNGSIPQSM	24.13	1096.49	10	-0.2	549.25	45.83	195030	0	2	F2:11229	MSB71837A_02.raw	1	1	0	O95835|LATS1_HUMAN			PEAKS DB
LIVDRPVTL	20.33	1024.63	9	0.6	513.322	63.41	127440	252960	2	F2:15789	MSB71837A_02.raw	2	1	1	O96000|NDUBA_HUMAN			PEAKS DB
SAGPHFNPL	27.02	938.461	9	0.6	470.238	47.56	954630	1163900	1	F1:11712	MSB71837A_01.raw	2	1	1	P00441|SODC_HUMAN			PEAKS DB
YAYDGKDYIA	41.77	1177.53	10	0.3	589.772	47.42	784060	1057600	2	F2:11691	MSB71837A_02.raw	2	1	1	P01889|HLAB_HUMAN			PEAKS DB
YAYDGKDYIAL	41.74	1290.61	11	3.6	646.316	73.87	1293400	1823200	2	F2:18598	MSB71837A_02.raw	2	1	1	P01889|HLAB_HUMAN			PEAKS DB
YAYDGKDYI	25.82	1106.49	9	-0.2	554.253	51.32	197430	277110	2	F2:12620	MSB71837A_02.raw	2	1	1	P01889|HLAB_HUMAN			PEAKS DB
LVMAPRTVL	18.25	998.595	9	-1.2	500.304	57.72		35230	2	F2:14363	MSB71837A_02.raw	1	0	1	P01889|HLAB_HUMAN			PEAKS DB
YAYDGKDY	19.35	993.408	8	0.9	497.712	31.1		96124	2	F2:7318	MSB71837A_02.raw	1	0	1	P01889|HLAB_HUMAN:P17693|HLAG_HUMAN			PEAKS DB
SAFSNLFGGEPL	34.02	1237.6	12	-1	619.806	112.72	0	393280	2	F2:29219	MSB71837A_02.raw	1	0	1	P02786|TFR1_HUMAN			PEAKS DB
FSNLFGGEPL	27.96	1079.53	10	-2.3	540.77	105.87	238960	69949	2	F2:27272	MSB71837A_02.raw	2	1	1	P02786|TFR1_HUMAN			PEAKS DB
FAYPDTHRHRLGPNYL	32.41	1955.98	16	-0.3	490.001	46.82	639300	816580	2	F2:11467	MSB71837A_02.raw	2	1	1	P04040|CATA_HUMAN			PEAKS DB
C(+57.02)GLGGSGTPV	37	903.412	10	0.5	452.714	37.58	2725300	2841700	2	F2:9091	MSB71837A_02.raw	2	1	1	P04054|PA21B_HUMAN	Carbamidomethylation	C1:Carbamidomethylation:1000.00	PEAKS DB
FSYGRALQA	21.28	1011.51	9	1.5	506.765	43.99	66523	92467	2	F2:10713	MSB71837A_02.raw	2	1	1	P04075|ALDOA_HUMAN:P05062|ALDOB_HUMAN:P09972|ALDOC_HUMAN			PEAKS DB
GSGGGSYGSGGGGGGHGSY	40.19	1513.58	19	0.3	757.798	17.6	137800	276480	2	F2:3814	MSB71837A_02.raw	2	1	1	P04264|K2C1_HUMAN			PEAKS DB
GSGGGSYGSGGGGGGGRGSY	37.33	1589.65	20	1.2	795.831	17.97		47921	2	F2:3935	MSB71837A_02.raw	1	0	1	P04264|K2C1_HUMAN			PEAKS DB
FSSCGGGGGSF	20.01	961.36	11	4	481.689	57.8	82429	111080	2	F2:14336	MSB71837A_02.raw	2	1	1	P04264|K2C1_HUMAN			PEAKS DB
SLVNLGGSK	16.14	873.492	9	-0.3	437.753	35.16	81804		1	F1:8351	MSB71837A_01.raw	1	1	0	P04264|K2C1_HUMAN			PEAKS DB
GPPPPPGKPQ	25.88	970.524	10	1.5	486.27	16.04	133430	188870	2	F2:3429	MSB71837A_02.raw	2	1	1	P04280|PRP1_HUMAN:P02812|PRB2_HUMAN			PEAKS DB
HGIDPTGTY	29.06	959.435	9	-0.5	480.724	32.43		282320	2	F2:7608	MSB71837A_02.raw	1	0	1	P04350|TBB4A_HUMAN:P07437|TBB5_HUMAN:P68371|TBB4B_HUMAN			PEAKS DB
FVFGQSGAGNNW	29.69	1282.57	12	-1.4	642.293	89.57	0	123620	2	F2:22748	MSB71837A_02.raw	1	0	1	P04350|TBB4A_HUMAN:P07437|TBB5_HUMAN:P68371|TBB4B_HUMAN:Q9BVA1|TBB2B_HUMAN:Q13885|TBB2A_HUMAN			PEAKS DB
TVVEPYNATL	15.49	1105.57	10	1.1	553.791	66.34		76364	2	F2:16566	MSB71837A_02.raw	1	0	1	P04350|TBB4A_HUMAN:P07437|TBB5_HUMAN:P68371|TBB4B_HUMAN:Q9BVA1|TBB2B_HUMAN:Q13885|TBB2A_HUMAN:Q3ZCM7|TBB8_HUMAN:Q9BUF5|TBB6_HUMAN:Q13509|TBB3_HUMAN:A6NNZ2|TBB8B_HUMAN			PEAKS DB
HSLGGGTGSGMGTL	26.23	1230.57	14	-1.1	616.29	39.83	241570	444630	1	F1:9641	MSB71837A_01.raw	2	1	1	P04350|TBB4A_HUMAN:P07437|TBB5_HUMAN:P68371|TBB4B_HUMAN:Q9BVA1|TBB2B_HUMAN:Q13885|TBB2A_HUMAN:Q3ZCM7|TBB8_HUMAN:Q9BUF5|TBB6_HUMAN:Q13509|TBB3_HUMAN:A6NNZ2|TBB8B_HUMAN:Q9H4B7|TBB1_HUMAN			PEAKS DB
FFMPGFAPL	24.85	1025.5	9	-0.9	513.759	114.68	191910	221740	2	F2:29771	MSB71837A_02.raw	2	1	1	P04350|TBB4A_HUMAN:P07437|TBB5_HUMAN:P68371|TBB4B_HUMAN:Q9BVA1|TBB2B_HUMAN:Q13885|TBB2A_HUMAN:Q3ZCM7|TBB8_HUMAN:Q9BUF5|TBB6_HUMAN:Q13509|TBB3_HUMAN:A6NNZ2|TBB8B_HUMAN:Q9H4B7|TBB1_HUMAN			PEAKS DB
HSLGGGTGSGM(+15.99)GTL	24.14	1246.56	14	0.8	624.288	24.73		197620	2	F2:5678	MSB71837A_02.raw	1	0	1	P04350|TBB4A_HUMAN:P07437|TBB5_HUMAN:P68371|TBB4B_HUMAN:Q9BVA1|TBB2B_HUMAN:Q13885|TBB2A_HUMAN:Q3ZCM7|TBB8_HUMAN:Q9BUF5|TBB6_HUMAN:Q13509|TBB3_HUMAN:A6NNZ2|TBB8B_HUMAN:Q9H4B7|TBB1_HUMAN	Oxidation (M)	M11:Oxidation (M):1000.00	PEAKS DB
FAEDVGSNKGA	33.02	1093.5	11	-0.1	547.759	21.83		82613	2	F2:4929	MSB71837A_02.raw	1	0	1	P05067|A4_HUMAN			PEAKS DB
LAAWTARAL	30.27	971.555	9	3.1	486.786	58.87		87600	2	F2:14632	MSB71837A_02.raw	1	0	1	P05067|A4_HUMAN			PEAKS DB
AALGGNSSPSA	24.28	930.441	11	0.3	466.228	22.31	125910	162240	2	F2:5039	MSB71837A_02.raw	2	1	1	P05387|RLA2_HUMAN			PEAKS DB
ASVPAGGAV	21.41	727.386	9	-0.5	364.7	27.91	136510	73841	1	F1:6518	MSB71837A_01.raw	2	1	1	P05387|RLA2_HUMAN			PEAKS DB
YGYSNPKIL	56.1	1053.55	9	-0.7	527.782	50.34	1134500	1006400	2	F2:12345	MSB71837A_02.raw	2	1	1	P05412|JUN_HUMAN			PEAKS DB
FAEGFVRAL	33.53	1008.54	9	0.2	505.277	75.29		88844	2	F2:18913	MSB71837A_02.raw	1	0	1	P05412|JUN_HUMAN			PEAKS DB
FALSEAM(+15.99)GL	31.3	953.453	9	0.4	477.734	80.59	65247		1	F1:20415	MSB71837A_01.raw	1	1	0	P05496|AT5G1_HUMAN:Q06055|AT5G2_HUMAN:P48201|AT5G3_HUMAN	Oxidation (M)	M7:Oxidation (M):1000.00	PEAKS DB
FALSEAMGL	29.1	937.458	9	0.4	469.736	106.79	67563	0	1	F1:27624	MSB71837A_01.raw	1	1	0	P05496|AT5G1_HUMAN:Q06055|AT5G2_HUMAN:P48201|AT5G3_HUMAN			PEAKS DB
YARNPSLKQQL	15.74	1316.72	11	0.1	439.914	25.65		74336	2	F2:5939	MSB71837A_02.raw	1	0	1	P05496|AT5G1_HUMAN:Q06055|AT5G2_HUMAN:P48201|AT5G3_HUMAN			PEAKS DB
YGARPVSSA	32.7	906.456	9	0	454.235	17.34	259230	366170	2	F2:3733	MSB71837A_02.raw	2	1	1	P05783|K1C18_HUMAN			PEAKS DB
YSLGSSFGSGAGSSSF	16.92	1496.64	16	1.4	749.329	86.3		88800	2	F2:21937	MSB71837A_02.raw	1	0	1	P05787|K2C8_HUMAN			PEAKS DB
ASIEKGGSL	21.05	860.46	9	-0.3	431.237	21.84	1008400	1168700	2	F2:4915	MSB71837A_02.raw	2	1	1	P06748|NPM_HUMAN			PEAKS DB
AAFAGRATA	34.95	834.435	9	-0.1	418.225	19.61	19623000	24422000	1	F1:4308	MSB71837A_01.raw	2	1	1	P06865|HEXA_HUMAN			PEAKS DB
FAGRATA	24.58	692.361	7	0.9	347.188	18.85	161070	195760	2	F2:4134	MSB71837A_02.raw	2	1	1	P06865|HEXA_HUMAN			PEAKS DB
LALLTQVAL	30.59	940.596	9	-2	471.304	109.13	112280	27536	1	F1:28316	MSB71837A_01.raw	2	1	1	P07686|HEXB_HUMAN			PEAKS DB
VAIDAGHESFL	25.33	1157.57	11	0	579.793	66.87	243520	155470	2	F2:16684	MSB71837A_02.raw	2	1	1	P07711|CATL1_HUMAN			PEAKS DB
KAQALRDNSTM	40.42	1233.61	11	0.3	617.814	15.97	86229	162940	2	F2:3419	MSB71837A_02.raw	2	1	1	P07900|HS90A_HUMAN:Q58FF7|H90B3_HUMAN:P08238|HS90B_HUMAN			PEAKS DB
YAWESSAGGSF	37.55	1160.48	11	0.2	581.246	77.63	78870	174430	1	F1:19588	MSB71837A_01.raw	2	1	1	P07900|HS90A_HUMAN:Q58FF7|H90B3_HUMAN:P08238|HS90B_HUMAN:Q14568|HS902_HUMAN			PEAKS DB
STYGWTANM	45.25	1029.42	9	0.3	515.719	70.54	1610300	2208900	2	F2:17695	MSB71837A_02.raw	2	1	1	P07900|HS90A_HUMAN:Q58FF7|H90B3_HUMAN:P08238|HS90B_HUMAN:Q58FG1|HS904_HUMAN			PEAKS DB
A(+42.01)SNVTNKTD	24.12	990.462	9	0.2	496.238	19.75	122710	145800	2	F2:4384	MSB71837A_02.raw	2	1	1	P07910|HNRPC_HUMAN	Acetylation (Protein N-term)	A1:Acetylation (Protein N-term):1000.00	PEAKS DB
RVPPPPPIA	17.82	942.565	9	-4.2	472.288	102.04	26402000	0	2	F2:26195	MSB71837A_02.raw	1	1	0	P07910|HNRPC_HUMAN:B2RXH8|HNRC2_HUMAN:P0DMR1|HNRC4_HUMAN:B7ZW38|HNRC3_HUMAN			PEAKS DB
YSTTTTTSNM	27.58	1105.46	10	1.1	553.738	27.38		434450	2	F2:6374	MSB71837A_02.raw	1	0	1	P08047|SP1_HUMAN			PEAKS DB
NAASGAAM(+15.99)SL	30.49	907.407	10	-0.4	454.711	29.75	80588	97526	2	F2:6979	MSB71837A_02.raw	2	1	1	P08195|4F2_HUMAN	Oxidation (M)	M8:Oxidation (M):1000.00	PEAKS DB
FQGHGAGNL	18.98	899.425	9	0.7	450.72	21.63		145270	2	F2:4858	MSB71837A_02.raw	1	0	1	P08195|4F2_HUMAN			PEAKS DB
YSLGSALRPSTSRSL	42.91	1593.85	15	1.2	532.29	53.62		918710	2	F2:13263	MSB71837A_02.raw	1	0	1	P08670|VIME_HUMAN			PEAKS DB
SALRPSTSRSL	41.35	1173.65	11	1	392.223	22.35	12028000	17007000	1	F1:5109	MSB71837A_01.raw	4	2	2	P08670|VIME_HUMAN			PEAKS DB
YVTTSTRTYSL	41.12	1290.65	11	-1	646.33	43.26	370070	652150	2	F2:10610	MSB71837A_02.raw	2	1	1	P08670|VIME_HUMAN			PEAKS DB
YASSPGGVY	40.2	899.403	9	0.3	450.709	36.48	2070400	2312800	1	F1:8656	MSB71837A_01.raw	2	1	1	P08670|VIME_HUMAN			PEAKS DB
LVDTHSKRTL	33.16	1168.66	10	-0.8	585.335	16.37	482680	780500	2	F2:3521	MSB71837A_02.raw	4	2	2	P08670|VIME_HUMAN			PEAKS DB
LRPSTSRSL	30.35	1015.58	9	0.6	508.796	22.39	114290	189030	1	F1:5042	MSB71837A_01.raw	2	1	1	P08670|VIME_HUMAN			PEAKS DB
YASSPGGVYA	28.38	970.44	10	-1.4	486.226	37.28	80171	91557	1	F1:8955	MSB71837A_01.raw	2	1	1	P08670|VIME_HUMAN			PEAKS DB
YTRLGNDF	34.12	984.466	8	0.2	493.241	39.52	207950	297790	1	F1:9517	MSB71837A_01.raw	2	1	1	P08708|RS17_HUMAN			PEAKS DB
KVGTLENPL	16.98	969.549	9	-0.7	485.782	35.38		5891300	2	F2:8505	MSB71837A_02.raw	1	0	1	P08F94|PKHD1_HUMAN			PEAKS DB
LGSLPAAGL	17.27	797.465	9	1.4	399.74	62.67	82578		1	F1:15656	MSB71837A_01.raw	1	1	0	P0C7T7|FMAS1_HUMAN			PEAKS DB
FSQSSGTLASNPATF	30.13	1513.7	15	1.1	757.861	68.04	79185	176430	2	F2:17003	MSB71837A_02.raw	2	1	1	P0CG12|DERPC_HUMAN			PEAKS DB
YSDNQPGVL	19.18	991.461	9	-1.4	496.737	44.25	126430	177520	2	F2:10796	MSB71837A_02.raw	2	1	1	P0DMV8|HS71A_HUMAN:P0DMV9|HS71B_HUMAN:P34931|HS71L_HUMAN:P11142|HSP7C_HUMAN			PEAKS DB
FTDTERLIG	41.65	1050.53	9	-0.7	526.274	47.65	330240	435570	2	F2:11707	MSB71837A_02.raw	2	1	1	P0DMV8|HS71A_HUMAN:P0DMV9|HS71B_HUMAN:P34931|HS71L_HUMAN:P11142|HSP7C_HUMAN:P54652|HSP72_HUMAN			PEAKS DB
FTDTERLIGDA	35.3	1236.6	11	0.5	619.307	56.53	346900	0	2	F2:14024	MSB71837A_02.raw	1	1	0	P0DMV8|HS71A_HUMAN:P0DMV9|HS71B_HUMAN:P34931|HS71L_HUMAN:P11142|HSP7C_HUMAN:P54652|HSP72_HUMAN			PEAKS DB
FTDTERLI	24.16	993.513	8	-0.2	497.764	52.05	0	0	1	F1:12881	MSB71837A_01.raw	0	0	0	P0DMV8|HS71A_HUMAN:P0DMV9|HS71B_HUMAN:P34931|HS71L_HUMAN:P11142|HSP7C_HUMAN:P54652|HSP72_HUMAN			PEAKS DB
IINEPTAAA	21.5	898.476	9	-1	450.245	32.28	427660	469400	2	F2:7695	MSB71837A_02.raw	2	1	1	P0DMV8|HS71A_HUMAN:P0DMV9|HS71B_HUMAN:P34931|HS71L_HUMAN:P11142|HSP7C_HUMAN:P54652|HSP72_HUMAN:P17066|HSP76_HUMAN:P11021|BIP_HUMAN			PEAKS DB
LGLETAGGVM	32.29	946.479	10	0.6	474.247	74.18		143240	2	F2:18627	MSB71837A_02.raw	1	0	1	P0DMV8|HS71A_HUMAN:P0DMV9|HS71B_HUMAN:P34931|HS71L_HUMAN:P17066|HSP76_HUMAN			PEAKS DB
LPPPPPPPPPTPSSTTKLPQGLSFAKRLQQ	18.22	3173.76	30	-0.1	454.401	43.69	23472		1	F1:10618	MSB71837A_01.raw	1	1	0	P10323|ACRO_HUMAN			PEAKS DB
RAAPPPLFL	17.03	980.581	9	1.7	491.298	69.34		247640	2	F2:17279	MSB71837A_02.raw	1	0	1	P10619|PPGB_HUMAN			PEAKS DB
LADEVSASLAKQGL	39.83	1400.75	14	0.1	701.383	71.55	240650	382720	2	F2:17881	MSB71837A_02.raw	2	1	1	P10636|TAU_HUMAN			PEAKS DB
LADEVSASL	23.4	903.455	9	-0.4	452.735	59.76		134630	2	F2:14858	MSB71837A_02.raw	1	0	1	P10636|TAU_HUMAN			PEAKS DB
MNKGDTEVM	21.48	1023.44	9	-0.3	512.725	21.29		155890	2	F2:4764	MSB71837A_02.raw	1	0	1	P10645|CMGA_HUMAN			PEAKS DB
YAKDVKFGADARAL	36.51	1523.81	14	1.2	381.96	36.31	585950	635350	2	F2:8688	MSB71837A_02.raw	4	2	2	P10809|CH60_HUMAN			PEAKS DB
FGADARAL	23.36	819.424	8	0.6	410.719	35.54	85652	136350	2	F2:8491	MSB71837A_02.raw	2	1	1	P10809|CH60_HUMAN			PEAKS DB
YAKDVKFGADA	21.93	1183.59	11	0	395.536	24.9		97362	2	F2:5732	MSB71837A_02.raw	1	0	1	P10809|CH60_HUMAN			PEAKS DB
IAKNAGVEGSL	21.76	1057.58	11	0.8	529.796	28.44	71547	103490	2	F2:6633	MSB71837A_02.raw	2	1	1	P10809|CH60_HUMAN			PEAKS DB
LGIETAGGVM	32.29	946.479	10	0.6	474.247	74.18		143240	2	F2:18627	MSB71837A_02.raw	1	0	1	P11142|HSP7C_HUMAN:P54652|HSP72_HUMAN			PEAKS DB
VAAPGSTQA	23.69	800.403	9	0.1	401.209	18.54	356730	354290	2	F2:4050	MSB71837A_02.raw	2	1	1	P11717|MPRI_HUMAN			PEAKS DB
VANTSTQTM	23.17	951.433	9	0.2	476.724	19.44	148920	171460	2	F2:4306	MSB71837A_02.raw	2	1	1	P11940|PABP1_HUMAN			PEAKS DB
HIIAGAGEL	17.56	879.481	9	0.7	440.748	41.28		155250	2	F2:9995	MSB71837A_02.raw	1	0	1	P13639|EF2_HUMAN			PEAKS DB
YENEVALRQ	39.25	1120.55	9	1.9	561.284	28.43	115160	168150	2	F2:6630	MSB71837A_02.raw	2	1	1	P13645|K1C10_HUMAN			PEAKS DB
EESNYELEGKIK	19.82	1437.7	12	0.9	480.241	31.93	67793		1	F1:7544	MSB71837A_01.raw	1	1	0	P13645|K1C10_HUMAN			PEAKS DB
NAEPAVQRTL	33.24	1097.58	10	1.2	549.799	28.57	473370	537150	2	F2:6692	MSB71837A_02.raw	2	1	1	P14209|CD99_HUMAN			PEAKS DB
FVLVHPTTNL	28.13	1139.63	10	0.5	570.824	69.29	216970	363720	1	F1:17389	MSB71837A_01.raw	2	1	1	P14859|PO2F1_HUMAN			PEAKS DB
IQHPSNVL	18.42	906.492	8	-0.9	454.253	29.05		77137	2	F2:6785	MSB71837A_02.raw	1	0	1	P14866|HNRPL_HUMAN			PEAKS DB
MAAAWPLLL	15.46	984.547	9	-0.1	493.281	115.96	133610		1	F1:30286	MSB71837A_01.raw	1	1	0	P15151|PVR_HUMAN			PEAKS DB
IAAHGNSL	19.16	781.408	8	-0.7	391.711	18.11	119470	136170	2	F2:3961	MSB71837A_02.raw	2	1	1	P15259|PGAM2_HUMAN:Q8N0Y7|PGAM4_HUMAN:P18669|PGAM1_HUMAN			PEAKS DB
SSYGRESNL	27.57	1011.46	9	0.9	506.739	20.97	312270	470860	2	F2:4674	MSB71837A_02.raw	2	1	1	P15884|ITF2_HUMAN			PEAKS DB
STISSVRNL	31.27	975.535	9	0.2	488.775	37.45	156510		1	F1:9004	MSB71837A_01.raw	1	1	0	P15924|DESP_HUMAN			PEAKS DB
LALQSHL	18.02	780.449	7	0.8	391.232	38.6		430560	2	F2:9325	MSB71837A_02.raw	1	0	1	P16066|ANPRA_HUMAN			PEAKS DB
KDPFQKAT	16.09	933.492	8	0.5	467.753	28.99		72878	2	F2:6794	MSB71837A_02.raw	1	0	1	P17038|ZNF43_HUMAN			PEAKS DB
YAYDGKDYLA	41.77	1177.53	10	0.3	589.772	47.42	784060	1057600	2	F2:11691	MSB71837A_02.raw	2	1	1	P17693|HLAG_HUMAN			PEAKS DB
YAYDGKDYLAL	41.74	1290.61	11	3.6	646.316	73.87	1293400	1823200	2	F2:18598	MSB71837A_02.raw	2	1	1	P17693|HLAG_HUMAN			PEAKS DB
YAYDGKDYL	25.82	1106.49	9	-0.2	554.253	51.32	197430	277110	2	F2:12620	MSB71837A_02.raw	2	1	1	P17693|HLAG_HUMAN			PEAKS DB
VQHEGLPEPL	16.11	1117.58	10	-1.3	559.795	53.67		123510	2	F2:13352	MSB71837A_02.raw	1	0	1	P17693|HLAG_HUMAN:P01893|HLAH_HUMAN			PEAKS DB
FVSAGIQTSF	42.74	1055.53	10	0.4	528.772	78.97	3616200	0	1	F1:19973	MSB71837A_01.raw	1	1	0	P17844|DDX5_HUMAN			PEAKS DB
QAYAYPATA	39.66	954.445	9	-0.9	478.229	38.29	2682600	3113400	1	F1:9266	MSB71837A_01.raw	2	1	1	P17844|DDX5_HUMAN			PEAKS DB
YTNGSFGSNF	38.27	1092.45	10	1	547.233	62.13	381390	604510	2	F2:15479	MSB71837A_02.raw	2	1	1	P17844|DDX5_HUMAN			PEAKS DB
GSFGSNFVSA	32.08	971.435	10	0.4	486.725	66.47	135270	199620	2	F2:16586	MSB71837A_02.raw	2	1	1	P17844|DDX5_HUMAN			PEAKS DB
AANYTNGSF	30.7	943.404	9	-0.5	472.709	40.36	146670	182580	2	F2:9767	MSB71837A_02.raw	2	1	1	P17844|DDX5_HUMAN			PEAKS DB
VSAGIQTSF	27.98	908.46	9	0.6	455.238	58.91	486800	640280	2	F2:14627	MSB71837A_02.raw	2	1	1	P17844|DDX5_HUMAN			PEAKS DB
YAYPATAAAPM	16.5	1125.52	11	3.9	563.768	59.24		13220	2	F2:14713	MSB71837A_02.raw	1	0	1	P17844|DDX5_HUMAN			PEAKS DB
VLAPTREL	26.53	897.528	8	0.4	449.772	35.71	376450	0	2	F2:8576	MSB71837A_02.raw	1	1	0	P17844|DDX5_HUMAN:Q92841|DDX17_HUMAN:Q14240|IF4A2_HUMAN:P60842|IF4A1_HUMAN:O15523|DDX3Y_HUMAN:O00571|DDX3X_HUMAN:Q9BQ39|DDX50_HUMAN:Q9NR30|DDX21_HUMAN			PEAKS DB
MQSLMQAPL	25.18	1017.5	9	0.3	509.757	83.11		132910	2	F2:20988	MSB71837A_02.raw	1	0	1	P17900|SAP3_HUMAN			PEAKS DB
AAAPHSFVA	21.61	869.439	9	0.1	435.727	26.32		675140	2	F2:6052	MSB71837A_02.raw	1	0	1	P18075|BMP7_HUMAN			PEAKS DB
FSLDNEVHSSF	18.97	1280.57	11	1.3	641.292	73.31		57285	2	F2:18393	MSB71837A_02.raw	1	0	1	P18075|BMP7_HUMAN			PEAKS DB
YQQELEREL	38.02	1206.59	9	0.8	604.302	45.36	210860	326300	2	F2:11059	MSB71837A_02.raw	2	1	1	P18859|ATP5J_HUMAN			PEAKS DB
VKLAKAGKNQGD	31.44	1227.69	12	0.3	614.854	11.94	388680	497410	2	F2:2399	MSB71837A_02.raw	4	2	2	P19338|NUCL_HUMAN			PEAKS DB
KMAPPPKEV	30.47	995.547	9	1.5	498.782	17.11	82499	140170	2	F2:3701	MSB71837A_02.raw	2	1	1	P19338|NUCL_HUMAN			PEAKS DB
M(+42.01)VKLAKAGKNQGD	25.58	1400.74	13	0.1	467.922	26.85		81132	2	F2:6235	MSB71837A_02.raw	1	0	1	P19338|NUCL_HUMAN	Acetylation (Protein N-term)	M1:Acetylation (Protein N-term):1000.00	PEAKS DB
FNKSAPEL	23.18	904.465	8	0.3	453.24	30.93	63500	83855	2	F2:7275	MSB71837A_02.raw	2	1	1	P19338|NUCL_HUMAN			PEAKS DB
FYNQVSTPLL	42.25	1180.61	10	-2.2	591.312	90.59	0	0	1	F1:23173	MSB71837A_01.raw	0	0	0	P19823|ITIH2_HUMAN			PEAKS DB
FYNQVSTPLLR	35.5	1336.71	11	1.8	669.365	65.84	140480	383540	1	F1:16478	MSB71837A_01.raw	2	1	1	P19823|ITIH2_HUMAN			PEAKS DB
KFYNQVSTPLL	23.11	1308.71	11	0.3	655.361	71.75		398320	2	F2:17939	MSB71837A_02.raw	1	0	1	P19823|ITIH2_HUMAN			PEAKS DB
SATSSSPGSPL	24.26	989.467	11	-0.4	495.74	31.54	175900	225260	2	F2:7403	MSB71837A_02.raw	2	1	1	P20020|AT2B1_HUMAN			PEAKS DB
FTNQGTVIH	20.05	1015.51	9	0.9	508.762	24.98		109290	2	F2:5736	MSB71837A_02.raw	1	0	1	P20290|BTF3_HUMAN			PEAKS DB
YGYGYNGM(+15.99)DL	29.69	1167.45	10	0.6	584.735	63.68	88421	192940	2	F2:15858	MSB71837A_02.raw	2	1	1	P20719|HXA5_HUMAN	Oxidation (M)	M8:Oxidation (M):1000.00	PEAKS DB
YQIDPDAC(+57.02)FSA	36.92	1285.53	11	0.2	643.772	78.16	113190	201300	2	F2:19675	MSB71837A_02.raw	2	1	1	P21796|VDAC1_HUMAN	Carbamidomethylation	C8:Carbamidomethylation:1000.00	PEAKS DB
AGGHKLGLGLEFQA	26.41	1396.75	14	1.2	466.59	61.58		337100	2	F2:15352	MSB71837A_02.raw	1	0	1	P21796|VDAC1_HUMAN			PEAKS DB
LLDSPGKVL	22.06	940.559	9	0.4	471.287	53.38		67007	2	F2:13205	MSB71837A_02.raw	1	0	1	P22234|PUR6_HUMAN			PEAKS DB
HAVGNHRSF	25.21	1023.5	9	-0.7	342.174	13.47	85894	56752	1	F1:2785	MSB71837A_01.raw	2	1	1	P22466|GALA_HUMAN			PEAKS DB
GNFGGSRNM	34.27	938.403	9	-0.7	470.208	19.68	96898	135700	2	F2:4370	MSB71837A_02.raw	2	1	1	P22626|ROA2_HUMAN			PEAKS DB
LAAGPGPSLG	37.58	838.455	10	-1	420.234	43.26	13332000	16974000	2	F2:10569	MSB71837A_02.raw	2	1	1	P22692|IBP4_HUMAN			PEAKS DB
KVLLAAAL	19.45	797.537	8	0.8	399.776	59.14	91076		1	F1:14697	MSB71837A_01.raw	1	1	0	P23284|PPIB_HUMAN			PEAKS DB
YVDTAVRHVL	56.05	1171.63	10	-0.2	586.825	39.5	926080	346000	2	F2:9575	MSB71837A_02.raw	3	2	1	P23396|RS3_HUMAN			PEAKS DB
FGFPEGSVEL	32.4	1080.51	10	0.3	541.264	105.23		343750	2	F2:27077	MSB71837A_02.raw	1	0	1	P23396|RS3_HUMAN			PEAKS DB
LMIHSGDPV	27.48	967.48	9	1.9	484.748	40.74	95889	150680	2	F2:9897	MSB71837A_02.raw	2	1	1	P23396|RS3_HUMAN			PEAKS DB
VSDGVIKVF	35.28	962.544	9	-0.2	482.279	64.07	129140	219900	2	F2:15932	MSB71837A_02.raw	2	1	1	P23528|COF1_HUMAN			PEAKS DB
AVISLEGKPL	32.17	1025.61	10	-0.1	513.813	61.76	113510	195630	2	F2:15366	MSB71837A_02.raw	2	1	1	P23528|COF1_HUMAN			PEAKS DB
VISLEGKPL	22.65	954.575	9	0.1	478.295	54.76	156980	208040	2	F2:13518	MSB71837A_02.raw	2	1	1	P23528|COF1_HUMAN			PEAKS DB
YVQSMDVAAFNKI	53.34	1484.73	13	-0.4	743.374	79.94	0	0	2	F2:20157	MSB71837A_02.raw	0	0	0	P24534|EF1B_HUMAN			PEAKS DB
VQSMDVAAFNKI	30.3	1321.67	12	-0.5	661.842	73.37	173510	295270	1	F1:18440	MSB71837A_01.raw	2	1	1	P24534|EF1B_HUMAN			PEAKS DB
DVAAFNKI	27.26	876.471	8	-0.9	439.242	51.74	107360	144800	2	F2:12762	MSB71837A_02.raw	2	1	1	P24534|EF1B_HUMAN			PEAKS DB
VAAFNKI	20.92	761.443	7	-0.4	381.729	36.16	492790	1037900	1	F1:8639	MSB71837A_01.raw	2	1	1	P24534|EF1B_HUMAN			PEAKS DB
C(+57.02)AYDRIVVA	35.65	1065.53	9	-1.2	533.77	46.27	834140	1074400	2	F2:11283	MSB71837A_02.raw	2	1	1	P24855|DNAS1_HUMAN	Carbamidomethylation	C1:Carbamidomethylation:1000.00	PEAKS DB
HYVVSEPL	25.76	942.481	8	1	472.248	42.8	180270	280000	2	F2:10394	MSB71837A_02.raw	2	1	1	P24855|DNAS1_HUMAN			PEAKS DB
TAIREISLL	16.93	1014.61	9	0.3	508.311	72.1		141550	2	F2:18064	MSB71837A_02.raw	1	0	1	P24941|CDK2_HUMAN			PEAKS DB
LVQRGSANGL	17.93	1013.56	10	1.2	507.789	21.87		63049	2	F2:4960	MSB71837A_02.raw	1	0	1	P25098|ARBK1_HUMAN			PEAKS DB
LLYEGFESPTM	16.34	1285.59	11	-1.3	643.801	97.57		90354	2	F2:24974	MSB71837A_02.raw	1	0	1	P25440|BRD2_HUMAN			PEAKS DB
QAAERPQEW	28.64	1113.52	9	0.7	557.768	28.25	65379	106760	1	F1:6591	MSB71837A_01.raw	2	1	1	P25963|IKBA_HUMAN			PEAKS DB
M(+15.99)STPHVAEPA	25.26	1054.48	10	-0.1	528.245	21.51	232750	318200	2	F2:4819	MSB71837A_02.raw	2	1	1	P26038|MOES_HUMAN	Oxidation (M)	M1:Oxidation (M):1000.00	PEAKS DB
ISVDPRRRNKSTESL	34.55	1756.95	15	0.2	440.246	23.82	179700	0	2	F2:5458	MSB71837A_02.raw	1	1	0	P26373|RL13_HUMAN			PEAKS DB
FIMSSNSASAA	42.71	1084.49	11	0.5	543.25	44.69	297650	865650	2	F2:10978	MSB71837A_02.raw	2	1	1	P26599|PTBP1_HUMAN			PEAKS DB
VSDFGGRSL	32.67	936.466	9	0.6	469.241	36.65	639820	869360	2	F2:8878	MSB71837A_02.raw	2	1	1	P27694|RFA1_HUMAN			PEAKS DB
KAYGASKTF	27.95	971.508	9	0.2	486.761	16.91	653030	582540	2	F2:3644	MSB71837A_02.raw	2	1	1	P27694|RFA1_HUMAN			PEAKS DB
FADSFDRGTL	34.34	1127.52	10	-0.5	564.769	59.4	188900	285090	2	F2:14758	MSB71837A_02.raw	2	1	1	P27824|CALX_HUMAN			PEAKS DB
YTAHVGYSM	32.33	1027.44	9	0.7	514.729	37.59	175230	241230	2	F2:9089	MSB71837A_02.raw	2	1	1	P28360|MSX1_HUMAN			PEAKS DB
TAHVGYSM	30.2	864.38	8	-0.3	433.197	27.33	505710	703310	1	F1:6313	MSB71837A_01.raw	2	1	1	P28360|MSX1_HUMAN			PEAKS DB
ARNIVAAM	15.87	844.459	8	1.1	423.237	28.87	81124		1	F1:6735	MSB71837A_01.raw	1	1	0	P30043|BLVRB_HUMAN			PEAKS DB
SALAPKIGPL	39.83	965.591	10	-0.7	483.802	63.22	3873400	5755700	1	F1:15816	MSB71837A_01.raw	2	1	1	P30050|RL12_HUMAN			PEAKS DB
ALAPKIGPL	18.9	878.559	9	1.3	440.287	60.45		173860	2	F2:15012	MSB71837A_02.raw	1	0	1	P30050|RL12_HUMAN			PEAKS DB
LAAARLAAA	35.47	826.502	9	-0.3	414.258	28.91	16876000	21649000	1	F1:6805	MSB71837A_01.raw	2	1	1	P30101|PDIA3_HUMAN			PEAKS DB
VADRTGHSL	19.84	954.488	9	-1.5	319.17	14.9		37446	2	F2:3151	MSB71837A_02.raw	1	0	1	P31040|SDHA_HUMAN			PEAKS DB
VAAAAPDGRYM	20.11	1120.53	11	2	561.275	32.75		267970	2	F2:7716	MSB71837A_02.raw	1	0	1	P31269|HXA9_HUMAN			PEAKS DB
AVTEQGHEL	25.51	982.472	9	0.7	492.244	22.07	183520	274160	2	F2:4965	MSB71837A_02.raw	2	1	1	P31946|1433B_HUMAN			PEAKS DB
VTEQGHEL	23.86	911.435	8	-0.4	456.724	19.68		299490	2	F2:4355	MSB71837A_02.raw	1	0	1	P31946|1433B_HUMAN			PEAKS DB
LSDPTYREL	16.48	1092.55	9	-0.8	547.279	44.42		100900	2	F2:10811	MSB71837A_02.raw	1	0	1	P31948|STIP1_HUMAN			PEAKS DB
FNHINVEL	20.64	984.503	8	0.8	493.259	63.03	146960		1	F1:15736	MSB71837A_01.raw	1	1	0	P32969|RL9_HUMAN			PEAKS DB
SAIRGGGAF	17.23	834.435	9	0.1	418.225	26.56	149470	203600	1	F1:6135	MSB71837A_01.raw	2	1	1	P33176|KINH_HUMAN			PEAKS DB
LGPPHQGPPM	36.94	1029.51	10	0.6	515.761	34.93	320450	317420	1	F1:8319	MSB71837A_01.raw	2	1	1	P33240|CSTF2_HUMAN:Q9H0L4|CSTFT_HUMAN			PEAKS DB
SRSGGGGGGGLGSGGSIRSSY	50.03	1811.85	21	0.3	604.958	27.51	967630	1499500	1	F1:6399	MSB71837A_01.raw	2	1	1	P35527|K1C9_HUMAN			PEAKS DB
SRSGGGGGGGLGSGGSIRSS	49.15	1648.79	20	0.2	550.603	17.08	266110	436630	2	F2:3691	MSB71837A_02.raw	2	1	1	P35527|K1C9_HUMAN			PEAKS DB
GGGGGGGLGSGGSIRSS	39.83	1318.62	17	0.6	660.319	20.81	61752	123100	2	F2:4653	MSB71837A_02.raw	2	1	1	P35527|K1C9_HUMAN			PEAKS DB
SRSGGGGGGGLGSGGSIR	37.34	1474.72	18	0.9	738.37	16.83	81093	178650	2	F2:3633	MSB71837A_02.raw	2	1	1	P35527|K1C9_HUMAN			PEAKS DB
SGGGGGGGLGSGGSIR	34.95	1231.59	16	0.4	616.803	21.62	182690	304650	1	F1:4847	MSB71837A_01.raw	2	1	1	P35527|K1C9_HUMAN			PEAKS DB
SRSGGGGGGGLGSGGSI	28.78	1318.62	17	-1.4	660.318	23.97		48706	2	F2:5494	MSB71837A_02.raw	1	0	1	P35527|K1C9_HUMAN			PEAKS DB
GGGGGGGLGSGGSIR	27.43	1144.56	15	0.9	573.287	21.48	122610	190480	1	F1:4805	MSB71837A_01.raw	2	1	1	P35527|K1C9_HUMAN			PEAKS DB
GGGGGGGLGSGGSIRSSY	26.64	1481.69	18	0.7	741.851	35.66	52603	124750	1	F1:8486	MSB71837A_01.raw	2	1	1	P35527|K1C9_HUMAN			PEAKS DB
SGGGGGGGLGSGGSIRSS	26.27	1405.65	18	-0.3	703.834	20.96		63747	2	F2:4701	MSB71837A_02.raw	1	0	1	P35527|K1C9_HUMAN			PEAKS DB
GGGGGGLGSGGSIR	16.69	1087.54	14	0.9	544.776	20.47		53777	2	F2:4579	MSB71837A_02.raw	1	0	1	P35527|K1C9_HUMAN			PEAKS DB
YATPVGYGM	32.96	957.427	9	1.3	479.721	62.13		101470	2	F2:15488	MSB71837A_02.raw	1	0	1	P35548|MSX2_HUMAN			PEAKS DB
TYERLFRWLVHRINKALD	19.47	2329.28	18	3.6	583.33	85.46		0	2	F2:21676	MSB71837A_02.raw	0	0	0	P35580|MYH10_HUMAN			PEAKS DB
MAAALFVLL	27.3	947.551	9	0.9	474.783	118.37	2802800	5817500	1	F1:30978	MSB71837A_01.raw	3	1	2	P35613|BASI_HUMAN			PEAKS DB
M(+15.99)AAALFVLL	26.16	963.546	9	-0.7	482.78	114.68	6545700	8715500	2	F2:29746	MSB71837A_02.raw	3	2	1	P35613|BASI_HUMAN	Oxidation (M)	M1:Oxidation (M):1000.00	PEAKS DB
LVLWTLHSEG	28.78	1153.61	10	0.6	577.814	79.59		192350	2	F2:20086	MSB71837A_02.raw	1	0	1	P38571|LICH_HUMAN			PEAKS DB
GYKAGMTHI	24.2	976.48	9	0.8	489.248	23.32	118160		1	F1:5298	MSB71837A_01.raw	1	1	0	P39023|RL3_HUMAN			PEAKS DB
LTTESTGEL	19.6	949.46	9	-1.1	475.737	39.74	133910	152690	2	F2:9641	MSB71837A_02.raw	2	1	1	P40189|IL6RB_HUMAN			PEAKS DB
SVIESHTEF	15.94	1047.49	9	-0.4	524.751	40.54		81770	2	F2:9819	MSB71837A_02.raw	1	0	1	P41252|SYIC_HUMAN			PEAKS DB
GAAGRPLEL	29.18	882.492	9	0.4	442.254	36.84	1626300	2033400	2	F2:8938	MSB71837A_02.raw	2	1	1	P42167|LAP2B_HUMAN			PEAKS DB
AAGRPLEL	26.42	825.471	8	0.9	413.743	35.39	749260	1051000	2	F2:8531	MSB71837A_02.raw	2	1	1	P42167|LAP2B_HUMAN			PEAKS DB
SSLNQQGAHSAL	33.57	1211.59	12	0	606.802	25.27	183360		1	F1:5807	MSB71837A_01.raw	1	1	0	P43243|MATR3_HUMAN			PEAKS DB
RTEEGPTL	18.4	901.451	8	-0.4	451.732	23.03		79332	2	F2:5244	MSB71837A_02.raw	1	0	1	P43243|MATR3_HUMAN			PEAKS DB
FGLSARDL	17.45	877.466	8	-0.8	439.74	61.58	78436	124230	2	F2:15333	MSB71837A_02.raw	2	1	1	P43243|MATR3_HUMAN			PEAKS DB
A(+42.01)AAKDTHEDHDTSTENTDESNHD	18.95	2581.01	23	1.2	646.26	15.32		79790	2	F2:3242	MSB71837A_02.raw	1	0	1	P43487|RANG_HUMAN	Acetylation (Protein N-term)	A1:Acetylation (Protein N-term):1000.00	PEAKS DB
YASPVSQSP	31.59	934.44	9	0.9	468.228	32.31	636460	774890	2	F2:7676	MSB71837A_02.raw	2	1	1	P43694|GATA4_HUMAN			PEAKS DB
YGHSSSVSQTF	15.38	1198.53	11	1.7	600.271	28.59		0	2	F2:6696	MSB71837A_02.raw	0	0	0	P43694|GATA4_HUMAN			PEAKS DB
FVTKPNSAL	27.94	975.539	9	1.2	488.777	32.07	236260	338580	2	F2:7584	MSB71837A_02.raw	2	1	1	P46060|RAGP1_HUMAN			PEAKS DB
SAQGKPLAL	25.34	883.513	9	-0.2	442.764	29.67	111020	148300	2	F2:6957	MSB71837A_02.raw	2	1	1	P46060|RAGP1_HUMAN			PEAKS DB
VAQKKASFL	29.64	990.586	9	1.3	496.301	21.17	205780	282840	2	F2:4734	MSB71837A_02.raw	2	1	1	P46777|RL5_HUMAN			PEAKS DB
YSYETIGKTT	42.65	1161.56	10	0	581.785	37.2	296970	448050	1	F1:8882	MSB71837A_01.raw	2	1	1	P46821|MAP1B_HUMAN			PEAKS DB
PAQAPKRTQAPTKASE	44.56	1679.9	16	-0.4	560.972	67.55	10948		1	F1:16946	MSB71837A_01.raw	1	1	0	P47914|RL29_HUMAN			PEAKS DB
ATPEQPVLDL	29.11	1081.57	10	-1	541.789	80.1	48650	222920	2	F2:20183	MSB71837A_02.raw	2	1	1	P47985|UCRI_HUMAN:P0C7P4|UCRIL_HUMAN			PEAKS DB
TATPAEPRPL	21.01	1051.57	10	1.1	526.791	29.78		313190	2	F2:6977	MSB71837A_02.raw	1	0	1	P48634|PRC2A_HUMAN			PEAKS DB
M(+15.99)TILGSAVL	35.79	919.505	9	0.3	460.76	87.23	5520000	1174500	2	F2:22156	MSB71837A_02.raw	2	1	1	P48723|HSP13_HUMAN	Oxidation (M)	M1:Oxidation (M):1000.00	PEAKS DB
MTILGSAVL	34.37	903.51	9	0.3	452.762	104.37	0	11284000	2	F2:26832	MSB71837A_02.raw	1	0	1	P48723|HSP13_HUMAN			PEAKS DB
FSTLYGRVL	23.11	1054.58	9	1.2	528.298	70.76		47767	2	F2:17732	MSB71837A_02.raw	1	0	1	P49247|RPIA_HUMAN			PEAKS DB
A(+42.01)MESTATAAV	26.53	992.448	10	-0.5	497.231	69.73	287090	273100	2	F2:17505	MSB71837A_02.raw	2	1	1	P49321|NASP_HUMAN	Acetylation (Protein N-term)	A1:Acetylation (Protein N-term):1000.00	PEAKS DB
VTDISHLV	25.41	882.481	8	0.8	442.248	57.91	173980	261110	1	F1:14382	MSB71837A_01.raw	2	1	1	P49321|NASP_HUMAN			PEAKS DB
AQAEVYKEL	32.83	1049.54	9	0.8	525.777	37.98	78305	128190	2	F2:9163	MSB71837A_02.raw	2	1	1	P49327|FAS_HUMAN			PEAKS DB
VIEGDHRTL	19.12	1038.55	9	0.6	347.189	19.42		302760	2	F2:4278	MSB71837A_02.raw	1	0	1	P49327|FAS_HUMAN			PEAKS DB
HSYGQEHQSLAL	42.75	1368.64	12	0.5	457.222	32.27	894890	1262300	1	F1:7598	MSB71837A_01.raw	4	2	2	P49639|HXA1_HUMAN			PEAKS DB
YGQEHQSLAL	17.36	1144.55	10	0.2	573.283	41.12	146100		1	F1:9941	MSB71837A_01.raw	1	1	0	P49639|HXA1_HUMAN			PEAKS DB
FTVGSNGKNVF	28.31	1168.59	11	0.9	585.302	53.91	103770	137600	1	F1:13365	MSB71837A_01.raw	2	1	1	P49790|NU153_HUMAN			PEAKS DB
TAVSASRNM	32.4	935.449	9	1.3	468.733	17.15	129060	160510	2	F2:3698	MSB71837A_02.raw	2	1	1	P49959|MRE11_HUMAN			PEAKS DB
ASRSSLDL	26.55	847.44	8	-0.5	424.727	28.69	5250700	4889000	2	F2:6747	MSB71837A_02.raw	2	1	1	P50402|EMD_HUMAN			PEAKS DB
MSSSSSSSSWL	25.17	1144.47	11	-1	573.242	63.92	99694	190690	1	F1:15991	MSB71837A_01.raw	2	1	1	P50402|EMD_HUMAN			PEAKS DB
FVEVGRVA	31.23	875.486	8	0.1	438.75	36.05	814230	923630	2	F2:8715	MSB71837A_02.raw	2	1	1	P50914|RL14_HUMAN			PEAKS DB
YGEKGTGKTL	25.66	1052.55	10	-0.4	351.857	16.47	36503	60982	1	F1:3558	MSB71837A_01.raw	2	1	1	P51398|RT29_HUMAN			PEAKS DB
YADVGGKQF	31.85	983.471	9	-0.1	492.743	33.08	260280	0	2	F2:7847	MSB71837A_02.raw	1	1	0	P51571|SSRD_HUMAN			PEAKS DB
AAMASLGALALL	17.7	1100.63	12	1.6	551.321	114.55		118480	2	F2:29752	MSB71837A_02.raw	1	0	1	P51571|SSRD_HUMAN			PEAKS DB
IVTGGVTNPI	15.21	969.549	10	-1.1	485.781	36.76	4162500		1	F1:8837	MSB71837A_01.raw	1	1	0	P51800|CLCKA_HUMAN			PEAKS DB
RAIEMERGNFGGSF	45.89	1569.74	14	0.8	524.253	53.52	1875100	2852900	2	F2:13285	MSB71837A_02.raw	3	1	2	P52272|HNRPM_HUMAN			PEAKS DB
LAM(+15.99)GGGGGASF	40.88	939.412	11	0	470.713	35.57	5670900	6169300	1	F1:8474	MSB71837A_01.raw	2	1	1	P52272|HNRPM_HUMAN	Oxidation (M)	M3:Oxidation (M):1000.00	PEAKS DB
RAIEM(+15.99)ERGNFGGSF	40.77	1585.73	14	-0.9	529.584	39.62	388590	0	2	F2:9607	MSB71837A_02.raw	1	1	0	P52272|HNRPM_HUMAN	Oxidation (M)	M5:Oxidation (M):1000.00	PEAKS DB
SGIERMGPL	33.04	958.491	9	-0.4	480.252	47.49	340350	461130	2	F2:11621	MSB71837A_02.raw	2	1	1	P52272|HNRPM_HUMAN			PEAKS DB
RMVPAGM(+15.99)GA	31.54	904.426	9	0.2	453.22	18.09	44237	58995	2	F2:3955	MSB71837A_02.raw	2	1	1	P52272|HNRPM_HUMAN	Oxidation (M)	M7:Oxidation (M):61.30	PEAKS DB
SGIERM(+15.99)GPL	30.91	974.486	9	0.6	488.25	30.23	226980		1	F1:7123	MSB71837A_01.raw	1	1	0	P52272|HNRPM_HUMAN	Oxidation (M)	M6:Oxidation (M):1000.00	PEAKS DB
LSMERMVPA	15.81	1032.51	9	1.4	517.263	51.66		86747	2	F2:12717	MSB71837A_02.raw	1	0	1	P52272|HNRPM_HUMAN			PEAKS DB
FIFHEKTSEF	23.67	1283.62	10	1	642.817	51.59	98421	146170	2	F2:12694	MSB71837A_02.raw	2	1	1	P52569|CTR2_HUMAN			PEAKS DB
NAYTSTSNASSNVF	50.35	1461.64	14	0.7	731.826	55.88	156180	264400	2	F2:13830	MSB71837A_02.raw	2	1	1	P52594|AGFG1_HUMAN			PEAKS DB
YSLPTSFSGSF	44.02	1191.54	11	-0.8	596.779	103.17	148680	965860	2	F2:26464	MSB71837A_02.raw	3	1	2	P52594|AGFG1_HUMAN			PEAKS DB
FGQSSGSSNF	42.3	1016.42	10	-0.1	509.217	37.41	1778200	2292300	2	F2:9045	MSB71837A_02.raw	2	1	1	P52594|AGFG1_HUMAN			PEAKS DB
FAHFNSHAA	25.4	1000.45	9	-1	334.491	20.22	53373	82448	2	F2:4510	MSB71837A_02.raw	2	1	1	P52594|AGFG1_HUMAN			PEAKS DB
GAYSSQVMQGMGVSA	54.54	1471.64	15	0.6	736.83	72.61	3583300	2094200	1	F1:18284	MSB71837A_01.raw	2	1	1	P52597|HNRPF_HUMAN			PEAKS DB
YGAGYSGQNSM	54.12	1133.44	11	-0.3	567.73	33.77	3460000	5020900	2	F2:8080	MSB71837A_02.raw	2	1	1	P52597|HNRPF_HUMAN			PEAKS DB
GAYSSQVM(+15.99)QGMGVSA	49.54	1487.64	15	0.1	744.827	52.09	576680	872140	1	F1:12873	MSB71837A_01.raw	4	2	2	P52597|HNRPF_HUMAN	Oxidation (M)	M8:Oxidation (M):49.37	PEAKS DB
YGAGYSGQNSM(+15.99)	45.66	1149.44	11	-0.8	575.727	21.63	979500	1348200	2	F2:4843	MSB71837A_02.raw	2	1	1	P52597|HNRPF_HUMAN	Oxidation (M)	M11:Oxidation (M):1000.00	PEAKS DB
GAYSSQVMQGM(+15.99)GVSA	41.7	1487.64	15	0.2	744.827	49.81	499190	757140	1	F1:12327	MSB71837A_01.raw	2	1	1	P52597|HNRPF_HUMAN	Oxidation (M)	M11:Oxidation (M):56.34	PEAKS DB
GAYSSQVM(+15.99)QGM(+15.99)GVSA	41.27	1503.63	15	-0.3	752.824	35.45	175350	222800	1	F1:8435	MSB71837A_01.raw	2	1	1	P52597|HNRPF_HUMAN	Oxidation (M)	M8:Oxidation (M):1000.00;M11:Oxidation (M):1000.00	PEAKS DB
AGYSGQNSM	37.86	913.36	9	0.1	457.687	22.87	5202000	3534900	2	F2:5148	MSB71837A_02.raw	2	1	1	P52597|HNRPF_HUMAN			PEAKS DB
AGYSGQNSM(+15.99)	33.26	929.355	9	-0.2	465.685	14.38	137500	203150	2	F2:2998	MSB71837A_02.raw	2	1	1	P52597|HNRPF_HUMAN	Oxidation (M)	M9:Oxidation (M):1000.00	PEAKS DB
YSNGQAALM	15.58	953.428	9	0.8	477.721	40.36		84356	2	F2:9809	MSB71837A_02.raw	1	0	1	P53794|SC5A3_HUMAN			PEAKS DB
VAVAAAVGVL	28.6	868.538	10	-0.2	435.276	79.16	351750	846640	2	F2:19961	MSB71837A_02.raw	2	1	1	P54802|ANAG_HUMAN			PEAKS DB
RAIEIYTDM	17.52	1110.54	9	2.8	556.278	57.22	11786		1	F1:14225	MSB71837A_01.raw	1	1	0	P54920|SNAA_HUMAN			PEAKS DB
HGHVGADL	23.7	804.388	8	0.5	403.201	16.01		59462	2	F2:3423	MSB71837A_02.raw	1	0	1	P55072|TERA_HUMAN			PEAKS DB
SIIVPAAFV	21.18	915.543	9	-0.1	458.779	105.23	200500	428010	2	F2:27040	MSB71837A_02.raw	2	1	1	P55082|MFAP3_HUMAN			PEAKS DB
LSVLPGSRA	30.74	898.524	9	-0.6	450.269	36.96	33046000	40968000	2	F2:9010	MSB71837A_02.raw	2	1	1	P55145|MANF_HUMAN			PEAKS DB
SVLPGSRAL	18.37	898.524	9	-1.6	450.268	40.35		234240	2	F2:9777	MSB71837A_02.raw	1	0	1	P55145|MANF_HUMAN			PEAKS DB
GGYGGGYGGQSSM	52.84	1176.45	13	0.8	589.233	36.65	16836000	23920000	2	F2:8836	MSB71837A_02.raw	2	1	1	P55795|HNRH2_HUMAN:P31943|HNRH1_HUMAN			PEAKS DB
GGYGGGYGGQSSM(+15.99)	51.8	1192.45	13	0.8	597.231	23.81	5059600	5379000	2	F2:5455	MSB71837A_02.raw	2	1	1	P55795|HNRH2_HUMAN:P31943|HNRH1_HUMAN	Oxidation (M)	M13:Oxidation (M):1000.00	PEAKS DB
YGGGYGGQSSM	49.35	1062.41	11	2	532.212	32.47	25299000	27873000	2	F2:7711	MSB71837A_02.raw	2	1	1	P55795|HNRH2_HUMAN:P31943|HNRH1_HUMAN			PEAKS DB
YGGGYGGQSSM(+15.99)	46.13	1078.4	11	0.1	540.209	21.62	8949100	10685000	1	F1:4911	MSB71837A_01.raw	2	1	1	P55795|HNRH2_HUMAN:P31943|HNRH1_HUMAN	Oxidation (M)	M11:Oxidation (M):1000.00	PEAKS DB
SSYGGPASQQLSGGYGGGYGGQSSM	38.84	2338.98	25	0.2	780.666	68.8	109650	203010	2	F2:17175	MSB71837A_02.raw	2	1	1	P55795|HNRH2_HUMAN:P31943|HNRH1_HUMAN			PEAKS DB
YGGPASQQL	35.89	919.44	9	0.4	460.727	37.38	4360900	3551600	1	F1:8985	MSB71837A_01.raw	2	1	1	P55795|HNRH2_HUMAN:P31943|HNRH1_HUMAN			PEAKS DB
SSYGGPASQQL	35.59	1093.5	11	-0.2	547.759	40.57	0	318950	2	F2:9804	MSB71837A_02.raw	1	0	1	P55795|HNRH2_HUMAN:P31943|HNRH1_HUMAN			PEAKS DB
GGYGGQSSM	31.06	842.323	9	1.1	422.169	23.32	134760		1	F1:5292	MSB71837A_01.raw	1	1	0	P55795|HNRH2_HUMAN:P31943|HNRH1_HUMAN			PEAKS DB
FGSDRFGRDL	27.75	1168.56	10	-1	390.528	41.57		290560	2	F2:10110	MSB71837A_02.raw	1	0	1	P55795|HNRH2_HUMAN:P31943|HNRH1_HUMAN			PEAKS DB
SIGRGAGF	18.2	763.398	8	0.4	382.706	24.65	75683	100700	2	F2:5660	MSB71837A_02.raw	2	1	1	P55795|HNRH2_HUMAN:P31943|HNRH1_HUMAN			PEAKS DB
YSDDIPHAL	36.3	1029.48	9	-0.5	515.745	53.23	282720	369060	2	F2:13133	MSB71837A_02.raw	2	1	1	P60228|EIF3E_HUMAN			PEAKS DB
FAGDDAPRAV	36.03	1017.49	10	-0.1	509.751	31.46	353430	477660	1	F1:7385	MSB71837A_01.raw	2	1	1	P60709|ACTB_HUMAN:P63261|ACTG_HUMAN:Q6S8J3|POTEE_HUMAN:P0CG39|POTEJ_HUMAN:A5A3E0|POTEF_HUMAN:P0CG38|POTEI_HUMAN:P63267|ACTH_HUMAN:P62736|ACTA_HUMAN:P68133|ACTS_HUMAN:P68032|ACTC_HUMAN			PEAKS DB
FAGDDAPRA	34.59	918.419	9	1.2	460.218	22.48	269690		1	F1:5089	MSB71837A_01.raw	1	1	0	P60709|ACTB_HUMAN:P63261|ACTG_HUMAN:Q6S8J3|POTEE_HUMAN:P0CG39|POTEJ_HUMAN:A5A3E0|POTEF_HUMAN:P0CG38|POTEI_HUMAN:P63267|ACTH_HUMAN:P62736|ACTA_HUMAN:P68133|ACTS_HUMAN:P68032|ACTC_HUMAN			PEAKS DB
VALDFEQEM	25.3	1080.48	9	0.3	541.247	89.8	0		1	F1:22954	MSB71837A_01.raw	0	0	0	P60709|ACTB_HUMAN:P63261|ACTG_HUMAN:Q6S8J3|POTEE_HUMAN:P0CG39|POTEJ_HUMAN:A5A3E0|POTEF_HUMAN:P0CG38|POTEI_HUMAN:Q562R1|ACTBL_HUMAN			PEAKS DB
GIHETTFNSIM	19.7	1248.58	11	0.5	625.298	63.08		164010	2	F2:15703	MSB71837A_02.raw	1	0	1	P60709|ACTB_HUMAN:P63261|ACTG_HUMAN:Q6S8J3|POTEE_HUMAN:P0CG39|POTEJ_HUMAN:A5A3E0|POTEF_HUMAN:P0CG38|POTEI_HUMAN:Q562R1|ACTBL_HUMAN			PEAKS DB
LVVDNGSGM(+15.99)	40.73	906.412	9	-0.4	454.213	25.63	3258200	2736200	1	F1:5962	MSB71837A_01.raw	2	1	1	P60709|ACTB_HUMAN:Q562R1|ACTBL_HUMAN	Oxidation (M)	M9:Oxidation (M):1000.00	PEAKS DB
GYEPPVQESV	32.59	1103.51	10	0.3	552.764	51.18	54912	85954	2	F2:12611	MSB71837A_02.raw	2	1	1	P61247|RS3A_HUMAN			PEAKS DB
AVGKNKRLTKGGKKGAKKKVVD	31.43	2309.44	22	0	578.367	11.31	113340	155970	1	F1:2275	MSB71837A_01.raw	2	1	1	P61247|RS3A_HUMAN			PEAKS DB
VQTNDLKEV	30.52	1044.55	9	-0.4	523.28	29.58	206630		1	F1:6922	MSB71837A_01.raw	1	1	0	P61247|RS3A_HUMAN			PEAKS DB
GAYKYIQEL	39.08	1083.56	9	0.5	542.788	62.45	1914600	3058500	1	F1:15623	MSB71837A_01.raw	2	1	1	P61313|RL15_HUMAN			PEAKS DB
YGTRYGASL	35.91	986.482	9	0.7	494.249	33.35	554180	705230	2	F2:7894	MSB71837A_02.raw	2	1	1	P61513|RL37A_HUMAN			PEAKS DB
SAIRRLKEL	16.39	1084.67	9	-0.7	362.564	23.66		113160	2	F2:5419	MSB71837A_02.raw	1	0	1	P61513|RL37A_HUMAN			PEAKS DB
PKIVKWDRDM	33.64	1286.68	10	-2.9	644.346	109.86		0	2	F2:28408	MSB71837A_02.raw	0	0	0	P61769|B2MG_HUMAN			PEAKS DB
LALSTAAQA	27.86	844.465	9	-0.8	423.24	42.79	61263	81694	2	F2:10407	MSB71837A_02.raw	2	1	1	P61916|NPC2_HUMAN			PEAKS DB
LSVPESTPF	25.06	975.491	9	-0.7	488.753	78.65	199600	631890	1	F1:19885	MSB71837A_01.raw	2	1	1	P61960|UFM1_HUMAN			PEAKS DB
YVLEGKEL	22.81	949.512	8	-0.8	475.763	47.98	380630	492270	2	F2:11752	MSB71837A_02.raw	2	1	1	P62241|RS8_HUMAN			PEAKS DB
RTKTPGPGAQSAL	28.99	1282.7	13	0.7	642.357	19.38	608540	984780	2	F2:4347	MSB71837A_02.raw	2	1	1	P62263|RS14_HUMAN			PEAKS DB
KAHLGTAL	31.5	809.476	8	0	405.745	18.72	3195500	4186200	2	F2:4076	MSB71837A_02.raw	2	1	1	P62266|RS23_HUMAN			PEAKS DB
LIYEETRGVL	24.5	1191.65	10	-0.1	596.832	64.27		131340	2	F2:16035	MSB71837A_02.raw	1	0	1	P62805|H4_HUMAN			PEAKS DB
PGDSDIIRSMPEQTGEK	60.9	1858.87	17	0.3	620.632	42.48	3767000	5619000	2	F2:10378	MSB71837A_02.raw	2	1	1	P62888|RL30_HUMAN			PEAKS DB
PGDSDIIRSM(+15.99)PEQTGEK	28.27	1874.87	17	0.6	625.964	29.29	561290	889540	1	F1:6846	MSB71837A_01.raw	4	2	2	P62888|RL30_HUMAN	Oxidation (M)	M10:Oxidation (M):1000.00	PEAKS DB
LVHNVKEL	24.59	950.555	8	0.1	317.859	22.42		0	2	F2:5086	MSB71837A_02.raw	0	0	0	P62910|RL32_HUMAN			PEAKS DB
VAMNPVEHPF	31.64	1139.54	10	2.3	570.78	55.48	157500	254100	2	F2:13707	MSB71837A_02.raw	2	1	1	P62917|RL8_HUMAN			PEAKS DB
IIHDPGRGAPL	24.16	1144.64	11	-1.6	382.552	27.92	990380	1308200	2	F2:6562	MSB71837A_02.raw	4	2	2	P62917|RL8_HUMAN			PEAKS DB
IIEPSLRQL	35.29	1067.63	9	-0.1	534.824	64.55	7590600	11478000	2	F2:16142	MSB71837A_02.raw	2	1	1	P62987|RL40_HUMAN			PEAKS DB
YNIQKESTL	37.97	1094.56	9	-0.4	548.288	36.81	281020	460940	1	F1:8808	MSB71837A_01.raw	2	1	1	P62987|RL40_HUMAN:P62979|RS27A_HUMAN:P0CG47|UBB_HUMAN:P0CG48|UBC_HUMAN			PEAKS DB
SVTEQGAEL	21.53	932.445	9	-0.6	467.229	36.14		368260	2	F2:8707	MSB71837A_02.raw	1	0	1	P63104|1433Z_HUMAN			PEAKS DB
LVIDNGSGM	38.3	904.432	9	-0.2	453.223	53.58		3782700	2	F2:13155	MSB71837A_02.raw	1	0	1	P63261|ACTG_HUMAN:Q6S8J3|POTEE_HUMAN:P0CG39|POTEJ_HUMAN:A5A3E0|POTEF_HUMAN:P0CG38|POTEI_HUMAN:Q9BYX7|ACTBM_HUMAN			PEAKS DB
IEHGIITNW	19.3	1081.56	9	-0.5	541.785	58.1	118310		1	F1:14493	MSB71837A_01.raw	1	1	0	P63267|ACTH_HUMAN:P62736|ACTA_HUMAN:P68133|ACTS_HUMAN:P68032|ACTC_HUMAN			PEAKS DB
KLEDGPKFL	28.36	1045.58	9	0.7	523.798	43.44		234420	2	F2:10605	MSB71837A_02.raw	2	0	2	P68104|EF1A1_HUMAN:Q5VTE0|EF1A3_HUMAN			PEAKS DB
GVLKPGMVV	26.8	898.531	9	0.4	450.273	49.8	123600	170200	2	F2:12265	MSB71837A_02.raw	2	1	1	P68104|EF1A1_HUMAN:Q5VTE0|EF1A3_HUMAN			PEAKS DB
VIILNHPGQI	32.36	1102.65	10	0.1	552.332	56.86	774600	1135500	2	F2:14145	MSB71837A_02.raw	2	1	1	P68104|EF1A1_HUMAN:Q5VTE0|EF1A3_HUMAN:Q05639|EF1A2_HUMAN			PEAKS DB
LSDLHAHKL	20.88	1032.57	9	0.2	345.198	19.78	117880	168630	1	F1:4387	MSB71837A_01.raw	2	1	1	P69905|HBA_HUMAN			PEAKS DB
FTPAVHASL	17.47	941.497	9	0.4	471.756	47.81	167500		1	F1:11767	MSB71837A_01.raw	1	1	0	P69905|HBA_HUMAN			PEAKS DB
RSYIGSNHSSL	38	1219.59	11	0.2	610.805	22.63	906510	397920	2	F2:5115	MSB71837A_02.raw	3	2	1	P78310|CXAR_HUMAN			PEAKS DB
SFSFEKPR	15.77	996.503	8	-1.1	499.258	54.56	549990	1017400	1	F1:13523	MSB71837A_01.raw	2	1	1	P78314|3BP2_HUMAN			PEAKS DB
LATQEGEWKAL	31.84	1244.64	11	0.2	623.327	57.34		130580	2	F2:14246	MSB71837A_02.raw	1	0	1	P78316|NOP14_HUMAN			PEAKS DB
FSIRIGNIT	16.78	1019.58	9	0.8	510.796	49	127830		1	F1:12051	MSB71837A_01.raw	1	1	0	P78324|SHPS1_HUMAN			PEAKS DB
FGEMGGKFM	41.83	1002.43	9	0.8	502.223	61.96	656370	1013100	1	F1:15445	MSB71837A_01.raw	2	1	1	P78344|IF4G2_HUMAN			PEAKS DB
FGEM(+15.99)GGKFM	33.15	1018.43	9	0.2	510.22	44.98	206970	384620	2	F2:11048	MSB71837A_02.raw	2	1	1	P78344|IF4G2_HUMAN	Oxidation (M)	M4:Oxidation (M):68.60	PEAKS DB
FGEMGGKFM(+15.99)	29.77	1018.43	9	-0.1	510.22	43.05	195620	351070	2	F2:10534	MSB71837A_02.raw	2	1	1	P78344|IF4G2_HUMAN	Oxidation (M)	M9:Oxidation (M):52.68	PEAKS DB
PPPPPPPPPPPLPD	17.27	1410.75	14	2.3	706.386	91.02		0	2	F2:23195	MSB71837A_02.raw	0	0	0	P78362|SRPK2_HUMAN			PEAKS DB
PGLARQAPKPRKQ	18.87	1445.86	13	-0.1	362.472	13.28		56286	2	F2:2724	MSB71837A_02.raw	1	0	1	P81605|DCD_HUMAN			PEAKS DB
VVRKPAQSRLDDD	29.18	1497.79	13	-0.1	500.271	15.2		93708	2	F2:3219	MSB71837A_02.raw	1	0	1	P82914|RT15_HUMAN			PEAKS DB
YAVDYETLTRPF	41.69	1473.71	12	-0.8	737.864	91.39	125470	0	1	F1:23380	MSB71837A_01.raw	1	1	0	P82930|RT34_HUMAN			PEAKS DB
ASAPIPKAL	20.89	866.523	9	-0.5	434.268	40.3	115610		1	F1:9757	MSB71837A_01.raw	1	1	0	P98177|FOXO4_HUMAN			PEAKS DB
RVIDVGSEW	30.89	1059.53	9	0.1	530.775	60.61	291130	456380	2	F2:15040	MSB71837A_02.raw	2	1	1	Q00403|TF2B_HUMAN			PEAKS DB
YAKNGQDL	20.96	907.44	8	0.6	454.728	16.87	187980	192410	2	F2:3637	MSB71837A_02.raw	2	1	1	Q00839|HNRPU_HUMAN			PEAKS DB
PSSKSTEIKWKSGKDLTKRSSQTQN	18.78	2820.47	25	0.6	706.126	20.67	239730		1	F1:4603	MSB71837A_01.raw	1	1	0	Q01105|SET_HUMAN			PEAKS DB
FTWFTDHSDA	27.81	1225.5	10	0.8	613.76	74.36	177760	299570	1	F1:18703	MSB71837A_01.raw	2	1	1	Q01105|SET_HUMAN:P0DME0|SETLP_HUMAN			PEAKS DB
GAVLDGREL	31.64	928.498	9	0.5	465.256	44.67	789950	1104100	1	F1:10875	MSB71837A_01.raw	2	1	1	Q01130|SRSF2_HUMAN			PEAKS DB
AVLDGREL	17.79	871.476	8	0.7	436.746	43.52	150720	211540	1	F1:10580	MSB71837A_01.raw	2	1	1	Q01130|SRSF2_HUMAN			PEAKS DB
IFLPLFK	16.7	876.547	7	0.1	439.281	82.01	0	1700400	1	F1:20820	MSB71837A_01.raw	1	0	1	Q01432|AMPD3_HUMAN			PEAKS DB
AQINQGESITHAL	41.63	1380.7	13	0.9	691.358	51.22	64652	0	1	F1:12672	MSB71837A_01.raw	1	1	0	Q01518|CAP1_HUMAN			PEAKS DB
SATSSSPGSPI	24.26	989.467	11	-0.4	495.74	31.54	175900	225260	2	F2:7403	MSB71837A_02.raw	2	1	1	Q01814|AT2B2_HUMAN			PEAKS DB
YSQQSSSYGQQSSF	44.28	1582.65	14	1	792.335	42.33	59675	119120	1	F1:10293	MSB71837A_01.raw	2	1	1	Q01844|EWS_HUMAN			PEAKS DB
YTAQPTQGY	37.52	1027.46	9	0.7	514.738	31.27	1156500	1509900	1	F1:7418	MSB71837A_01.raw	2	1	1	Q01844|EWS_HUMAN			PEAKS DB
YTAQPTQGYA	34.83	1098.5	10	-1	550.256	31.78	791680	1086700	1	F1:7461	MSB71837A_01.raw	2	1	1	Q01844|EWS_HUMAN			PEAKS DB
YATSYGQPP	27.21	982.44	9	-0.3	492.227	35.71	335170	312920	2	F2:8585	MSB71837A_02.raw	2	1	1	Q01844|EWS_HUMAN			PEAKS DB
SSYGQQSSF	26.25	989.409	9	1	495.712	33.06	78448	0	2	F2:7841	MSB71837A_02.raw	1	1	0	Q01844|EWS_HUMAN			PEAKS DB
SSYGQQSSFRQDHPSSM	17.2	1927.81	17	1.9	643.612	28.61		0	2	F2:6702	MSB71837A_02.raw	0	0	0	Q01844|EWS_HUMAN			PEAKS DB
YNYEGRGSVA	34.67	1114.5	10	1	558.26	24.06	80847	158370	2	F2:5519	MSB71837A_02.raw	2	1	1	Q02487|DSC2_HUMAN			PEAKS DB
SAMYSRKAM	39.62	1043.49	9	0.4	522.752	17.43	407300	678790	2	F2:3783	MSB71837A_02.raw	4	2	2	Q02878|RL6_HUMAN			PEAKS DB
ASITPGTIL	30.67	871.501	9	-0.2	436.758	75.25	1543900	2453200	2	F2:18891	MSB71837A_02.raw	2	1	1	Q02878|RL6_HUMAN			PEAKS DB
KETKLESTSPKGGPPPPPPPPPRASSKR	17.59	2919.59	28	5.3	730.909	85.95		0	2	F2:21815	MSB71837A_02.raw	0	0	0	Q03111|ENL_HUMAN			PEAKS DB
SAIQSISHV	30.57	940.498	9	-0.3	471.256	38.34	164990	221970	1	F1:9240	MSB71837A_01.raw	2	1	1	Q03112|MECOM_HUMAN			PEAKS DB
HTTEPMLM	16.7	958.425	8	1.1	480.22	38.4		150730	2	F2:9244	MSB71837A_02.raw	1	0	1	Q04206|TF65_HUMAN			PEAKS DB
FANLGRTTL	32.04	991.545	9	0.3	496.78	51.59	385520	493330	1	F1:12722	MSB71837A_01.raw	2	1	1	Q04637|IF4G1_HUMAN			PEAKS DB
ISRETGEPY	20.37	1050.5	9	2.1	526.257	22.99	81601		1	F1:5202	MSB71837A_01.raw	1	1	0	Q04637|IF4G1_HUMAN			PEAKS DB
TPLTSMVVTKPED	41.1	1416.72	13	1.3	709.367	56.45	277690	473810	2	F2:14063	MSB71837A_02.raw	2	1	1	Q06033|ITIH3_HUMAN			PEAKS DB
VTPLTSMVVTKPED	22.94	1515.79	14	-0.7	758.899	64.34		78292	2	F2:15990	MSB71837A_02.raw	1	0	1	Q06033|ITIH3_HUMAN			PEAKS DB
RTNRPPLSL	17.42	1052.61	9	-0.8	351.877	29.51		855910	2	F2:6968	MSB71837A_02.raw	1	0	1	Q07020|RL18_HUMAN			PEAKS DB
FIHGGHTA	19.08	838.409	8	1	420.212	14	63543	61406	1	F1:2918	MSB71837A_01.raw	2	1	1	Q09028|RBBP4_HUMAN:Q16576|RBBP7_HUMAN			PEAKS DB
LSFNPLTSL	29.4	990.539	9	0	496.277	111.03	0	426700	1	F1:28853	MSB71837A_01.raw	1	0	1	Q12772|SRBP2_HUMAN			PEAKS DB
YGYGGNSATAG	34.4	1016.42	11	0.5	509.217	25.76	146630	182170	2	F2:5967	MSB71837A_02.raw	2	1	1	Q12906|ILF3_HUMAN			PEAKS DB
YGYGGNSA	22.32	787.314	8	0	394.664	24.15	303620	113750	1	F1:5480	MSB71837A_01.raw	2	1	1	Q12906|ILF3_HUMAN			PEAKS DB
YGYGGNSATA	18.28	959.398	10	-0.2	480.706	26.55	1022000	1168300	2	F2:6119	MSB71837A_02.raw	2	1	1	Q12906|ILF3_HUMAN			PEAKS DB
SAIDSSSKDHHWSRGTL	34.09	1882.89	17	-0.1	628.638	26.71	290180	364570	2	F2:6181	MSB71837A_02.raw	2	1	1	Q12923|PTN13_HUMAN			PEAKS DB
RAISTGSLASSTL	23.07	1262.68	13	0.1	632.349	49.21	82159		1	F1:12104	MSB71837A_01.raw	1	1	0	Q12923|PTN13_HUMAN			PEAKS DB
MAFPSSQSL	35.85	966.448	9	-0.5	484.231	73.31	475690	673540	2	F2:18426	MSB71837A_02.raw	2	1	1	Q12948|FOXC1_HUMAN			PEAKS DB
M(+15.99)AFPSSQSL	28.05	982.443	9	0.5	492.229	55.88	370540	248170	2	F2:13839	MSB71837A_02.raw	3	2	1	Q12948|FOXC1_HUMAN	Oxidation (M)	M1:Oxidation (M):1000.00	PEAKS DB
GAYSPGQSSL	27.55	965.445	10	0	483.73	38.63	457750	628790	2	F2:9380	MSB71837A_02.raw	2	1	1	Q12948|FOXC1_HUMAN			PEAKS DB
YSVSSPNSL	24.81	952.45	9	0.5	477.233	49.09	108050	135030	2	F2:12108	MSB71837A_02.raw	2	1	1	Q12948|FOXC1_HUMAN			PEAKS DB
YLNQAGGDL	23.32	949.451	9	0	475.733	47.85	79048		1	F1:11763	MSB71837A_01.raw	1	1	0	Q12948|FOXC1_HUMAN			PEAKS DB
IASIHSFEL	38.87	1015.53	9	0.4	508.774	72.64	9603100	11253000	2	F2:18204	MSB71837A_02.raw	2	1	1	Q13015|AF1Q_HUMAN			PEAKS DB
ASIHSFEL	35.17	902.45	8	-0.2	452.232	58.91	1265200	1724300	2	F2:14660	MSB71837A_02.raw	2	1	1	Q13015|AF1Q_HUMAN			PEAKS DB
GWLRDTEL	15.42	988.498	8	3.9	495.258	26.39		1350700	2	F2:6187	MSB71837A_02.raw	1	0	1	Q13023|AKAP6_HUMAN			PEAKS DB
SSMDSKSSGWGM	41.86	1258.5	12	0.7	630.256	42.02	171990	337310	2	F2:10180	MSB71837A_02.raw	2	1	1	Q13148|TADBP_HUMAN			PEAKS DB
SSM(+15.99)DSKSSGWGM	37.49	1274.49	12	-1.1	638.252	31.47		113530	2	F2:7419	MSB71837A_02.raw	1	0	1	Q13148|TADBP_HUMAN	Oxidation (M)	M3:Oxidation (M):74.73	PEAKS DB
SMDSKSSGWGM	22.28	1171.46	11	1.4	586.74	41.66		87898	2	F2:10113	MSB71837A_02.raw	1	0	1	Q13148|TADBP_HUMAN			PEAKS DB
AAIGWGSAS	16.62	818.392	9	-0.2	410.203	50.11		82937	2	F2:12347	MSB71837A_02.raw	1	0	1	Q13148|TADBP_HUMAN			PEAKS DB
YSAKSGEVL	15.06	952.486	9	0.3	477.251	27.33		146120	2	F2:6394	MSB71837A_02.raw	1	0	1	Q13347|EIF3I_HUMAN			PEAKS DB
YTKETQTPVM	20.52	1196.57	10	0.1	599.295	27.5	176640	307630	1	F1:6370	MSB71837A_01.raw	2	1	1	Q13409|DC1I2_HUMAN			PEAKS DB
YVHDFEGQPS	21.69	1177.5	10	0.1	589.759	29.21		368210	2	F2:6837	MSB71837A_02.raw	1	0	1	Q13485|SMAD4_HUMAN			PEAKS DB
VAQPHPSAGL	20.1	975.514	10	0.5	488.764	27.18	248260		1	F1:6279	MSB71837A_01.raw	1	1	0	Q13492|PICAL_HUMAN			PEAKS DB
LGPLYAALK	15.31	944.569	9	4.3	473.294	92.2		0	2	F2:23516	MSB71837A_02.raw	0	0	0	Q13535|ATR_HUMAN			PEAKS DB
GCNAGVSPSF	23.35	937.396	10	-1.4	469.705	44.8		103450	2	F2:10940	MSB71837A_02.raw	1	0	1	Q13572|ITPK1_HUMAN			PEAKS DB
IALRNQA	15.95	784.456	7	0.4	393.235	20.1	476000	606930	2	F2:4451	MSB71837A_02.raw	2	1	1	Q13574|DGKZ_HUMAN			PEAKS DB
YMTEGHLTM	40.88	1081.46	9	-0.7	541.736	46.19	1709100	2379100	2	F2:11366	MSB71837A_02.raw	2	1	1	Q13627|DYR1A_HUMAN			PEAKS DB
YM(+15.99)TEGHLTM(+15.99)	33.12	1113.45	9	0.4	557.731	21.51	475140	678690	2	F2:4805	MSB71837A_02.raw	2	1	1	Q13627|DYR1A_HUMAN	Oxidation (M)	M2:Oxidation (M):1000.00;M9:Oxidation (M):1000.00	PEAKS DB
YMTEGHLTM(+15.99)	29.5	1097.45	9	-0.2	549.733	29.08	577100	880660	2	F2:6790	MSB71837A_02.raw	2	1	1	Q13627|DYR1A_HUMAN	Oxidation (M)	M9:Oxidation (M):110.43	PEAKS DB
YM(+15.99)TEGHLTM	29.17	1097.45	9	0.8	549.734	36.48	627590	1027500	1	F1:8688	MSB71837A_01.raw	2	1	1	Q13627|DYR1A_HUMAN	Oxidation (M)	M2:Oxidation (M):61.82	PEAKS DB
VTM(+15.99)PAGQDL	19.68	946.443	9	-0.7	474.228	31.89		84168	2	F2:7572	MSB71837A_02.raw	1	0	1	Q13952|NFYC_HUMAN	Oxidation (M)	M3:Oxidation (M):1000.00	PEAKS DB
KVIDPKRAKAM(+15.99)	23.3	1271.74	11	-0.5	424.92	12.88		64750	2	F2:2635	MSB71837A_02.raw	1	0	1	Q14103|HNRPD_HUMAN	Oxidation (M)	M11:Oxidation (M):1000.00	PEAKS DB
KVIDPKRAKAM	16.7	1255.74	11	0.1	419.589	15.65		314060	2	F2:3303	MSB71837A_02.raw	1	0	1	Q14103|HNRPD_HUMAN			PEAKS DB
APALKELFV	15.69	986.58	9	7.3	494.301	104.83	10285000		1	F1:27059	MSB71837A_01.raw	2	2	0	Q14114|LRP8_HUMAN			PEAKS DB
QALPTSPPW	24.63	995.508	9	1.6	498.762	81.74	78884	61423	1	F1:20737	MSB71837A_01.raw	2	1	1	Q14119|VEZF1_HUMAN			PEAKS DB
YQIPTENSM	28.02	1081.47	9	-1.2	541.744	60.69	336160	506310	2	F2:15154	MSB71837A_02.raw	2	1	1	Q14126|DSG2_HUMAN			PEAKS DB
YQIPTENSMTA	27.9	1253.56	11	-0.3	627.787	62.71		314460	2	F2:15638	MSB71837A_02.raw	1	0	1	Q14126|DSG2_HUMAN			PEAKS DB
YQIPTENSM(+15.99)	20.74	1097.47	9	-0.4	549.742	43.14	150230		1	F1:10512	MSB71837A_01.raw	1	1	0	Q14126|DSG2_HUMAN	Oxidation (M)	M9:Oxidation (M):1000.00	PEAKS DB
RVYAPASTL	20.67	976.534	9	0.1	489.274	33.99		156610	2	F2:8096	MSB71837A_02.raw	1	0	1	Q14126|DSG2_HUMAN			PEAKS DB
RAVAPTMSL	32.33	944.511	9	-0.2	473.263	43.88	102430	128090	2	F2:10689	MSB71837A_02.raw	2	1	1	Q14135|VGLL4_HUMAN			PEAKS DB
FIAPTGHSL	15.97	941.497	9	0.1	471.756	44.52		250370	2	F2:10844	MSB71837A_02.raw	1	0	1	Q14141|SEPT6_HUMAN			PEAKS DB
RINAELL	15.24	827.486	7	0.3	414.751	51.25		0	2	F2:12652	MSB71837A_02.raw	0	0	0	Q14149|MORC3_HUMAN			PEAKS DB
ISQPASGNTF	37.36	1020.49	10	-0.5	511.251	39.36	479150	610650	1	F1:9564	MSB71837A_01.raw	2	1	1	Q14157|UBP2L_HUMAN			PEAKS DB
TTNQHSSSL	27.81	973.447	9	0	487.731	13.48		101920	2	F2:2776	MSB71837A_02.raw	1	0	1	Q14157|UBP2L_HUMAN			PEAKS DB
TAISQPASGNTF	25.57	1192.57	12	-0.1	597.293	47.02		85991	2	F2:11561	MSB71837A_02.raw	1	0	1	Q14157|UBP2L_HUMAN			PEAKS DB
FSNSKQTAI	20.75	994.508	9	-1.4	498.261	20.46		41867	2	F2:4576	MSB71837A_02.raw	1	0	1	Q14157|UBP2L_HUMAN			PEAKS DB
RATPHPSEL	33.1	1006.52	9	-0.5	504.267	17.94	769100	1497500	2	F2:3925	MSB71837A_02.raw	3	1	2	Q14160|SCRIB_HUMAN			PEAKS DB
IGIEKNSL	18	872.497	8	-0.9	437.255	35.15		63465	2	F2:8406	MSB71837A_02.raw	1	0	1	Q14207|NPAT_HUMAN			PEAKS DB
YSMEAADYREA	44.08	1304.53	11	2	653.276	40.99	48200	105260	2	F2:9950	MSB71837A_02.raw	2	1	1	Q14247|SRC8_HUMAN			PEAKS DB
YATEAVYES	35.22	1031.44	9	0	516.73	38.38	623820	755230	1	F1:9308	MSB71837A_01.raw	2	1	1	Q14247|SRC8_HUMAN			PEAKS DB
A(+42.01)QYKGAASEAGRAM	29.2	1451.68	14	-0.3	726.848	40.83		65949	2	F2:9921	MSB71837A_02.raw	1	0	1	Q14320|FA50A_HUMAN	Acetylation (Protein N-term)	A1:Acetylation (Protein N-term):1000.00	PEAKS DB
KYQEVTNNL	22.15	1107.56	9	0	554.785	31.11	137430	203740	2	F2:7311	MSB71837A_02.raw	2	1	1	Q14444|CAPR1_HUMAN			PEAKS DB
YQASYNQSF	19.73	1106.47	9	3.5	554.243	49.41	57025	94198	1	F1:12175	MSB71837A_01.raw	2	1	1	Q14444|CAPR1_HUMAN			PEAKS DB
SLNPNSGVL	15.23	899.471	9	1.9	450.744	36.47		57561	2	F2:8780	MSB71837A_02.raw	1	0	1	Q14517|FAT1_HUMAN			PEAKS DB
FIVEETLPL	26.87	1059.59	9	-2.2	530.799	108.09	54683		1	F1:28000	MSB71837A_01.raw	1	1	0	Q14592|ZN460_HUMAN			PEAKS DB
SSFYGNNSL	35.26	987.43	9	0.7	494.723	57.18	232720	314460	2	F2:14132	MSB71837A_02.raw	2	1	1	Q14671|PUM1_HUMAN			PEAKS DB
LAFGQGLAA	20.99	846.46	9	-0.6	424.237	72.44	177420	234040	2	F2:18168	MSB71837A_02.raw	2	1	1	Q14671|PUM1_HUMAN			PEAKS DB
KAGPGSLEL	22.93	870.481	9	-2.6	436.247	39.28	523140	679700	2	F2:9448	MSB71837A_02.raw	2	1	1	Q14684|RRP1B_HUMAN			PEAKS DB
SVVADTPEL	31	929.471	9	0	465.743	60.89	547460	875220	2	F2:15247	MSB71837A_02.raw	2	1	1	Q14847|LASP1_HUMAN			PEAKS DB
GSPDYGNSAL	29.11	979.425	10	-0.4	490.719	39.68	183170	232060	2	F2:9615	MSB71837A_02.raw	2	1	1	Q14980|NUMA1_HUMAN			PEAKS DB
LSMKPGEYSYF	32.65	1320.61	11	0.6	661.311	74.13	349810	539490	2	F2:18559	MSB71837A_02.raw	2	1	1	Q15003|CND2_HUMAN			PEAKS DB
PHPPPPPPP	28.22	931.491	9	0.2	466.753	20.82	4268100	5995900	1	F1:4823	MSB71837A_01.raw	2	1	1	Q15032|R3HD1_HUMAN:P13378|HXD8_HUMAN:Q15390|MTFR1_HUMAN			PEAKS DB
FAFEGIGDEDL	44.47	1211.53	11	-0.7	606.774	107.94	0	32391000	1	F1:27956	MSB71837A_01.raw	1	0	1	Q15036|SNX17_HUMAN			PEAKS DB
SASDVHGNF	22.44	932.399	9	-0.3	467.207	21.19	1305100	1406500	2	F2:4723	MSB71837A_02.raw	2	1	1	Q15036|SNX17_HUMAN			PEAKS DB
AAFPGASLYL	28.69	1008.53	10	-0.4	505.271	104.83	58660	501160	2	F2:26946	MSB71837A_02.raw	2	1	1	Q15038|DAZP2_HUMAN			PEAKS DB
SAAFPGASL	24.99	819.413	9	0.2	410.714	66.82	233270	199790	2	F2:16622	MSB71837A_02.raw	2	1	1	Q15038|DAZP2_HUMAN			PEAKS DB
ISAQPKLL	27.52	868.538	8	0.2	435.276	41.07		191480	2	F2:10006	MSB71837A_02.raw	1	0	1	Q15053|K0040_HUMAN			PEAKS DB
VANPNSAIFGGARP	45.48	1369.71	14	0.8	685.863	51.59	364360	518370	2	F2:12795	MSB71837A_02.raw	2	1	1	Q15056|IF4H_HUMAN			PEAKS DB
VANPNSAIF	38.7	931.476	9	-1.5	466.745	58.25	16331000	21831000	1	F1:14584	MSB71837A_01.raw	2	1	1	Q15056|IF4H_HUMAN			PEAKS DB
VANPNSAIFGGARPREEVVQKEQE	34.46	2624.33	24	-0.6	657.09	44.73		883810	2	F2:10993	MSB71837A_02.raw	1	0	1	Q15056|IF4H_HUMAN			PEAKS DB
VANPNSAIFGG	32.65	1045.52	11	0.2	523.767	58.64	181640	241580	1	F1:14623	MSB71837A_01.raw	2	1	1	Q15056|IF4H_HUMAN			PEAKS DB
YASGSSASLGGP	34.09	1052.48	12	0.9	527.246	32.18	383660	460120	2	F2:7556	MSB71837A_02.raw	2	1	1	Q15149|PLEC_HUMAN			PEAKS DB
YASGSSASLGGPESAVA	31.72	1509.69	17	0.8	755.855	50.11	152300	240690	2	F2:12418	MSB71837A_02.raw	2	1	1	Q15149|PLEC_HUMAN			PEAKS DB
LAEAHAQAKA	17.66	1008.54	10	-1.5	337.185	18.39		113590	2	F2:4024	MSB71837A_02.raw	1	0	1	Q15149|PLEC_HUMAN			PEAKS DB
RAAPGAEF	29.29	817.408	8	-0.4	409.711	23.39	90352000	119040000	2	F2:5348	MSB71837A_02.raw	3	1	2	Q15233|NONO_HUMAN			PEAKS DB
FQYDHEAFLGKEDSKTF	53.78	2060.95	17	0.4	516.245	60.94	3197000	4606700	1	F1:15231	MSB71837A_01.raw	4	2	2	Q15293|RCN1_HUMAN			PEAKS DB
LTKNHDEL	25.98	968.493	8	0.5	485.254	15.49	71358	172020	1	F1:3288	MSB71837A_01.raw	3	1	2	Q15293|RCN1_HUMAN			PEAKS DB
FQYDHEAFL	15.75	1168.52	9	1	585.267	73.19		58532	2	F2:18366	MSB71837A_02.raw	1	0	1	Q15293|RCN1_HUMAN:Q96D15|RCN3_HUMAN			PEAKS DB
VTLAELLVL	29.71	969.611	9	-0.3	485.813	117.86	1632200	0	1	F1:30801	MSB71837A_01.raw	1	1	0	Q15363|TMED2_HUMAN			PEAKS DB
ATHDLEGPPL	26.51	1048.52	10	1.1	525.267	43.4	543390	829070	1	F1:10530	MSB71837A_01.raw	2	1	1	Q15365|PCBP1_HUMAN			PEAKS DB
FAMMHGGTG	25.14	907.368	9	0.8	454.692	31.4	180120	238710	1	F1:7383	MSB71837A_01.raw	2	1	1	Q15365|PCBP1_HUMAN			PEAKS DB
FAMMHGGTGFAGIDSSSPEVKG	21.03	2181.98	22	3	728.337	70.12	25521	58833	1	F1:17632	MSB71837A_01.raw	2	1	1	Q15365|PCBP1_HUMAN			PEAKS DB
FAMMHGGTGF	17.59	1054.44	10	1.5	528.226	61.57	57382		1	F1:15350	MSB71837A_01.raw	1	1	0	Q15365|PCBP1_HUMAN			PEAKS DB
SIQGQHTISPL	17.58	1179.62	11	0.7	590.82	42.46		209400	2	F2:10288	MSB71837A_02.raw	1	0	1	Q15365|PCBP1_HUMAN			PEAKS DB
FAMMHGGTGFA	15.37	1125.47	11	0.6	563.744	59.12		99987	2	F2:14713	MSB71837A_02.raw	1	0	1	Q15365|PCBP1_HUMAN			PEAKS DB
ISEGNC(+57.02)PERII	36.24	1286.63	11	0.5	644.322	44.17	93116	149010	2	F2:10735	MSB71837A_02.raw	2	1	1	Q15365|PCBP1_HUMAN:Q15366|PCBP2_HUMAN	Carbamidomethylation	C6:Carbamidomethylation:1000.00	PEAKS DB
AASRPPVTL	30.84	910.524	9	-0.2	456.269	33.42	1329400	1697800	2	F2:7972	MSB71837A_02.raw	2	1	1	Q15365|PCBP1_HUMAN:Q15366|PCBP2_HUMAN			PEAKS DB
SAQTTSHEL	20.85	972.451	9	-0.3	487.233	17.36	251160	242030	1	F1:3759	MSB71837A_01.raw	2	1	1	Q15366|PCBP2_HUMAN			PEAKS DB
FQQVGVSM(+15.99)	20.67	910.422	8	0.7	456.219	33.97		85142	2	F2:8083	MSB71837A_02.raw	1	0	1	Q15390|MTFR1_HUMAN	Oxidation (M)	M8:Oxidation (M):1000.00	PEAKS DB
LQMGTNKVA	18.52	960.506	9	-0.5	481.26	24.91	79833	121230	2	F2:5718	MSB71837A_02.raw	2	1	1	Q15417|CNN3_HUMAN			PEAKS DB
LLIGPRGNTL	26.18	1052.63	10	1.5	527.325	56.44		71874	2	F2:13997	MSB71837A_02.raw	1	0	1	Q15637|SF01_HUMAN			PEAKS DB
HSLERKEGSYSSL	19.29	1491.73	13	-0.8	498.251	20.69		232380	2	F2:4603	MSB71837A_02.raw	1	0	1	Q15652|JHD2C_HUMAN			PEAKS DB
QASPVSSNL	20.47	901.451	9	1.2	451.733	35.94		97173	2	F2:8611	MSB71837A_02.raw	1	0	1	Q15678|PTN14_HUMAN			PEAKS DB
HAFETKPEFERRSSSIAVL	21.22	2203.14	19	-0.7	551.792	50.01	133270	229870	2	F2:12327	MSB71837A_02.raw	2	1	1	Q15699|ALX1_HUMAN			PEAKS DB
ATVASEKESVM	45.84	1150.55	11	-0.1	576.284	26.14	7615000	12119000	2	F2:6109	MSB71837A_02.raw	2	1	1	Q15758|AAAT_HUMAN			PEAKS DB
VASEKESVM	43.37	978.469	9	0.5	490.242	19.55	803430	1108300	2	F2:4322	MSB71837A_02.raw	2	1	1	Q15758|AAAT_HUMAN			PEAKS DB
ATVASEKESVM(+15.99)	41.8	1166.55	11	0.3	584.282	17.81	2252500	3786200	2	F2:3848	MSB71837A_02.raw	2	1	1	Q15758|AAAT_HUMAN	Oxidation (M)	M11:Oxidation (M):1000.00	PEAKS DB
SALGGEGGLQSL	17.39	1087.55	12	0.9	544.783	72.37		93781	2	F2:18111	MSB71837A_02.raw	1	0	1	Q16186|ADRM1_HUMAN			PEAKS DB
VLDVLVRA	16.27	883.549	8	0.4	442.782	80.83	31602		1	F1:20500	MSB71837A_01.raw	1	1	0	Q16281|CNGA3_HUMAN			PEAKS DB
YGYGPYGCGY	15.6	1098.41	10	9	550.218	35.81	0		1	F1:8539	MSB71837A_01.raw	0	0	0	Q16676|FOXD1_HUMAN			PEAKS DB
LAGPGSQW	18.22	814.397	8	-0.5	408.206	52.13		115040	2	F2:12875	MSB71837A_02.raw	1	0	1	Q16799|RTN1_HUMAN			PEAKS DB
AATGHTVVL	20.21	867.481	9	0	434.748	27.46	710610	861440	2	F2:6406	MSB71837A_02.raw	2	1	1	Q16836|HCDH_HUMAN			PEAKS DB
HLIGHSLGA	26.84	903.493	9	-0.3	452.753	23.2	135600	201220	1	F1:5240	MSB71837A_01.raw	2	1	1	Q17RR3|LIPR3_HUMAN:P54315|LIPR1_HUMAN			PEAKS DB
SAYQHPTTF	31.67	1050.48	9	0.3	526.246	30.47	307320	413030	2	F2:7137	MSB71837A_02.raw	2	1	1	Q2KHR3|QSER1_HUMAN			PEAKS DB
AASFFARA	18.38	839.429	8	-0.2	420.722	26.91		102860	2	F2:6238	MSB71837A_02.raw	1	0	1	Q2KJY2|KI26B_HUMAN			PEAKS DB
FQQTATTTM	25.77	1027.46	9	0.3	514.74	33.19	211920	0	2	F2:7876	MSB71837A_02.raw	1	1	0	Q2TAL8|QRIC1_HUMAN			PEAKS DB
RALASNTSF	26.38	965.493	9	1	483.754	30.04	179520		1	F1:7017	MSB71837A_01.raw	1	1	0	Q2VIQ3|KIF4B_HUMAN:O95239|KIF4A_HUMAN			PEAKS DB
GAQTSSRLSQM	23.88	1164.56	11	-1	583.284	23.5		45681	2	F2:5368	MSB71837A_02.raw	1	0	1	Q2VPK5|CTU2_HUMAN			PEAKS DB
YGGGGQYF	29.3	847.35	8	0.5	424.683	53.18	1807000	1954200	2	F2:13191	MSB71837A_02.raw	2	1	1	Q32P51|RA1L2_HUMAN:P09651|ROA1_HUMAN			PEAKS DB
FTVPDKDGKADPL	17.63	1401.71	13	-2.2	468.244	47.04		103250	2	F2:11552	MSB71837A_02.raw	1	0	1	Q3SY69|AL1L2_HUMAN:O75891|AL1L1_HUMAN			PEAKS DB
IAWGTTQPV	15.88	971.508	9	4.3	486.763	28.39	56286		1	F1:6639	MSB71837A_01.raw	1	1	0	Q4AC94|C2CD3_HUMAN			PEAKS DB
RLNAELL	15.24	827.486	7	0.3	414.751	51.25		0	2	F2:12652	MSB71837A_02.raw	0	0	0	Q4UJ75|A20A4_HUMAN:Q5VUR7|A20A3_HUMAN:Q5CZ79|AN20B_HUMAN:Q5SQ80|A20A2_HUMAN:Q5TYW2|A20A1_HUMAN			PEAKS DB
YGNPSENRSL	43.69	1135.53	10	-0.1	568.77	24.1	5772900	7165200	2	F2:5515	MSB71837A_02.raw	2	1	1	Q4VCS5|AMOT_HUMAN			PEAKS DB
HASVGAAF	36.63	758.371	8	1.7	380.193	26.22	19386000	26137000	2	F2:6111	MSB71837A_02.raw	2	1	1	Q4VCS5|AMOT_HUMAN			PEAKS DB
AAVFSSVLAL	31.83	976.559	10	-0.7	489.287	110.51	265690	310240	2	F2:28584	MSB71837A_02.raw	2	1	1	Q504Q3|PAN2_HUMAN			PEAKS DB
FSREMKSL	16.38	996.506	8	-4.6	499.258	54.56	549990		1	F1:13522	MSB71837A_01.raw	1	1	0	Q53EV4|LRC23_HUMAN			PEAKS DB
YIQDHDTPA	21.03	1058.47	9	-0.7	530.24	19.5		2587200	2	F2:4283	MSB71837A_02.raw	1	0	1	Q53T59|H1BP3_HUMAN			PEAKS DB
FLYPFPLAL	33.24	1079.61	9	0	540.81	118.01	873920	1641300	2	F2:30724	MSB71837A_02.raw	2	1	1	Q5BJD5|TM41B_HUMAN			PEAKS DB
FLADPVSNM	30.01	992.464	9	0.4	497.239	79.14	58084	195370	2	F2:19900	MSB71837A_02.raw	2	1	1	Q5BJH7|YIF1B_HUMAN			PEAKS DB
YAEEPRAEEVF	24.56	1338.61	11	-1.2	670.311	51.96		63100	2	F2:12835	MSB71837A_02.raw	1	0	1	Q5HYW2|NHSL2_HUMAN			PEAKS DB
YGHALLPGEGAAM	24.11	1285.61	13	0.7	643.814	57.04		66417	2	F2:14158	MSB71837A_02.raw	1	0	1	Q5M9Q1|NKAPL_HUMAN:Q8N5F7|NKAP_HUMAN			PEAKS DB
IIHKYPSLEL	16.84	1211.69	10	0.2	404.904	53.89	233020		1	F1:13414	MSB71837A_01.raw	1	1	0	Q5SSJ5|HP1B3_HUMAN			PEAKS DB
SAM(+15.99)PTSSSF	18.87	929.38	9	-0.5	465.697	29.98	88266		1	F1:7050	MSB71837A_01.raw	1	1	0	Q5SW79|CE170_HUMAN	Oxidation (M)	M3:Oxidation (M):1000.00	PEAKS DB
YVTNVLEI	17.6	949.512	8	-0.8	475.763	47.98		492270	2	F2:11866	MSB71837A_02.raw	1	0	1	Q5T4S7|UBR4_HUMAN			PEAKS DB
EKLNANVM(+15.99)	17.46	933.459	8	0.2	467.737	36.99	105270		1	F1:8841	MSB71837A_01.raw	1	1	0	Q5T4S7|UBR4_HUMAN	Oxidation (M)	M8:Oxidation (M):1000.00	PEAKS DB
LLEPVKTSSSL	18.47	1172.67	11	2.7	587.341	50.41	71659		1	F1:12428	MSB71837A_01.raw	1	1	0	Q5TAP6|UT14C_HUMAN:Q9BVJ6|UT14A_HUMAN			PEAKS DB
AQEFGVKSA	30.6	935.471	9	-0.9	468.743	24.2	86910	146450	2	F2:5550	MSB71837A_02.raw	2	1	1	Q5VT52|RPRD2_HUMAN			PEAKS DB
YAYGATGHPG	39.25	992.435	10	0.3	497.225	20.81	63802	106370	2	F2:4659	MSB71837A_02.raw	2	1	1	Q5VVH2|FKB1C_HUMAN:P62942|FKB1A_HUMAN			PEAKS DB
YAYGATGHP	32.71	935.414	9	0.6	468.714	22.16		195930	2	F2:4992	MSB71837A_02.raw	1	0	1	Q5VVH2|FKB1C_HUMAN:P62942|FKB1A_HUMAN			PEAKS DB
AAYLM(+15.99)TGSL	25.37	941.453	9	-1.6	471.733	62.33		214570	2	F2:15542	MSB71837A_02.raw	1	0	1	Q658N2|WSCD1_HUMAN	Oxidation (M)	M5:Oxidation (M):1000.00	PEAKS DB
SAISEGTVL	23.16	875.46	9	-0.4	438.737	56.72	283500	409900	2	F2:14045	MSB71837A_02.raw	2	1	1	Q66K89|E4F1_HUMAN			PEAKS DB
AAAGSHQLSM	19.7	971.449	10	-2.2	486.731	24.28	72557	121100	1	F1:5552	MSB71837A_01.raw	2	1	1	Q68EM7|RHG17_HUMAN			PEAKS DB
SAYERSLGG	15.2	938.446	9	0	470.23	23.17	91963		1	F1:5249	MSB71837A_01.raw	1	1	0	Q6DN90|IQEC1_HUMAN			PEAKS DB
TAVPSSASASL	23.41	989.503	11	0.1	495.759	43.77		82220	2	F2:10676	MSB71837A_02.raw	1	0	1	Q6PCB5|RSBNL_HUMAN			PEAKS DB
LSIAAPPLP	17.97	877.527	9	3.5	439.772	75.52		1830700	2	F2:19065	MSB71837A_02.raw	1	0	1	Q6T4R5|NHS_HUMAN			PEAKS DB
TLVPWAAAL	21.37	940.538	9	3.3	471.278	111.38		84862	2	F2:28832	MSB71837A_02.raw	1	0	1	Q6UW56|ARAID_HUMAN			PEAKS DB
LLLNSAMQP	16.96	985.527	9	1.6	493.771	68.39		83584	2	F2:17103	MSB71837A_02.raw	1	0	1	Q6UXZ4|UNC5D_HUMAN			PEAKS DB
YGNVHSWM	31.49	992.417	8	0.7	497.216	49.12	51834	81574	1	F1:12130	MSB71837A_01.raw	2	1	1	Q6W2J9|BCOR_HUMAN			PEAKS DB
FTEEEQRNF	38.78	1198.53	9	0.1	600.27	32.12	394190	568850	2	F2:7553	MSB71837A_02.raw	2	1	1	Q6Y7W6|GGYF2_HUMAN			PEAKS DB
FSVNASSERLNM	25.84	1353.63	12	-0.5	677.824	59.12	179580	298750	2	F2:14679	MSB71837A_02.raw	2	1	1	Q6Y7W6|GGYF2_HUMAN			PEAKS DB
YYINGKTGL	18.58	1027.53	9	1.4	514.775	45.36	61423		1	F1:11090	MSB71837A_01.raw	1	1	0	Q70CQ2|UBP34_HUMAN			PEAKS DB
IAQDFKTDL	36.65	1049.54	9	-0.6	525.777	49.65	812480	1075100	2	F2:12287	MSB71837A_02.raw	2	1	1	Q71DI3|H32_HUMAN:Q16695|H31T_HUMAN:P68431|H31_HUMAN:P84243|H33_HUMAN			PEAKS DB
FQSSAVMAL	18.18	952.469	9	3.1	477.243	76.15	147750	323190	2	F2:19118	MSB71837A_02.raw	2	1	1	Q71DI3|H32_HUMAN:Q16695|H31T_HUMAN:P68431|H31_HUMAN:Q5TEC6|H37_HUMAN			PEAKS DB
FQSSAVM(+15.99)AL	16.79	968.464	9	0.8	485.24	55.66		205330	2	F2:13827	MSB71837A_02.raw	1	0	1	Q71DI3|H32_HUMAN:Q16695|H31T_HUMAN:P68431|H31_HUMAN:Q5TEC6|H37_HUMAN	Oxidation (M)	M7:Oxidation (M):1000.00	PEAKS DB
AVEDASSI	17.88	790.371	8	-9.8	396.189	25.08		48506	2	F2:5800	MSB71837A_02.raw	1	0	1	Q76KP1|B4GN4_HUMAN			PEAKS DB
YGYGGSGGGSSA	43.56	1018.4	12	0.2	510.207	22.4	193910	208970	2	F2:5051	MSB71837A_02.raw	2	1	1	Q7KZ85|SPT6H_HUMAN			PEAKS DB
SAQEAQKDTDL	37.49	1204.56	11	0.2	603.286	19.45	56757	92648	2	F2:4302	MSB71837A_02.raw	2	1	1	Q7LBC6|KDM3B_HUMAN			PEAKS DB
HGNPGSTYL	16.82	944.435	9	0.5	473.225	28.41	83303		1	F1:6621	MSB71837A_01.raw	1	1	0	Q7Z2W4|ZCCHV_HUMAN			PEAKS DB
C(+57.02)AIDSTADPQVSF	21.29	1409.61	13	-0.6	705.813	75.11	38659	101640	2	F2:18817	MSB71837A_02.raw	2	1	1	Q7Z3T8|ZFY16_HUMAN	Carbamidomethylation	C1:Carbamidomethylation:1000.00	PEAKS DB
SVVSTGTSF	32.01	883.429	9	-0.4	442.721	50.35	217440		1	F1:12413	MSB71837A_01.raw	1	1	0	Q7Z434|MAVS_HUMAN			PEAKS DB
GSVVSTGTSF	21.52	940.45	10	-1.6	471.232	50.21	145950	158450	2	F2:12363	MSB71837A_02.raw	2	1	1	Q7Z434|MAVS_HUMAN			PEAKS DB
PGALWLQVAV	20.89	1052.6	10	-3.2	527.307	59.9	0		1	F1:14941	MSB71837A_01.raw	0	0	0	Q7Z434|MAVS_HUMAN			PEAKS DB
LITEIRSSW	25.17	1103.6	9	1.1	552.807	66.45	38564	84248	1	F1:16646	MSB71837A_01.raw	2	1	1	Q7Z4H7|HAUS6_HUMAN			PEAKS DB
SYGVKRTIGL	15.04	1092.63	10	-0.4	365.217	46.64	0		1	F1:11437	MSB71837A_01.raw	0	0	0	Q7Z5P9|MUC19_HUMAN			PEAKS DB
LAVQRGGTF	28.55	947.519	9	0.3	474.767	32.03	107250	151340	2	F2:7572	MSB71837A_02.raw	2	1	1	Q7Z6Z7|HUWE1_HUMAN			PEAKS DB
SAAPKPTSW	24.74	943.476	9	-0.3	472.745	27.69	193450	268080	2	F2:6440	MSB71837A_02.raw	2	1	1	Q7Z739|YTHD3_HUMAN			PEAKS DB
WSTAGDQPM	19.6	991.407	9	0.2	496.711	45.73	85467		1	F1:11212	MSB71837A_01.raw	1	1	0	Q7Z739|YTHD3_HUMAN			PEAKS DB
NSLDSSDSDSAL	38.95	1209.5	12	0.8	605.758	42.94	144800	249330	2	F2:10468	MSB71837A_02.raw	2	1	1	Q7Z7L8|CK096_HUMAN			PEAKS DB
PPPTPPPPPPPPPPPPPPPPPPPPSA	41.9	2509.34	26	-3	628.341	68.65	170710	0	1	F1:17223	MSB71837A_01.raw	1	1	0	Q86UP3|ZFHX4_HUMAN			PEAKS DB
PPPPPPPPPPPPPPSAPPQVQLPVSLDL	22.65	2821.54	28	4.8	706.396	89.85		0	2	F2:22875	MSB71837A_02.raw	0	0	0	Q86UP3|ZFHX4_HUMAN			PEAKS DB
VLVDYCY	15.09	873.394	7	-0.9	437.704	42.51		39030	2	F2:10402	MSB71837A_02.raw	1	0	1	Q86V97|KBTB6_HUMAN:Q8WVZ9|KBTB7_HUMAN			PEAKS DB
ALSSLQAALP	15.61	969.549	10	-1	485.781	36.76	4162500		1	F1:8778	MSB71837A_01.raw	1	1	0	Q86VI1|EX3L1_HUMAN			PEAKS DB
NVLGDGGVKL	16.36	970.545	10	-2.4	486.279	47.83		65568	2	F2:11774	MSB71837A_02.raw	1	0	1	Q86W24|NAL14_HUMAN			PEAKS DB
SSLQKSSSL	28.78	935.492	9	0.2	468.753	19.15	71919	99436	2	F2:4231	MSB71837A_02.raw	2	1	1	Q86W92|LIPB1_HUMAN			PEAKS DB
SQQDLEKEL	18.12	1088.53	9	0.3	545.275	20.12	202420	307390	2	F2:4454	MSB71837A_02.raw	2	1	1	Q86W92|LIPB1_HUMAN			PEAKS DB
FAVGVEKNW	34.68	1048.53	9	1.3	525.275	60.33	480930	702780	2	F2:15092	MSB71837A_02.raw	2	1	1	Q86WB0|ZC3C1_HUMAN			PEAKS DB
RSVPTPLVM(+15.99)	29.61	1014.55	9	0.5	508.284	35.15		31579	2	F2:8426	MSB71837A_02.raw	1	0	1	Q86WR7|PRSR2_HUMAN	Oxidation (M)	M9:Oxidation (M):1000.00	PEAKS DB
LSRESLVV	26.98	901.523	8	0.4	451.769	41.5	939140	1359900	2	F2:10122	MSB71837A_02.raw	2	1	1	Q86X29|LSR_HUMAN			PEAKS DB
YAVNSQFTM	33.73	1059.47	9	-0.6	530.742	69.87	142690	203030	2	F2:17498	MSB71837A_02.raw	2	1	1	Q86X55|CARM1_HUMAN			PEAKS DB
YAVNSQFTM(+15.99)	30.03	1075.46	9	-1.2	538.739	47.85		98188	2	F2:11796	MSB71837A_02.raw	1	0	1	Q86X55|CARM1_HUMAN	Oxidation (M)	M9:Oxidation (M):1000.00	PEAKS DB
YAVNSQFTMGGPA	24.22	1341.6	13	-0.5	671.808	70.75	69237	133920	2	F2:17689	MSB71837A_02.raw	2	1	1	Q86X55|CARM1_HUMAN			PEAKS DB
ELAADLTAPDIQ	20.34	1255.63	12	-4.3	628.819	83.16	17729		1	F1:21134	MSB71837A_01.raw	1	1	0	Q86XA9|HTR5A_HUMAN			PEAKS DB
FAVLPHHSEG	42.72	1092.54	10	1.4	547.276	26.22	7174100	10444000	2	F2:6103	MSB71837A_02.raw	4	2	2	Q86XX4|FRAS1_HUMAN			PEAKS DB
IARLPSSTL	27.03	956.565	9	-0.4	479.29	43.4	102190	222580	2	F2:10550	MSB71837A_02.raw	2	1	1	Q86Y91|KI18B_HUMAN			PEAKS DB
GSGSGWSSSRGPY	38.45	1283.55	13	-0.8	642.783	32.97	190270	309480	1	F1:7779	MSB71837A_01.raw	2	1	1	Q86YZ3|HORN_HUMAN			PEAKS DB
AAYATSGPM(+15.99)YL	39.52	1159.52	11	2.4	580.77	61.07		198230	2	F2:15151	MSB71837A_02.raw	1	0	1	Q8IUD2|RB6I2_HUMAN:O15083|ERC2_HUMAN	Oxidation (M)	M9:Oxidation (M):1000.00	PEAKS DB
AAYATSGPMYL	35.69	1143.53	11	-0.3	572.771	77.04	64897	347030	2	F2:19373	MSB71837A_02.raw	2	1	1	Q8IUD2|RB6I2_HUMAN:O15083|ERC2_HUMAN			PEAKS DB
KAMVADNSL	31.77	947.475	9	1.3	474.745	28.59	242430		1	F1:6657	MSB71837A_01.raw	1	1	0	Q8IUW5|RELL1_HUMAN			PEAKS DB
KAM(+15.99)VADNSL	25.11	963.47	9	-0.5	482.742	19.88	159000	200890	2	F2:4407	MSB71837A_02.raw	2	1	1	Q8IUW5|RELL1_HUMAN	Oxidation (M)	M3:Oxidation (M):1000.00	PEAKS DB
LLHVGVTV	24.1	836.512	8	-0.6	419.263	55.18	612450	851880	2	F2:13625	MSB71837A_02.raw	2	1	1	Q8IW35|CEP97_HUMAN			PEAKS DB
SAFLGNSVL	31.51	906.481	9	-1	454.247	87.09	0	0	2	F2:22133	MSB71837A_02.raw	0	0	0	Q8IWZ3|ANKH1_HUMAN			PEAKS DB
IAITGHDQGLL	23.01	1136.62	11	1.4	569.317	61.95	105090	188300	2	F2:15398	MSB71837A_02.raw	2	1	1	Q8IWZ3|ANKH1_HUMAN			PEAKS DB
LPLLGLAAAA	15.92	908.569	10	0	455.292	116.29	0		1	F1:30388	MSB71837A_01.raw	0	0	0	Q8IX05|CD302_HUMAN			PEAKS DB
FSHGKGNMFL	42.27	1136.54	10	0.7	379.855	38.59	3975900	5439900	2	F2:9339	MSB71837A_02.raw	4	2	2	Q8IXQ4|GPAM1_HUMAN			PEAKS DB
FSHGKGNM(+15.99)FL	34.25	1152.54	10	-1.4	385.186	30.06	2314400	1753200	1	F1:7131	MSB71837A_01.raw	4	2	2	Q8IXQ4|GPAM1_HUMAN	Oxidation (M)	M8:Oxidation (M):1000.00	PEAKS DB
FTSQAPAAF	18.26	938.45	9	5.3	470.235	55.77		44003	2	F2:13822	MSB71837A_02.raw	1	0	1	Q8IYB5|SMAP1_HUMAN			PEAKS DB
VANC(+57.02)VGKEL	28.47	988.501	9	0.5	495.258	26.39	904350	1350700	2	F2:6073	MSB71837A_02.raw	2	1	1	Q8N0X7|SPART_HUMAN	Carbamidomethylation	C4:Carbamidomethylation:1000.00	PEAKS DB
HAVDSAVNVGVT	24.3	1167.59	12	-0.6	584.801	34.93	92390	96360	1	F1:8293	MSB71837A_01.raw	2	1	1	Q8N0X7|SPART_HUMAN			PEAKS DB
YM(+15.99)DAPKAAL	22.55	994.479	9	-0.1	498.247	29.63		74830	2	F2:6965	MSB71837A_02.raw	1	0	1	Q8N114|SHSA5_HUMAN	Oxidation (M)	M2:Oxidation (M):1000.00	PEAKS DB
SAIEESRKRTF	25.92	1322.69	11	0.4	441.906	18.59		226340	2	F2:4082	MSB71837A_02.raw	1	0	1	Q8N1F7|NUP93_HUMAN			PEAKS DB
ASIMDESVL	15.42	963.458	9	1.2	482.737	84.3	0	182700	1	F1:21444	MSB71837A_01.raw	1	0	1	Q8N3U4|STAG2_HUMAN			PEAKS DB
VALLRVTPF	35.95	1014.62	9	-0.1	508.318	85.5	2700800	3630000	1	F1:21812	MSB71837A_01.raw	2	1	1	Q8N4H5|TOM5_HUMAN			PEAKS DB
VQSEEQKEI	15.13	1088.53	9	-0.1	545.275	20.94	202420		1	F1:4661	MSB71837A_01.raw	1	1	0	Q8N4N8|KIF2B_HUMAN			PEAKS DB
LAHAAFSAA	39.24	857.439	9	-0.2	429.727	26.88	37052000	50003000	2	F2:6306	MSB71837A_02.raw	2	1	1	Q8N4V1|EMC5_HUMAN			PEAKS DB
RAM(+15.99)EGELGEL	36.26	1119.52	10	0.5	560.769	40.38	18673000	27417000	2	F2:9798	MSB71837A_02.raw	3	1	2	Q8N511|TM199_HUMAN	Oxidation (M)	M3:Oxidation (M):1000.00	PEAKS DB
RAMEGELGEL	35.86	1103.53	10	0.1	552.771	54.84	38637000	54672000	1	F1:13614	MSB71837A_01.raw	2	1	1	Q8N511|TM199_HUMAN			PEAKS DB
YVMVRAMEGELGEL	32.53	1595.77	14	0	798.892	99.5	0	33946	2	F2:25487	MSB71837A_02.raw	1	0	1	Q8N511|TM199_HUMAN			PEAKS DB
IIQSIRMGM	30.44	1047.56	9	-1	524.785	56.96	445280	682090	1	F1:14207	MSB71837A_01.raw	2	1	1	Q8N6R1|SERP2_HUMAN:Q9Y6X1|SERP1_HUMAN			PEAKS DB
C(+57.02)GYPGHLTF	31.11	1050.46	9	-1.1	526.236	57.22	310600	458470	2	F2:14270	MSB71837A_02.raw	2	1	1	Q8N9Q2|SR1IP_HUMAN	Carbamidomethylation	C1:Carbamidomethylation:1000.00	PEAKS DB
IASSRSVDL	28.44	946.508	9	-0.7	474.261	28.51	307660	0	2	F2:6676	MSB71837A_02.raw	1	1	0	Q8NBJ4|GOLM1_HUMAN			PEAKS DB
VGLARPLVL	26.41	936.612	9	-0.2	469.313	67.4	1419800	1997900	2	F2:16862	MSB71837A_02.raw	2	1	1	Q8NC54|KCT2_HUMAN			PEAKS DB
ATQGPGLAA	22.03	784.408	9	0	393.211	27.11	114640	100590	1	F1:6288	MSB71837A_01.raw	2	1	1	Q8NC56|LEMD2_HUMAN			PEAKS DB
LAAPNGAEPLGRAL	19.01	1348.75	14	0.4	675.381	60.64	111390	207150	2	F2:15056	MSB71837A_02.raw	2	1	1	Q8NCH0|CHSTE_HUMAN			PEAKS DB
YSYSRDLDLAKKKHASL	46.44	1994.06	17	-1.4	665.692	35.56	925490	1229900	1	F1:8477	MSB71837A_01.raw	3	2	1	Q8NDI1|EHBP1_HUMAN			PEAKS DB
YSYSRDLDL	33.6	1130.52	9	-0.6	566.269	58.33	347620	505610	2	F2:14555	MSB71837A_02.raw	2	1	1	Q8NDI1|EHBP1_HUMAN			PEAKS DB
LSVDHLGGGGESM(+15.99)	49.89	1273.56	13	-0.4	637.787	37.68	975160	1444400	1	F1:9102	MSB71837A_01.raw	2	1	1	Q8NDV7|TNR6A_HUMAN	Oxidation (M)	M13:Oxidation (M):1000.00	PEAKS DB
LSVDHLGGGGESM	49.48	1257.57	13	-0.3	629.79	51.29	2241000	3200500	1	F1:12732	MSB71837A_01.raw	2	1	1	Q8NDV7|TNR6A_HUMAN			PEAKS DB
HSFSSRTDL	24.49	1048.49	9	0	525.254	21.68		152480	2	F2:4869	MSB71837A_02.raw	1	0	1	Q8NDV7|TNR6A_HUMAN			PEAKS DB
SSQFGSLEF	20.27	1000.45	9	0.5	501.233	92.01		23640	2	F2:23459	MSB71837A_02.raw	1	0	1	Q8NHZ8|CDC26_HUMAN			PEAKS DB
PAAVTESKEGTEASASKGLEKKEK	15.48	2474.29	24	-2	619.578	17.46		92902	2	F2:3795	MSB71837A_02.raw	1	0	1	Q8TCT9|HM13_HUMAN			PEAKS DB
GTDSC(+57.02)RPSL	22.58	991.439	9	0.5	496.727	23.01	467290	555330	2	F2:5187	MSB71837A_02.raw	2	1	1	Q8TD19|NEK9_HUMAN	Carbamidomethylation	C5:Carbamidomethylation:1000.00	PEAKS DB
IPPPPPPPP	29.74	907.517	9	0.8	454.766	42.8	2016000	2744900	2	F2:10504	MSB71837A_02.raw	2	1	1	Q8TF74|WIPF2_HUMAN:P49750|YLPM1_HUMAN			PEAKS DB
YAYGQYNM(+15.99)P	26.04	1121.45	9	0.6	561.732	43.49		77501	2	F2:10624	MSB71837A_02.raw	1	0	1	Q8WUM4|PDC6I_HUMAN	Oxidation (M)	M8:Oxidation (M):1000.00	PEAKS DB
YAYGQYNMP	17.4	1105.45	9	-0.2	553.734	65.86		0	2	F2:16460	MSB71837A_02.raw	0	0	0	Q8WUM4|PDC6I_HUMAN			PEAKS DB
QM(+15.99)FTVDSQM	17.18	1101.45	9	4.2	551.733	42.02	243540	338630	2	F2:10196	MSB71837A_02.raw	2	1	1	Q8WUX1|S38A5_HUMAN	Oxidation (M)	M2:Oxidation (M):51.17	PEAKS DB
RQLEPTLKPL	31.07	1193.71	10	0.9	398.912	43.04	408200	668070	1	F1:10453	MSB71837A_01.raw	4	2	2	Q8WUX9|CHMP7_HUMAN			PEAKS DB
NSSPSRASV	16.97	903.441	9	4.6	452.73	34.77		0	2	F2:8318	MSB71837A_02.raw	0	0	0	Q8WVS4|DC2I1_HUMAN			PEAKS DB
FAIGSQTTKKASAISIKLG	41.31	1920.1	19	-0.2	641.042	57.74	863220	1276400	1	F1:14400	MSB71837A_01.raw	2	1	1	Q8WW12|PCNP_HUMAN			PEAKS DB
FAIGSQTTKKASA	25.87	1308.7	13	0.4	655.359	21.66		70478	2	F2:4883	MSB71837A_02.raw	1	0	1	Q8WW12|PCNP_HUMAN			PEAKS DB
FAYKQENEM	20.84	1158.5	9	-0.3	580.258	31.54		65483	2	F2:7449	MSB71837A_02.raw	1	0	1	Q8WWK9|CKAP2_HUMAN			PEAKS DB
NVEKQQLL	15.15	970.545	8	-2.4	486.279	47.83		65568	2	F2:11773	MSB71837A_02.raw	1	0	1	Q8WXH0|SYNE2_HUMAN			PEAKS DB
IASKGHISM	26.97	942.496	9	1.5	472.256	18.16		45630	2	F2:3978	MSB71837A_02.raw	1	0	1	Q8WYB5|KAT6B_HUMAN			PEAKS DB
MQGPARTL	17.13	872.454	8	-0.5	437.234	24.57		246460	2	F2:5616	MSB71837A_02.raw	1	0	1	Q8WYB5|KAT6B_HUMAN			PEAKS DB
VAVGSAVGHVM	37.86	1025.53	11	0.2	513.774	43.46	121470	240470	2	F2:10563	MSB71837A_02.raw	2	1	1	Q8WYQ3|CHC10_HUMAN			PEAKS DB
FTSSSARPT	19.6	952.461	9	0	477.238	17.46		533030	2	F2:3771	MSB71837A_02.raw	1	0	1	Q8WYQ9|ZCH14_HUMAN			PEAKS DB
LANWGGARA	30.58	914.472	9	0.6	458.244	31.33	821410	1058700	1	F1:7341	MSB71837A_01.raw	2	1	1	Q92485|ASM3B_HUMAN			PEAKS DB
HTAIGAHPV	22.82	901.477	9	-0.2	451.746	16.47		62400	2	F2:3545	MSB71837A_02.raw	1	0	1	Q92567|F168A_HUMAN			PEAKS DB
VAMGMVAGTTM(+15.99)	17.71	1083.48	11	-0.4	542.745	49.62		64493	2	F2:12238	MSB71837A_02.raw	1	0	1	Q92567|F168A_HUMAN	Oxidation (M)	M11:Oxidation (M):41.81	PEAKS DB
SAGPKSMEV	36.62	904.432	9	-0.2	453.223	22.66	2140100	2114600	2	F2:5159	MSB71837A_02.raw	2	1	1	Q92597|NDRG1_HUMAN			PEAKS DB
NAEPEPRSL	21.02	1011.5	9	0.5	506.757	24.03		46584	2	F2:5527	MSB71837A_02.raw	1	0	1	Q92599|SEPT8_HUMAN			PEAKS DB
YVLARRR	15.58	932.567	7	7.6	467.294	86.53	9324100	0	2	F2:21977	MSB71837A_02.raw	1	1	0	Q92621|NU205_HUMAN			PEAKS DB
IQQGALEL	15.14	870.481	8	-2.7	436.247	39.28		679700	2	F2:9447	MSB71837A_02.raw	1	0	1	Q92621|NU205_HUMAN			PEAKS DB
YAQHSYFGSF	18.65	1205.51	10	-0.1	603.764	64.19		322810	2	F2:15997	MSB71837A_02.raw	1	0	1	Q92622|RUBIC_HUMAN			PEAKS DB
HSYFGSFSSL	15.25	1130.5	10	1.7	566.26	79.55		88729	2	F2:20021	MSB71837A_02.raw	1	0	1	Q92622|RUBIC_HUMAN			PEAKS DB
VVQGDPREL	30.11	1011.53	9	0.3	506.775	29.24	615420	856740	2	F2:6882	MSB71837A_02.raw	2	1	1	Q92673|SORL_HUMAN			PEAKS DB
YQGKGFVM	32.84	928.448	8	-0.3	465.231	37.98	1462900	1914200	2	F2:9218	MSB71837A_02.raw	2	1	1	Q92692|NECT2_HUMAN			PEAKS DB
YQGKGFVM(+15.99)	27.77	944.443	8	-1.6	473.228	24.57	411560	635330	1	F1:5615	MSB71837A_01.raw	2	1	1	Q92692|NECT2_HUMAN	Oxidation (M)	M8:Oxidation (M):1000.00	PEAKS DB
FVMSRAMYV	26.48	1102.53	9	2	552.274	65.04		121270	2	F2:16276	MSB71837A_02.raw	2	0	2	Q92692|NECT2_HUMAN			PEAKS DB
FTSLPGSTM(+15.99)	29	955.432	9	-0.2	478.723	44.22	590920	720610	2	F2:10829	MSB71837A_02.raw	2	1	1	Q92734|TFG_HUMAN	Oxidation (M)	M9:Oxidation (M):1000.00	PEAKS DB
FTSLPGSTM	22.76	939.437	9	1.1	470.726	62.63	354680	718530	1	F1:15607	MSB71837A_01.raw	2	1	1	Q92734|TFG_HUMAN			PEAKS DB
FSGQPQQL	18.86	903.445	8	0.9	452.73	41.83	143420		1	F1:10135	MSB71837A_01.raw	1	1	0	Q92734|TFG_HUMAN			PEAKS DB
EEWRKEI	18.61	988.498	7	4.1	495.258	27.61	904350	1350700	1	F1:6389	MSB71837A_01.raw	2	1	1	Q92823|NRCAM_HUMAN			PEAKS DB
YTYGQGTYGA	46.53	1079.46	10	0.7	540.736	41.83	1748900	2414600	1	F1:10191	MSB71837A_01.raw	2	1	1	Q92841|DDX17_HUMAN			PEAKS DB
IAQTGSGKTL	43.23	974.54	10	-0.3	488.277	18.05	864780	1160100	2	F2:3931	MSB71837A_02.raw	2	1	1	Q92841|DDX17_HUMAN			PEAKS DB
FAQPPGATN	34.96	901.429	9	0.6	451.722	25.82	463350	712210	2	F2:6026	MSB71837A_02.raw	2	1	1	Q92841|DDX17_HUMAN			PEAKS DB
FAQPPGATNMIG	26.42	1202.58	12	3.6	602.297	63.76	0	127380	2	F2:15872	MSB71837A_02.raw	1	0	1	Q92841|DDX17_HUMAN			PEAKS DB
SGIGRSGQQPQPL	24.67	1323.69	13	1.4	662.853	30.12	223950	373890	1	F1:7045	MSB71837A_01.raw	2	1	1	Q92841|DDX17_HUMAN			PEAKS DB
FAQPPGATNM(+15.99)	21.29	1048.46	10	0.4	525.24	28.13		129340	2	F2:6570	MSB71837A_02.raw	1	0	1	Q92841|DDX17_HUMAN	Oxidation (M)	M10:Oxidation (M):1000.00	PEAKS DB
YTYGQGTYG	21.06	1008.42	9	-0.7	505.216	36.73		152690	2	F2:8857	MSB71837A_02.raw	1	0	1	Q92841|DDX17_HUMAN			PEAKS DB
QAYSGIQQY	35.97	1056.49	9	1	529.252	43.74	166050	251710	2	F2:10669	MSB71837A_02.raw	2	1	1	Q92879|CELF1_HUMAN:O95319|CELF2_HUMAN			PEAKS DB
VAFSGEGQSL	28.35	993.477	10	0.8	497.746	55.57		0	2	F2:13784	MSB71837A_02.raw	0	0	0	Q92890|UFD1_HUMAN			PEAKS DB
YQHGGVTGL	17.05	930.456	9	0.2	466.235	28.89	689240		1	F1:6707	MSB71837A_01.raw	1	1	0	Q92900|RENT1_HUMAN			PEAKS DB
RRQKRWW	23.58	1114.63	7	7.1	558.324	106.82	0		1	F1:27637	MSB71837A_01.raw	0	0	0	Q93008|USP9X_HUMAN:O00507|USP9Y_HUMAN			PEAKS DB
FVPEPSSTM(+15.99)	25.72	1009.44	9	-1.4	505.728	33.83	168390	188880	2	F2:8010	MSB71837A_02.raw	2	1	1	Q969V6|MRTFA_HUMAN	Oxidation (M)	M9:Oxidation (M):1000.00	PEAKS DB
FVPEPSSTM	24.47	993.448	9	0.2	497.731	52.56	234430	275150	1	F1:12966	MSB71837A_01.raw	2	1	1	Q969V6|MRTFA_HUMAN			PEAKS DB
FLMDAQPGSEPTPM	16.33	1519.67	14	3.1	760.844	85.83		9165.5	2	F2:21799	MSB71837A_02.raw	1	0	1	Q96AP0|ACD_HUMAN			PEAKS DB
FVWHKDPPANL	24.29	1322.68	11	-0.1	441.9	50.21		312470	2	F2:12330	MSB71837A_02.raw	1	0	1	Q96AY3|FKB10_HUMAN			PEAKS DB
YSSSRSDL	16.24	913.414	8	-0.1	457.714	17.87		228130	2	F2:3886	MSB71837A_02.raw	1	0	1	Q96E39|RMXL1_HUMAN:P38159|RBMX_HUMAN			PEAKS DB
FQYSKSPSL	15.77	1055.53	9	0.1	528.772	42.62	124260		1	F1:10353	MSB71837A_01.raw	1	1	0	Q96GE4|CEP95_HUMAN			PEAKS DB
IVIGRNGEM	24.51	987.517	9	-0.1	494.766	35.47	69042	90110	1	F1:8447	MSB71837A_01.raw	2	1	1	Q96I24|FUBP3_HUMAN:Q96AE4|FUBP1_HUMAN			PEAKS DB
KEPPKVEKP	17.18	1050.61	9	1.8	526.312	44.07	3150.7		1	F1:10759	MSB71837A_01.raw	1	1	0	Q96JE9|MAP6_HUMAN			PEAKS DB
FTYVPSRLGEDAKMATGNYF	36.14	2266.07	20	-1.9	756.363	90.7	0	149450	1	F1:23201	MSB71837A_01.raw	1	0	1	Q96KR1|ZFR_HUMAN			PEAKS DB
FGFTHSGAAA	25.47	964.44	10	-0.7	483.227	33.94	435100	554120	2	F2:8013	MSB71837A_02.raw	2	1	1	Q96KR1|ZFR_HUMAN			PEAKS DB
AAYGGYPTA	24.31	869.392	9	1.2	435.704	38.59	144290		1	F1:9294	MSB71837A_01.raw	1	1	0	Q96KR1|ZFR_HUMAN			PEAKS DB
FGFTHSGA	20.48	822.366	8	0.7	412.191	31.37		119260	2	F2:7385	MSB71837A_02.raw	1	0	1	Q96KR1|ZFR_HUMAN			PEAKS DB
VAAHTVTAA	16.38	839.45	9	1.1	420.733	16.15	58364		1	F1:3465	MSB71837A_01.raw	1	1	0	Q96KR1|ZFR_HUMAN			PEAKS DB
LAAKSGQSF	25.93	907.476	9	-0.3	454.745	20.23	80247	112920	2	F2:4502	MSB71837A_02.raw	2	1	1	Q96L73|NSD1_HUMAN			PEAKS DB
LPPSKKKRKE	18.06	1209.76	10	-1.2	605.884	91.72	0		1	F1:23483	MSB71837A_01.raw	0	0	0	Q96NR3|PTHD1_HUMAN			PEAKS DB
FTADPLSLL	25.44	975.528	9	0	488.771	114	44186	64072	2	F2:29569	MSB71837A_02.raw	2	1	1	Q96P48|ARAP1_HUMAN			PEAKS DB
AAAAAPAWAA	25.24	869.439	10	0	435.727	27.52	486230		1	F1:6471	MSB71837A_01.raw	1	1	0	Q96PD2|DCBD2_HUMAN			PEAKS DB
ASYDDPYKKAVAM	44.08	1457.69	13	0.6	486.903	42.62	1344700	1607300	2	F2:10417	MSB71837A_02.raw	3	2	1	Q96PK6|RBM14_HUMAN			PEAKS DB
YAAQQHPQA	38.83	1012.47	9	0	507.244	15.36	157410	217510	2	F2:3250	MSB71837A_02.raw	2	1	1	Q96PK6|RBM14_HUMAN			PEAKS DB
AAYRAQPSASL	37.44	1133.58	11	0.8	567.799	30.46	987100	1490000	1	F1:7203	MSB71837A_01.raw	2	1	1	Q96PK6|RBM14_HUMAN			PEAKS DB
ASYGAQSAASSL	34.85	1111.51	12	0.3	556.765	45.19	82264		1	F1:11054	MSB71837A_01.raw	1	1	0	Q96PK6|RBM14_HUMAN			PEAKS DB
AAYASQPAAY	34.73	1011.47	10	0	506.74	34.49	152890	189360	2	F2:8201	MSB71837A_02.raw	2	1	1	Q96PK6|RBM14_HUMAN			PEAKS DB
SALSSYGGQAA	33.11	1010.47	11	-0.6	506.24	37.66	192340	233850	1	F1:9011	MSB71837A_01.raw	2	1	1	Q96PK6|RBM14_HUMAN			PEAKS DB
YGAQPSATL	32.49	906.445	9	0.4	454.23	41.49	295590	367000	1	F1:10046	MSB71837A_01.raw	2	1	1	Q96PK6|RBM14_HUMAN			PEAKS DB
YASQPAAYAA	32.17	1011.47	10	0.3	506.74	33.51	291830	386480	1	F1:7914	MSB71837A_01.raw	2	1	1	Q96PK6|RBM14_HUMAN			PEAKS DB
YAAQATTPM	31.26	952.432	9	-0.1	477.223	32.86	0	273230	2	F2:7770	MSB71837A_02.raw	1	0	1	Q96PK6|RBM14_HUMAN			PEAKS DB
NSYGAQGSSL	30.82	982.436	10	0.8	492.226	31.03	101170	126700	2	F2:7285	MSB71837A_02.raw	2	1	1	Q96PK6|RBM14_HUMAN			PEAKS DB
RAQPSASL	30.78	828.445	8	-0.3	415.23	20.03	4210000	5487700	1	F1:4467	MSB71837A_01.raw	2	1	1	Q96PK6|RBM14_HUMAN			PEAKS DB
YVAQPATAAA	28.46	961.487	10	0.3	481.751	27.28	80307	101080	1	F1:6346	MSB71837A_01.raw	2	1	1	Q96PK6|RBM14_HUMAN			PEAKS DB
NAYDGAGQPSA	28.19	1049.44	11	1	525.729	24.76	331870	260540	1	F1:5664	MSB71837A_01.raw	2	1	1	Q96PK6|RBM14_HUMAN			PEAKS DB
YASQPAAYA	26.88	940.429	9	-0.5	471.222	33.48	248110	298010	1	F1:7896	MSB71837A_01.raw	2	1	1	Q96PK6|RBM14_HUMAN			PEAKS DB
SALSSYGGQAAAASSL	26.74	1439.69	16	1.3	720.853	69.67		0	2	F2:17441	MSB71837A_02.raw	0	0	0	Q96PK6|RBM14_HUMAN			PEAKS DB
GAQSAASSL	26.24	790.382	9	-0.8	396.198	25.23	58218	31988	2	F2:5831	MSB71837A_02.raw	2	1	1	Q96PK6|RBM14_HUMAN			PEAKS DB
YAAQQAASY	25.78	971.435	9	1.7	486.726	30.11	65829		1	F1:7081	MSB71837A_01.raw	1	1	0	Q96PK6|RBM14_HUMAN			PEAKS DB
LGAPYRGQL	24.69	973.534	9	0.9	487.775	39.8		240300	2	F2:9632	MSB71837A_02.raw	1	0	1	Q96PK6|RBM14_HUMAN			PEAKS DB
NAYDGAGQPSAAYL	24.54	1396.63	14	1.2	699.321	66.22		140650	2	F2:16530	MSB71837A_02.raw	1	0	1	Q96PK6|RBM14_HUMAN			PEAKS DB
YNAQPSASY	23.99	999.43	9	-0.7	500.722	30.43	75610	96668	2	F2:7142	MSB71837A_02.raw	2	1	1	Q96PK6|RBM14_HUMAN			PEAKS DB
NAYDGAGQPSAA	23.49	1120.48	12	1	561.247	24.47	329880	556460	2	F2:5685	MSB71837A_02.raw	2	1	1	Q96PK6|RBM14_HUMAN			PEAKS DB
ASYDDPYKKAVAM(+15.99)	21.99	1473.68	13	1.1	737.849	29.63		86093	2	F2:6960	MSB71837A_02.raw	1	0	1	Q96PK6|RBM14_HUMAN	Oxidation (M)	M13:Oxidation (M):1000.00	PEAKS DB
YAAQATTPMAGS	15.91	1167.52	12	0.2	584.769	33.02		72489	2	F2:7826	MSB71837A_02.raw	1	0	1	Q96PK6|RBM14_HUMAN			PEAKS DB
FSISPDEDSSS	30.1	1169.47	11	-0.2	585.743	52.58	243470	357430	2	F2:12950	MSB71837A_02.raw	2	1	1	Q96QD8|S38A2_HUMAN			PEAKS DB
FSEQHISQL	20.25	1087.53	9	1.2	544.773	44.45	63248	123670	1	F1:10857	MSB71837A_01.raw	2	1	1	Q96SB4|SRPK1_HUMAN			PEAKS DB
ISIEGNKMPL	39.35	1100.59	10	0	551.302	65.43	1810900	2839300	1	F1:16398	MSB71837A_01.raw	2	1	1	Q96ST2|IWS1_HUMAN			PEAKS DB
ISIEGNKM(+15.99)PL	25.75	1116.58	10	0.3	559.3	42.62	0	1098600	2	F2:10296	MSB71837A_02.raw	1	0	1	Q96ST2|IWS1_HUMAN	Oxidation (M)	M8:Oxidation (M):1000.00	PEAKS DB
HSTISLQM	38.4	915.448	8	0.2	458.732	45.39	1264200	1597900	2	F2:11170	MSB71837A_02.raw	2	1	1	Q99439|CNN2_HUMAN			PEAKS DB
GANQSGQVF	35.67	906.42	9	0.4	454.217	33.26	1023600	1103900	1	F1:7916	MSB71837A_01.raw	2	1	1	Q99439|CNN2_HUMAN			PEAKS DB
YTQGANQSGQVF	27.51	1298.59	12	0.3	650.302	42.2		84305	2	F2:10273	MSB71837A_02.raw	1	0	1	Q99439|CNN2_HUMAN			PEAKS DB
HSTISLQM(+15.99)	24.12	931.443	8	0.6	466.729	25.54	710360	974540	2	F2:5950	MSB71837A_02.raw	2	1	1	Q99439|CNN2_HUMAN	Oxidation (M)	M8:Oxidation (M):1000.00	PEAKS DB
VVVLPGGNL	28.3	866.523	9	-0.4	434.268	77.44	479900	1826500	1	F1:19576	MSB71837A_01.raw	2	1	1	Q99497|PARK7_HUMAN			PEAKS DB
YQSEKPSVM(+15.99)	31.48	1083.49	9	0.7	542.753	17.46	140090	231500	2	F2:3777	MSB71837A_02.raw	2	1	1	Q99504|EYA3_HUMAN	Oxidation (M)	M9:Oxidation (M):1000.00	PEAKS DB
TAYPGQTQY	25.48	1027.46	9	-4.4	514.736	34.71	0	0	2	F2:8306	MSB71837A_02.raw	0	0	0	Q99504|EYA3_HUMAN			PEAKS DB
YVISTGVSPSRGSL	41.98	1421.75	14	0.1	711.883	56.02	541430	836710	2	F2:13945	MSB71837A_02.raw	2	1	1	Q99569|PKP4_HUMAN			PEAKS DB
YLLDKDVSM	19.22	1082.53	9	2.1	542.274	63.17		22427	2	F2:15744	MSB71837A_02.raw	1	0	1	Q99626|CDX2_HUMAN			PEAKS DB
C(+57.02)QYAVDRPV	31.56	1106.52	9	-2	554.265	30.79	75609	132500	2	F2:7292	MSB71837A_02.raw	2	1	1	Q99697|PITX2_HUMAN	Carbamidomethylation	C1:Carbamidomethylation:1000.00	PEAKS DB
RVIDPKKAMAM	34.79	1258.69	11	-0.8	420.57	30.94		694850	2	F2:7307	MSB71837A_02.raw	1	0	1	Q99729|ROAA_HUMAN			PEAKS DB
AGAPVYLAA	26.8	831.449	9	0	416.732	55.93	175470		1	F1:13894	MSB71837A_01.raw	1	1	0	Q99878|H2A1J_HUMAN:Q96KK5|H2A1H_HUMAN:Q9BTM1|H2AJ_HUMAN:Q8IUE6|H2A2B_HUMAN:P04908|H2A1B_HUMAN:P0C0S8|H2A1_HUMAN:P20671|H2A1D_HUMAN:Q93077|H2A1C_HUMAN:Q7L7L0|H2A3_HUMAN:Q96QV6|H2A1A_HUMAN:P16104|H2AX_HUMAN			PEAKS DB
YLTAEILEL	38.44	1063.58	9	-0.3	532.797	111.8	420760	184000	1	F1:29081	MSB71837A_01.raw	2	1	1	Q99878|H2A1J_HUMAN:Q96KK5|H2A1H_HUMAN:Q9BTM1|H2AJ_HUMAN:Q8IUE6|H2A2B_HUMAN:P04908|H2A1B_HUMAN:P0C0S8|H2A1_HUMAN:P20671|H2A1D_HUMAN:Q93077|H2A1C_HUMAN:Q7L7L0|H2A3_HUMAN:Q96QV6|H2A1A_HUMAN:P16104|H2AX_HUMAN:O75367|H2AY_HUMAN:Q16777|H2A2C_HUMAN:Q6FI13|H2A2A_HUMAN			PEAKS DB
YGYIRTVL	29.68	983.544	8	-0.2	492.779	61.77	162160	274810	1	F1:15374	MSB71837A_01.raw	2	1	1	Q99959|PKP2_HUMAN			PEAKS DB
YTIGKEIIDL	24.73	1163.64	10	-0.1	582.829	85.39	77161	150500	2	F2:21648	MSB71837A_02.raw	2	1	1	Q9BQE3|TBA1C_HUMAN:Q71U36|TBA1A_HUMAN:P68363|TBA1B_HUMAN			PEAKS DB
HSFGGGTGSGFTSL	48.39	1310.59	14	0.4	656.302	58.64	9588200	14519000	1	F1:14616	MSB71837A_01.raw	2	1	1	Q9BQE3|TBA1C_HUMAN:Q71U36|TBA1A_HUMAN:P68363|TBA1B_HUMAN:P68366|TBA4A_HUMAN:Q9NY65|TBA8_HUMAN			PEAKS DB
ISIHVGQAG	43.66	880.477	9	0	441.246	34.66	50902000	64336000	1	F1:8254	MSB71837A_01.raw	3	1	2	Q9BQE3|TBA1C_HUMAN:Q71U36|TBA1A_HUMAN:P68363|TBA1B_HUMAN:Q6PEY2|TBA3E_HUMAN:P0DPH8|TBA3D_HUMAN:P0DPH7|TBA3C_HUMAN			PEAKS DB
FSETGAGKHV	35.07	1031.5	10	-1	344.841	16.29	117480	401270	2	F2:3494	MSB71837A_02.raw	3	1	2	Q9BQE3|TBA1C_HUMAN:Q71U36|TBA1A_HUMAN:P68363|TBA1B_HUMAN:Q6PEY2|TBA3E_HUMAN:P0DPH8|TBA3D_HUMAN:P0DPH7|TBA3C_HUMAN			PEAKS DB
KTIGGGDDSFNTF	32.96	1357.62	13	0.2	679.815	56.51	207410	315730	2	F2:13970	MSB71837A_02.raw	2	1	1	Q9BQE3|TBA1C_HUMAN:Q71U36|TBA1A_HUMAN:P68363|TBA1B_HUMAN:Q6PEY2|TBA3E_HUMAN:P0DPH8|TBA3D_HUMAN:P0DPH7|TBA3C_HUMAN			PEAKS DB
SILTTHTTL	28.58	985.544	9	-0.5	493.779	50.31	798080	1108000	1	F1:12469	MSB71837A_01.raw	2	1	1	Q9BQE3|TBA1C_HUMAN:Q71U36|TBA1A_HUMAN:P68363|TBA1B_HUMAN:Q6PEY2|TBA3E_HUMAN:P0DPH8|TBA3D_HUMAN:P0DPH7|TBA3C_HUMAN:P68366|TBA4A_HUMAN:Q9NY65|TBA8_HUMAN:Q9H853|TBA4B_HUMAN			PEAKS DB
LRNAELI	16.32	827.486	7	-0.2	414.75	52.32	791830		1	F1:12921	MSB71837A_01.raw	1	1	0	Q9BS86|ZPBP1_HUMAN			PEAKS DB
RLIKDTLAL	23.2	1041.65	9	0.4	348.226	49.9		108310	2	F2:12302	MSB71837A_02.raw	1	0	1	Q9BSB4|ATGA1_HUMAN			PEAKS DB
HAIDRVTTSV	42.78	1097.58	10	0	549.799	24.49	8195400	12068000	2	F2:5675	MSB71837A_02.raw	4	2	2	Q9BTT6|LRRC1_HUMAN			PEAKS DB
RATPHPGEL	21.27	976.509	9	1.3	489.262	18.88	281900		1	F1:4176	MSB71837A_01.raw	1	1	0	Q9BTT6|LRRC1_HUMAN			PEAKS DB
HIAGDNNPL	23.64	949.462	9	-1.8	475.737	28.44	99238	159880	1	F1:6647	MSB71837A_01.raw	2	1	1	Q9BV44|THUM3_HUMAN			PEAKS DB
PQSLQLVL	22.27	896.533	8	-0.2	449.274	82.24	858970	692680	2	F2:20756	MSB71837A_02.raw	2	1	1	Q9BV73|CP250_HUMAN			PEAKS DB
LQRIDEEL	20.68	1014.53	8	0.1	508.275	46.09		61455	2	F2:11287	MSB71837A_02.raw	1	0	1	Q9BW27|NUP85_HUMAN			PEAKS DB
LLETGHRAL	19.36	1008.57	9	-1.5	337.197	25.91	105190	171480	1	F1:5982	MSB71837A_01.raw	2	1	1	Q9BW66|CINP_HUMAN			PEAKS DB
YGYGHESEL	43.99	1053.44	9	-0.3	527.727	33.31	1867800	2304800	2	F2:7956	MSB71837A_02.raw	2	1	1	Q9BWF3|RBM4_HUMAN			PEAKS DB
YGYGHESELSQASA	17.3	1497.64	14	1	749.827	37.27	35849		1	F1:8945	MSB71837A_01.raw	1	1	0	Q9BWF3|RBM4_HUMAN			PEAKS DB
FAASGGFLH	28.91	905.439	9	0	453.727	49.69	0	0	2	F2:12253	MSB71837A_02.raw	0	0	0	Q9BY77|PDIP3_HUMAN			PEAKS DB
FAASGGFLHH	16.84	1042.5	10	0.3	348.507	35.78		0	2	F2:8594	MSB71837A_02.raw	0	0	0	Q9BY77|PDIP3_HUMAN			PEAKS DB
FAASGGFLHHMAGL	16.38	1414.68	14	0.8	472.568	73.71	103720		1	F1:18567	MSB71837A_01.raw	1	1	0	Q9BY77|PDIP3_HUMAN			PEAKS DB
LSNGDHHFM	17.04	1056.44	9	0.9	529.23	24.28	57975		1	F1:5564	MSB71837A_01.raw	1	1	0	Q9BYJ9|YTHD1_HUMAN			PEAKS DB
FGIEHISVF	21.4	1047.54	9	1.7	524.778	91.23		50036	2	F2:23246	MSB71837A_02.raw	1	0	1	Q9BYP7|WNK3_HUMAN			PEAKS DB
SPPPPPPPP	32.21	881.465	9	0.6	441.74	27.51	5699100	6234200	2	F2:6435	MSB71837A_02.raw	2	1	1	Q9C0D6|FHDC1_HUMAN:Q96EV2|RBM33_HUMAN:P10323|ACRO_HUMAN:Q96T25|ZIC5_HUMAN:Q5T5P2|SKT_HUMAN:Q69YN4|VIR_HUMAN:Q8N3X1|FNBP4_HUMAN:Q08999|RBL2_HUMAN:Q9H7N4|SFR19_HUMAN:Q9BRK4|LZTS2_HUMAN:Q8IUC6|TCAM1_HUMAN:Q9Y6U7|RN215_HUMAN:Q8IZP0|ABI1_HUMAN:A6NF34|ANTRL_HUMAN:Q7RTU7|SCX_HUMAN			PEAKS DB
HPPPPPPPP	31.13	931.491	9	-0.1	466.753	20.03	4268100	5995900	2	F2:4505	MSB71837A_02.raw	2	1	1	Q9C0F0|ASXL3_HUMAN:Q15032|R3HD1_HUMAN:P13378|HXD8_HUMAN:P14866|HNRPL_HUMAN:P17676|CEBPB_HUMAN			PEAKS DB
MQYPGRSL	17.98	950.464	8	0.5	476.24	35.23		297440	2	F2:8400	MSB71837A_02.raw	1	0	1	Q9GZR7|DDX24_HUMAN			PEAKS DB
AAAPAGTTF	37.42	805.397	9	-0.3	403.706	36.63	1944500	1572200	1	F1:8782	MSB71837A_01.raw	2	1	1	Q9H0Z9|RBM38_HUMAN			PEAKS DB
YSYPAAVPQAL	23.54	1178.6	11	-1.4	590.305	79.83		0	2	F2:20128	MSB71837A_02.raw	0	0	0	Q9H0Z9|RBM38_HUMAN			PEAKS DB
LGNPQPMVM	30.77	985.472	9	0.7	493.744	57.87	208660	320750	2	F2:14359	MSB71837A_02.raw	2	1	1	Q9H1A4|APC1_HUMAN			PEAKS DB
YGRDSGPPT	27.97	948.43	9	0.4	475.223	17.08	253470	404890	2	F2:3685	MSB71837A_02.raw	2	1	1	Q9H1E3|NUCKS_HUMAN			PEAKS DB
YAIFKSQDF	38.85	1117.54	9	1.3	559.78	68.61	360750	0	1	F1:17197	MSB71837A_01.raw	1	1	0	Q9H2C2|ARV1_HUMAN			PEAKS DB
HFKSGLEL	22.57	929.497	8	0.2	465.756	34.65	543410	0	2	F2:8292	MSB71837A_02.raw	1	1	0	Q9H2H9|S38A1_HUMAN			PEAKS DB
APSTSTNLTM	22.37	1021.48	10	0.6	511.745	49.91		552290	2	F2:12260	MSB71837A_02.raw	1	0	1	Q9H2X6|HIPK2_HUMAN			PEAKS DB
ISNPPGSNL	27.4	897.456	9	0	449.735	35.72		426240	2	F2:8577	MSB71837A_02.raw	1	0	1	Q9H4A3|WNK1_HUMAN			PEAKS DB
AAYPGASGLGSAA	15.22	1091.52	13	2	546.771	47.88		203410	2	F2:11693	MSB71837A_02.raw	1	0	1	Q9H7S9|ZN703_HUMAN			PEAKS DB
FSSRSSKTF	25.28	1045.52	9	3.1	523.769	18.1	356380	536620	1	F1:3966	MSB71837A_01.raw	4	2	2	Q9H8S9|MOB1A_HUMAN			PEAKS DB
YSHRSGDF	27.07	967.415	8	0.6	484.715	15.58	68619	91195	1	F1:3317	MSB71837A_01.raw	2	1	1	Q9H992|MARH7_HUMAN			PEAKS DB
AAVPWGGAAA	24.76	869.439	10	-0.5	435.727	57.2	366540	489140	2	F2:14162	MSB71837A_02.raw	2	1	1	Q9HBH1|DEFM_HUMAN			PEAKS DB
ISHSVTSDM	27.24	975.433	9	0.3	488.724	23.84	156690	0	2	F2:5464	MSB71837A_02.raw	1	1	0	Q9NP61|ARFG3_HUMAN			PEAKS DB
SVISHSVTSDM(+15.99)	24.82	1177.53	11	2.2	589.773	24.15		47227	2	F2:5537	MSB71837A_02.raw	1	0	1	Q9NP61|ARFG3_HUMAN	Oxidation (M)	M11:Oxidation (M):1000.00	PEAKS DB
SVISHSVTSDM	23.72	1161.53	11	-1.3	581.773	39.31		164290	2	F2:9502	MSB71837A_02.raw	1	0	1	Q9NP61|ARFG3_HUMAN			PEAKS DB
SVLPNAPDM(+15.99)	19.25	958.443	9	-0.4	480.229	45		117900	2	F2:11021	MSB71837A_02.raw	1	0	1	Q9NP61|ARFG3_HUMAN	Oxidation (M)	M9:Oxidation (M):1000.00	PEAKS DB
SAIAEPSSL	16.22	873.444	9	-0.2	437.729	49.52		106960	2	F2:12170	MSB71837A_02.raw	1	0	1	Q9NP61|ARFG3_HUMAN			PEAKS DB
PPPPPPPPPPPPPPPPPPPPPPPPPPPAL	77.54	2822.56	29	0.3	706.646	85.82	788220	3808600	2	F2:21778	MSB71837A_02.raw	5	3	2	Q9NP73|ALG13_HUMAN			PEAKS DB
PPPPPPPPPPPPPPPPPPPPPPPPPPAL	73.18	2725.5	28	1.4	682.384	85.18	0	1062300	2	F2:21598	MSB71837A_02.raw	2	0	2	Q9NP73|ALG13_HUMAN			PEAKS DB
PPPPPPPPPPPPPPPPPPPPPPPPPAL	52.58	2628.45	27	1.9	658.121	83.66	0	184200	2	F2:21115	MSB71837A_02.raw	1	0	1	Q9NP73|ALG13_HUMAN			PEAKS DB
LPPPPPPPP	29.74	907.517	9	0.8	454.766	42.8	2016000	2744900	2	F2:10504	MSB71837A_02.raw	2	1	1	Q9NP73|ALG13_HUMAN:P10323|ACRO_HUMAN:Q96T25|ZIC5_HUMAN:Q9C0F0|ASXL3_HUMAN:Q68DA7|FMN1_HUMAN:O15054|KDM6B_HUMAN:Q70E73|RAPH1_HUMAN:Q9UPS6|SET1B_HUMAN:Q96PN7|TREF1_HUMAN:Q86XR5|PRIMA_HUMAN:P48023|TNFL6_HUMAN:Q86VE0|MYPOP_HUMAN:O95466|FMNL1_HUMAN:Q5VUA4|ZN318_HUMAN:Q96MA1|DMRTB_HUMAN:Q8TF30|WHAMM_HUMAN:Q8IZL8|PELP1_HUMAN:Q8ND23|CARL3_HUMAN:Q7Z7A4|PXK_HUMAN:Q8TF72|SHRM3_HUMAN:P58401|NRX2B_HUMAN:P5531…			PEAKS DB
AALATWLSF	29.57	978.518	9	-0.3	490.266	114.13	0	43804	2	F2:29604	MSB71837A_02.raw	1	0	1	Q9NPD7|NRN1_HUMAN			PEAKS DB
M(+15.99)TQQPRPVL	32.92	1084.57	9	1.3	543.293	27.27		75365	2	F2:6345	MSB71837A_02.raw	1	0	1	Q9NPE3|NOP10_HUMAN	Oxidation (M)	M1:Oxidation (M):1000.00	PEAKS DB
QSPSANVL	29.93	814.418	8	-0.8	408.216	30.3	3851100	3937500	2	F2:7154	MSB71837A_02.raw	2	1	1	Q9NR09|BIRC6_HUMAN			PEAKS DB
LAHLTGTEF	30.71	987.503	9	-0.1	494.759	51.58	819130	1062300	2	F2:12775	MSB71837A_02.raw	2	1	1	Q9NR12|PDLI7_HUMAN			PEAKS DB
YTHWKQTVF	23.57	1208.6	9	0.1	403.873	43.33	422710	601440	1	F1:10519	MSB71837A_01.raw	2	1	1	Q9NR22|ANM8_HUMAN			PEAKS DB
RQMQLEDGGQL	29.07	1273.61	11	-0.2	637.811	43.52	162550	299020	1	F1:10590	MSB71837A_01.raw	2	1	1	Q9NSI2|SLX9_HUMAN			PEAKS DB
VALPASGWL	32.23	912.507	9	0.2	457.261	103.81	9872200	7867500	1	F1:26812	MSB71837A_01.raw	2	1	1	Q9NU53|GINM1_HUMAN			PEAKS DB
YVRETKLDL	29.48	1135.62	9	-0.9	379.548	34	123590	180050	2	F2:8086	MSB71837A_02.raw	2	1	1	Q9NV06|DCA13_HUMAN			PEAKS DB
LSIEKETKL	15.04	1059.62	9	-0.5	530.816	35.37	158770		1	F1:8396	MSB71837A_01.raw	1	1	0	Q9NWL6|ASND1_HUMAN			PEAKS DB
FTYKHDEL	16.63	1051.5	8	0.8	351.507	29.75	70051		1	F1:6976	MSB71837A_01.raw	1	1	0	Q9NWM8|FKB14_HUMAN			PEAKS DB
FTDEESRVF	41.45	1128.51	9	0.2	565.262	48.45	24717000	33387000	2	F2:11929	MSB71837A_02.raw	2	1	1	Q9NYF8|BCLF1_HUMAN			PEAKS DB
SAEEVAKEL	32.44	974.492	9	-0.5	488.253	37.97	281420	350890	1	F1:9134	MSB71837A_01.raw	2	1	1	Q9NZB2|F120A_HUMAN			PEAKS DB
FSMDEHNAA	18.46	1020.4	9	0.2	511.206	28.13		120690	2	F2:6578	MSB71837A_02.raw	1	0	1	Q9NZH0|GPC5B_HUMAN			PEAKS DB
LLLPAGIAL	21.8	879.579	9	0.7	440.797	110.86	1863200	1056500	2	F2:28655	MSB71837A_02.raw	2	1	1	Q9NZM1|MYOF_HUMAN			PEAKS DB
SAIGRAMEL	31.72	946.491	9	0.2	474.253	52.38	530140	0	1	F1:13020	MSB71837A_01.raw	1	1	0	Q9NZN5|ARHGC_HUMAN			PEAKS DB
SAIGRAM(+15.99)EL	23.27	962.486	9	-0.5	482.25	31.43	210980	325860	2	F2:7407	MSB71837A_02.raw	2	1	1	Q9NZN5|ARHGC_HUMAN	Oxidation (M)	M7:Oxidation (M):1000.00	PEAKS DB
VANEAHNNL	19.76	980.467	9	-0.5	491.241	17.14	144930		1	F1:3724	MSB71837A_01.raw	1	1	0	Q9P1Y5|CAMP3_HUMAN			PEAKS DB
FANTRIENF	21.57	1110.55	9	0.7	556.281	49.8		124490	2	F2:12257	MSB71837A_02.raw	1	0	1	Q9P265|DIP2B_HUMAN			PEAKS DB
EHGQKSPF	15.48	928.44	8	-0.1	465.227	33.19	110410		1	F1:7862	MSB71837A_01.raw	1	1	0	Q9P267|MBD5_HUMAN			PEAKS DB
FITEPVSGAEM	28.96	1179.55	11	2	590.783	72.02	67691	144310	1	F1:18101	MSB71837A_01.raw	2	1	1	Q9P2M7|CING_HUMAN			PEAKS DB
EEEYRQQL	19.82	1093.5	8	-0.1	547.759	40.57		318950	2	F2:9803	MSB71837A_02.raw	1	0	1	Q9UDY2|ZO2_HUMAN			PEAKS DB
SARYRDTEL	18.86	1109.55	9	-0.5	555.78	19.91	96590	145760	2	F2:4413	MSB71837A_02.raw	2	1	1	Q9UDY2|ZO2_HUMAN			PEAKS DB
KSYSGGTRTSSGRL	19.72	1455.74	14	0.7	486.255	14.26		18143	2	F2:2984	MSB71837A_02.raw	1	0	1	Q9UHD8|SEPT9_HUMAN			PEAKS DB
VVIGSHAAF	22.81	899.486	9	0	450.75	42.2	154390	221780	2	F2:10252	MSB71837A_02.raw	2	1	1	Q9UI14|PRAF1_HUMAN			PEAKS DB
AGSAVFWVL	16.99	948.507	9	0.9	475.261	113.71		55137	2	F2:29492	MSB71837A_02.raw	1	0	1	Q9UI14|PRAF1_HUMAN			PEAKS DB
YSDSSGISRIA	45.43	1154.56	11	0.2	578.286	38.05	314880	479060	1	F1:9120	MSB71837A_01.raw	2	1	1	Q9UID6|ZN639_HUMAN			PEAKS DB
VAERRCSL	15.38	932.486	8	7.3	467.254	35.71	2586300		1	F1:8424	MSB71837A_01.raw	1	1	0	Q9UIW2|PLXA1_HUMAN			PEAKS DB
LASPPAASA	36.33	783.413	9	0.6	392.714	26.07	1949500	2026100	1	F1:6098	MSB71837A_01.raw	2	1	1	Q9UK28|TM59L_HUMAN			PEAKS DB
FSLGFDEPTEQPVRKNKMASNIF	44.59	2654.32	23	-0.1	664.586	81.27	1042900	0	2	F2:20523	MSB71837A_02.raw	1	1	0	Q9UK76|JUPI1_HUMAN			PEAKS DB
FSLGFDEPTEQPVRKNKM(+15.99)ASNIF	39.74	2670.31	23	0.2	668.585	74.74	623430	942340	2	F2:18732	MSB71837A_02.raw	2	1	1	Q9UK76|JUPI1_HUMAN	Oxidation (M)	M18:Oxidation (M):1000.00	PEAKS DB
HAIGKSQSF	26.63	973.498	9	0.5	487.757	16.33		303350	2	F2:3502	MSB71837A_02.raw	1	0	1	Q9ULD2|MTUS1_HUMAN			PEAKS DB
LAVQEGKHF	30.8	1027.55	9	-1	343.522	24.51	1891300	830940	1	F1:5571	MSB71837A_01.raw	3	2	1	Q9ULF5|S39AA_HUMAN			PEAKS DB
SAYQHPASF	46.37	1006.45	9	0.7	504.233	28.93		606390	2	F2:6804	MSB71837A_02.raw	1	0	1	Q9ULL5|PRR12_HUMAN			PEAKS DB
PPPPPPAMPSPPPPPPPAAAPLAAP	16.1	2328.23	25	5.9	777.09	52.89	9451.5		1	F1:13116	MSB71837A_01.raw	1	1	0	Q9ULL5|PRR12_HUMAN			PEAKS DB
PPLPPPPPP	17.78	907.517	9	0.8	454.766	42.8		2744900	2	F2:10392	MSB71837A_02.raw	1	0	1	Q9ULL5|PRR12_HUMAN:Q68DA7|FMN1_HUMAN:A6NGB9|WIPF3_HUMAN:O15054|KDM6B_HUMAN:Q70E73|RAPH1_HUMAN:Q9UPS6|SET1B_HUMAN:Q96PN7|TREF1_HUMAN:Q86XR5|PRIMA_HUMAN:P48023|TNFL6_HUMAN:Q86VE0|MYPOP_HUMAN:Q8IVF7|FMNL3_HUMAN:Q9Y6X0|SETBP_HUMAN:Q86UU0|BCL9L_HUMAN:Q9NX05|F120C_HUMAN:Q96N64|PWP2A_HUMAN:Q96HE9|PRR11_HUMAN:Q9BYN7|ZN341_HUMAN:Q96JH7|VCIP1_HUMAN:Q86Y01|DTX1_HUMAN:Q16643|DREB_HUMAN:Q9NRF2|SH2B1_HUMAN:Q08…			PEAKS DB
APPPPPPPP	34.07	865.47	9	-0.1	433.742	29.36	6806100	4039700	1	F1:6888	MSB71837A_01.raw	2	1	1	Q9ULL5|PRR12_HUMAN:Q9C0D6|FHDC1_HUMAN:Q96EV2|RBM33_HUMAN:O00401|WASL_HUMAN:Q15637|SF01_HUMAN:Q5T4S7|UBR4_HUMAN:A6NGB9|WIPF3_HUMAN:Q9Y4A5|TRRAP_HUMAN:Q9Y467|SALL2_HUMAN:Q96QU1|PCD15_HUMAN:Q8IZD2|KMT2E_HUMAN:Q12830|BPTF_HUMAN:Q2VWA4|SKOR2_HUMAN:P46379|BAG6_HUMAN:Q9Y661|HS3S4_HUMAN:Q96Q04|LMTK3_HUMAN:O95271|TNKS1_HUMAN:P19544|WT1_HUMAN:O94851|MICA2_HUMAN:Q9BXQ6|T121B_HUMAN:Q9BUJ2|HNRL1_HUMAN:Q9NTN9|…			PEAKS DB
M(+15.99)STATSPLM(+15.99)	15.59	969.415	9	0.2	485.715	27.8		125670	2	F2:6503	MSB71837A_02.raw	1	0	1	Q9ULT8|HECD1_HUMAN	Oxidation (M)	M1:Oxidation (M):1000.00;M9:Oxidation (M):1000.00	PEAKS DB
FVQGSETTL	33.47	980.481	9	-1.1	491.247	45.07	155000	251310	2	F2:11011	MSB71837A_02.raw	2	1	1	Q9ULX6|AKP8L_HUMAN			PEAKS DB
SPPPPLCPP	17.22	903.452	9	-6.4	452.731	27.54		0	2	F2:6433	MSB71837A_02.raw	0	0	0	Q9UMN6|KMT2B_HUMAN			PEAKS DB
SAMSNPRAM	27.38	963.427	9	0.7	482.721	20.95	515230	744080	2	F2:4758	MSB71837A_02.raw	2	1	1	Q9UMX0|UBQL1_HUMAN:Q9UHD9|UBQL2_HUMAN			PEAKS DB
LALAPGLPT	16.57	851.512	9	-0.8	426.763	81.22	194000	411930	1	F1:20554	MSB71837A_01.raw	2	1	1	Q9UMX5|NENF_HUMAN			PEAKS DB
RGIVGGGMM	29.1	876.431	9	-2.4	439.222	39.13		80688	2	F2:9457	MSB71837A_02.raw	1	0	1	Q9UN86|G3BP2_HUMAN			PEAKS DB
FQAEASEKDSSSM	48.28	1415.59	13	0.2	708.801	26.22	764600	1347900	1	F1:6029	MSB71837A_01.raw	2	1	1	Q9UNF1|MAGD2_HUMAN			PEAKS DB
FQAEASEKDSSSM(+15.99)	36.95	1431.58	13	0.2	716.799	18.11	122660	263700	1	F1:3962	MSB71837A_01.raw	2	1	1	Q9UNF1|MAGD2_HUMAN	Oxidation (M)	M13:Oxidation (M):1000.00	PEAKS DB
SSLPKKLAL	22.71	955.607	9	1.4	478.811	36.59	162940	137610	2	F2:8791	MSB71837A_02.raw	2	1	1	Q9UNZ5|L10K_HUMAN			PEAKS DB
LADSRTPAAA	37.6	971.504	10	0.5	486.759	17.97	1635400	1942200	1	F1:3936	MSB71837A_01.raw	4	2	2	Q9UQ35|SRRM2_HUMAN			PEAKS DB
HAQSRIALAL	29.35	1078.62	10	1.4	540.32	41.37	209330	294670	1	F1:10013	MSB71837A_01.raw	2	1	1	Q9UQ35|SRRM2_HUMAN			PEAKS DB
LADSRTPAA	26.71	900.466	9	0.2	451.241	16.91	71752	86373	2	F2:3646	MSB71837A_02.raw	2	1	1	Q9UQ35|SRRM2_HUMAN			PEAKS DB
VNIAGSRTAA	22	958.52	10	0	480.267	20.2		44872	2	F2:4499	MSB71837A_02.raw	1	0	1	Q9UQ35|SRRM2_HUMAN			PEAKS DB
EERPAVSL	15.88	899.471	8	-2.6	450.742	39.33		83397	2	F2:9522	MSB71837A_02.raw	1	0	1	Q9UQ35|SRRM2_HUMAN			PEAKS DB
LSHFSKKDTPL	19.85	1271.69	11	0.8	424.903	24.02	138400		1	F1:5468	MSB71837A_01.raw	1	1	0	Q9UQ84|EXO1_HUMAN			PEAKS DB
FSQGLDDYGARSM	54.76	1445.62	13	0.3	723.82	53.73	1499100	2222000	2	F2:13346	MSB71837A_02.raw	2	1	1	Q9UQB8|BAIP2_HUMAN			PEAKS DB
FSQGLDDYGARSM(+15.99)	48.57	1461.62	13	0.6	731.817	40.19	452710	769820	2	F2:9807	MSB71837A_02.raw	2	1	1	Q9UQB8|BAIP2_HUMAN	Oxidation (M)	M13:Oxidation (M):1000.00	PEAKS DB
FSYSC(+57.02)PKFL	34.68	1147.54	9	-0.4	574.776	73.74	270160	369040	2	F2:18471	MSB71837A_02.raw	2	1	1	Q9Y262|EIF3L_HUMAN	Carbamidomethylation	C5:Carbamidomethylation:1000.00	PEAKS DB
YAYPSDYDM	20.29	1123.42	9	-0.2	562.716	83.39	0	2380100	2	F2:21126	MSB71837A_02.raw	1	0	1	Q9Y262|EIF3L_HUMAN			PEAKS DB
YAYPSDYDM(+15.99)	18.68	1139.41	9	-0.2	570.713	65.42		3322100	2	F2:16313	MSB71837A_02.raw	1	0	1	Q9Y262|EIF3L_HUMAN	Oxidation (M)	M9:Oxidation (M):1000.00	PEAKS DB
TAYQGSSSTC(+57.02)IL	33.6	1286.58	12	0.6	644.298	56.22		98572	2	F2:13930	MSB71837A_02.raw	1	0	1	Q9Y289|SC5A6_HUMAN	Carbamidomethylation	C10:Carbamidomethylation:1000.00	PEAKS DB
QLCWLPLL	20.08	984.547	8	-0.1	493.281	115.96	133610	32509	1	F1:30285	MSB71837A_01.raw	2	1	1	Q9Y2E5|MA2B2_HUMAN			PEAKS DB
YTKTGIFF	19.36	975.506	8	0.4	488.761	69.96	169330	254490	1	F1:17587	MSB71837A_01.raw	2	1	1	Q9Y2G2|CARD8_HUMAN			PEAKS DB
AAIHISETL	16.77	953.518	9	0.8	477.767	52.72		278290	2	F2:13032	MSB71837A_02.raw	1	0	1	Q9Y2J2|E41L3_HUMAN			PEAKS DB
FLKKTRAGGVM	29.36	1206.69	11	-1.4	403.237	19.02		0	2	F2:4207	MSB71837A_02.raw	0	0	0	Q9Y2L1|RRP44_HUMAN			PEAKS DB
SVQPKSL	18.63	757.433	7	0.7	379.724	20.27	1919400		1	F1:4480	MSB71837A_01.raw	1	1	0	Q9Y2U9|KLDC2_HUMAN			PEAKS DB
C(+57.02)LSALQLALL	15.61	1100.63	10	-1.4	551.32	114.61	130390		1	F1:29909	MSB71837A_01.raw	1	1	0	Q9Y334|VWA7_HUMAN	Carbamidomethylation	C1:Carbamidomethylation:1000.00	PEAKS DB
FQQPSHGGNLETREPTNTL	28.1	2125.02	19	1.5	709.348	40.75	263430	424980	2	F2:9866	MSB71837A_02.raw	2	1	1	Q9Y3R0|GRIP1_HUMAN			PEAKS DB
ASPGLLKP	16.23	781.47	8	-2.4	391.741	103.75		233560	2	F2:26636	MSB71837A_02.raw	1	0	1	Q9Y467|SALL2_HUMAN			PEAKS DB
ATIVAKHTSAL	30.19	1110.64	11	-0.2	556.327	21.22	130210	0	2	F2:4776	MSB71837A_02.raw	1	1	0	Q9Y490|TLN1_HUMAN:Q9Y4G6|TLN2_HUMAN			PEAKS DB
ASAAGVPLEA	19.49	884.46	10	-6.8	443.234	19.57	181150	237970	1	F1:4356	MSB71837A_01.raw	2	1	1	Q9Y4F5|C170B_HUMAN			PEAKS DB
SQPAFMQSSL	40.74	1094.51	10	0.3	548.261	72.53	1928200	2088300	1	F1:18246	MSB71837A_01.raw	2	1	1	Q9Y520|PRC2C_HUMAN			PEAKS DB
SQPAFM(+15.99)QSSL	38.48	1110.5	10	1.5	556.259	50.88	548770	466900	1	F1:12564	MSB71837A_01.raw	2	1	1	Q9Y520|PRC2C_HUMAN	Oxidation (M)	M6:Oxidation (M):1000.00	PEAKS DB
SARDHAISL	31.35	968.504	9	-0.1	323.842	24.33	567050	1935700	2	F2:5552	MSB71837A_02.raw	3	1	2	Q9Y520|PRC2C_HUMAN			PEAKS DB
WASEPERPSIL	29.12	1283.65	11	0	642.833	62.24		98517	2	F2:15493	MSB71837A_02.raw	1	0	1	Q9Y520|PRC2C_HUMAN			PEAKS DB
KAQSGLAF	27.57	820.444	8	0.6	411.23	32.67	1283100	1631500	2	F2:7783	MSB71837A_02.raw	2	1	1	Q9Y520|PRC2C_HUMAN			PEAKS DB
LSASELKE	17.05	875.46	8	-0.4	438.737	56.72		409900	2	F2:14044	MSB71837A_02.raw	1	0	1	Q9Y520|PRC2C_HUMAN			PEAKS DB
S(+42.01)ALEKSMHL	38.55	1056.53	9	0.6	529.271	69.48	2536500	3722000	1	F1:17502	MSB71837A_01.raw	2	1	1	Q9Y570|PPME1_HUMAN	Acetylation (Protein N-term)	S1:Acetylation (Protein N-term):1000.00	PEAKS DB
LVLLGLSRAGTESAHYSVAEETEIGSFVANLA	17.3	3303.7	32	0.2	551.624	57.86	25489	89979	1	F1:14388	MSB71837A_01.raw	2	1	1	Q9Y5E9|PCDBE_HUMAN			PEAKS DB
ARPDDEEGAAVAPGHPL	15.44	1700.81	17	0.1	567.945	35.35	280140		1	F1:8370	MSB71837A_01.raw	1	1	0	Q9Y5Y0|FLVC1_HUMAN			PEAKS DB
FIQEFPGSPA	15.8	1091.53	10	-0.9	546.771	71.33	47177		1	F1:17952	MSB71837A_01.raw	1	1	0	Q9Y5Y2|NUBP2_HUMAN			PEAKS DB
LSKGPGLEV	33.22	898.512	9	-0.6	450.263	35.37	5352200	7509300	2	F2:8514	MSB71837A_02.raw	2	1	1	Q9Y613|FHOD1_HUMAN			PEAKS DB
FSYAPPGHPLPL	26.52	1294.67	12	0	648.343	76.7	149520	326540	1	F1:19409	MSB71837A_01.raw	2	1	1	Q9Y618|NCOR2_HUMAN			PEAKS DB
YGAKGFSL	22.33	841.433	8	-0.8	421.724	49.64	99644	121180	2	F2:12230	MSB71837A_02.raw	2	1	1	Q9Y625|GPC6_HUMAN			PEAKS DB
VAGRAMTL	17.6	817.448	8	-1.2	409.731	28.79		173210	2	F2:6719	MSB71837A_02.raw	1	0	1	Q9Y6A5|TACC3_HUMAN			PEAKS DB
VAVGSAVGHTL	22.81	1009.56	11	-0.6	505.785	39.32		158970	2	F2:9492	MSB71837A_02.raw	1	0	1	Q9Y6H1|CHCH2_HUMAN			PEAKS DB
YQEPQGTQPA	27.91	1117.5	10	2.3	559.761	23.26	0	0	2	F2:5302	MSB71837A_02.raw	0	0	0	Q9Y6H1|CHCH2_HUMAN:Q5T1J5|CHCH9_HUMAN			PEAKS DB
AQNQGDIKL	17.96	985.519	9	0.3	493.767	30.01	0		1	F1:7052	MSB71837A_01.raw	0	0	0	Q9Y6H1|CHCH2_HUMAN:Q5T1J5|CHCH9_HUMAN			PEAKS DB
YATTQLIQSNL	18.48	1250.65	11	-0.3	626.332	80.21	92231		1	F1:20360	MSB71837A_01.raw	1	1	0	Q9Y6N7|ROBO1_HUMAN			PEAKS DB
FSSSATEFSF	35.1	1108.47	10	-3.7	555.241	88.88	110280	0	1	F1:22696	MSB71837A_01.raw	1	1	0	Q9Y6Y8|S23IP_HUMAN			PEAKS DB
HLVDEPQNL	40.53	1063.53	9	0.3	532.772	42.12	1850800	2681100	2	F2:10185	MSB71837A_02.raw	2	1	1				PEAKS DB
C(+57.02)GVPAIQPVL	33.96	1052.57	10	-2.2	527.29	84.35	0	526300	1	F1:21458	MSB71837A_01.raw	1	0	1		Carbamidomethylation	C1:Carbamidomethylation:1000.00	PEAKS DB
LGEEHFKGL	33.67	1028.53	9	-0.4	515.272	38.92	665850	860750	1	F1:9361	MSB71837A_01.raw	4	2	2				PEAKS DB
LVEVSRSL	29	901.523	8	0.4	451.769	38.94	539690	709690	2	F2:9369	MSB71837A_02.raw	2	1	1				PEAKS DB
ATEEQLKTV	24.12	1017.53	9	1.4	509.775	23.83		70597	2	F2:5445	MSB71837A_02.raw	1	0	1				PEAKS DB
FTFHADIC(+57.02)TLPDTEKQIKKQTAL	22.35	2704.39	23	-1.3	677.104	77.85	103780	316110	1	F1:19632	MSB71837A_01.raw	3	2	1		Carbamidomethylation	C8:Carbamidomethylation:1000.00	PEAKS DB
VEVSRSL	16.16	788.439	7	-1.3	395.226	25.48		80869	2	F2:5873	MSB71837A_02.raw	1	0	1				PEAKS DB
