# Supplementary material for: Massively parallel immunopeptidome by DNA sequencing provides insights into cancer antigen presentation
Source: Nat Genet. 2025 Jul 28;57(8):2062–73. doi: 10.1038/s41588-025-02268-1 (PMC12339365; doi:10.1038/s41588-025-02268-1)
Supplement: Supplementary file 6 — List of oncogenic point mutations and gene fusion junctions, related to Figs. 4 and 5. [file 41588_2025_2268_MOESM6_ESM.xls]

## Sheet: fusion_gene
https://cancer.sanger.ac.uk/cosmic/fusion						** pick tops ones with overall high mutation >=50, and dominant occurance per gene.
Genes	samples tested	mutated samples	curated papers			fusion sequence details from: https://compbio.uth.edu/FusionGDB2/index.html
BCR-ABL1_ENST00000318560	8847	5483	178
TMPRSS2_ENST00000332149-ERG_ENST00000442448	6312	2639	65			Mutation_ID	Gene_Name1	LastExon	inf_BP1	Gene_Name2	FirstExon	inf_BP2	count	fre	5end	3start	fusion	Head_protein	Tail_protein	from Cosmic	hg19 based
EWSR1_ENST00000397938-FLI1	2134	1333	135			COSF1755	BCR	14	1_3533	ABL1_ENST00000318560	2	461_5766	2886	52.64%	Chr22:23522397-23632600	Chr9:133729451-133763062	HSATGFKQSSKALQRPVASDF	HSATGFKQSSNLYCTLEVDSFGY	LSSSSSCYLEEALQRPVASDFE
PML-RARA	841	725	28			COSF1757	BCR	13	1_3458	ABL1_ENST00000318560	2	461_5766	1792	32.68%	Chr22:23522397-23631808	Chr9:133729451-133763062	HSIPLTINKEEALQRPVASDFEP	HSIPLTINKEDDESPGLYGFL	LSSSSSCYLEEALQRPVASDFE
EML4-ALK	11343	720	128			COSF25	TMPRSS2_ENST00000332149	1(UTR)	1_79	ERG_ENST00000442448	4	312_5034	492	21.33%	Chr21:42880008-42880086 (-)	Chr21:39751952-39817544 (-)	UTR region
KIAA1549_ENST00000440172-BRAF	1395	613	36			COSF165	EWSR1_ENST00000397938	7	1_1112	FLI1	6	1145_4127	736	54%	chr22:29664007-29683123	chr11:128675261-128683162	SQQSSSYGQQNPSYDSVRRGA	SQQSSSYGQQSSFRQDHPSS	QSSRLSVKEDPSYDSVRRGA
CCDC6-RET	6833	593	85			COSF167	EWSR1_ENST00000397938	7	1_1112	FLI1	5	1079_4127	346	25.39%	chr22:29664007-29683123	chr11:128651853-128683162	QSSSYGQQSSLLAYNTTS	SQQSSSYGQQSSFRQDHPSS	LLSHLSYLRESSLLAYNTTSH
SS18-SSX1	1314	577	92			COSF2300	PML	6	1_1753+?	RARA	3	634-?_2414	416	57.38%	Chr15:74287058-74325755	Chr17:38504567-38513048	NHVASGAGEAAIETQSSSSEEIVP	NHVASGAGEAEERVVVISSS	SGYSTPSPATIETQSSSSEE	* multiple intron-intron ended up the same exon fusion
RUNX1-RUNX1T1_ENST00000360348	1597	417	39			COSF2302	PML	3	1_1279+?	RARA	3	634-?_2414	240	33.1%	Chr15:74287058-74315749	Chr17:38504568-38513048	QDLSSCITQGKAIETQSSSSEEIV	LSSCITQGKDAAVSKKASPE	SGYSTPSPATIETQSSSSEE	* multiple intron-intron ended up the same exon fusion
PAX3-FOXO1	1163	382	46			COSF408	EML4	13	1_1751	ALK	20	4080_6220	182	25.28%	chr2:42396490-42522656	Chr2:29415640-29446394 (-)	VEPTPGKGPKVYRRKHQELQ	VEPTPGKGPKGVYQISKQIK	LVLAFSGIMIVYRRKHQELQ
NCOA4-RET	4431	358	72			COSF474	EML4	6	1_929+220	ALK	20	4080_6220	99	13.75%	chr2:42396490-42492091	Chr2:29415640-29446394 (-)	DKHKDVIINQAKMSTREKNSQVYRRKHQELQ	VEPTPGKGPKGVYQISKQIK	LVLAFSGIMIVYRRKHQELQ
ETV6-RUNX1	2277	357	28			COSF409	EML4	20	1_2504	ALK	20	4080_6220	51	7.08%	chr2:42396490-42552694	Chr2:29415640-29446394 (-)	SNSGDYEILYLYRRKHQELQ	MSNSGDYEILYWDIPNGCKLI	LVLAFSGIMIVYRRKHQELQ
FUS-DDIT3_ENST00000547303	627	351	37			COSF411	EML4	6	1_929	ALK	20	4080_6220	36	5%	chr2:42396490-42491871	Chr2:29415640-29446394 (-)	DKHKDVIINQVYRRKHQELQ	DKHKDVIINQEGEYIKMFMR	LVLAFSGIMIVYRRKHQELQ
SS18-SSX2	1315	348	92			COSF481	KIAA1549_ENST00000440172	16	1_5296	BRAF	9	1366_6458	330	53.83%	Chr7:138545885-138604221 (-)	Chr7:140434279-140487384 (-)	PAQTANNPCSDLIRDQGFRG	PAQTANNPCSRYEDYGMTPP	INTIEPVNIDDLIRDQGFRG
NPM1_ENST00000517671-ALK	1344	319	51			COSF483	KIAA1549_ENST00000440172	15	1_4978	BRAF	9	1366_6458	108	17.62%	chr7:138552721-138604221	Chr7:140434279-140487384 (-)	VHNSAYIGCPDLIRDQGFRG	VHNSAYIGCPSDPDLPADVQ	INTIEPVNIDDLIRDQGFRG
KMT2A-AFF1_ENST00000307808	2465	308	38			COSF485	KIAA1549_ENST00000440172	16	1_5296	BRAF	11	1540_6458	41	6.69%	Chr7:138545885-138604221 (-)	Chr7: 140434279-140481493 (-)	PAQTANNPCSKTLGRRDSSDD	PAQTANNPCSRYEDYGMTPP	SSSEDRNRMKTLGRRDSSD
TCF3-PBX1	3645	301	37			COSF1271	CCDC6	1	1_535	RET	12	2369_5659	585	98.65%	Chr10:61665880-61666414 (-)	chr10:43612032-43625799	RDLRKASVTIEDPKWEFPRK	RDLRKASVTIQARAEQEEEF	QVSVDAFKILEDPKWEFPRK
STIL_ENST00000360380-TAL1_ENST00000371884	1771	284	21			COSF2377	RUNX1	5	1_1058	RUNX1T1_ENST00000360348	2	189_2370	397	95.2%	Chr21:36231771-36421641(-)	Chr8:92972015-93029591(-)	ITVDGPREPRNRTEKHSTMPD	ITVDGPREPRRHRQKLDDQT	KKGNFEYCQDRTEKHSTMPD
COL1A1-PDGFB	400	262	46			COSF141	SS18	10	1_1286	SSX1	6	417_1298	569	95.95%	Chr18:23612363-23670589(-)	chr23:48123217-48126879	PQQRPYGYDQIMPKKPAEDEN	PQQRPYGYDQGQYGNYQQ	FGRLHRIIPKIMPKKPAEDE
CRTC1_ENST00000321949-MAML2	632	253	21			COSF247	PAX3	7	1_1539	FOXO1	2	1016_5735	357	92.01%	Chr2:223084859-223163700(-)	Chr13:41129804-41134997(-)	PTIGNGLSPQNSIRHNLSLH	PTIGNGLSPQVMGLLTNHGG	GDSNSSAGWKNSIRHNLSLH
NAB2-STAT6	297	231	13			COSF1491	NCOA4	8	1_907	RET	12	2369_5659	351	97.23%	chr10:51565108-51582939	chr10:43612032-43625799	LTQKQTLENSQEDPKWEFPRK	TQKQTLENSQTSSRACNFFN	QVSVDAFKILEDPKWEFPRK
EWSR1_ENST00000397938-ATF1	370	191	39			COSF2245	ETV6	5	1_1283	RUNX1	2	504_6222	220	58.51%	chr12:11802788-12022903	Chr21:36160098-36265260(-)	missing seq
ETV6-NTRK3_ENST00000394480	1059	144	38			COSF6	FUS	5	1_628	DDIT3_ENST00000547303	2(UTR)	76_872	171	48.58%	chr16:31191431-31195717	Chr12:57910371-57911536(-)	UTR
EWSR1_ENST00000397938-ERG_ENST00000442448	1641	122	75			COSF500	SS18	10	1_1286	SSX2	6	401_1410	334	93.3%	Chr18:23612363-23670589(-)	Chr23:52725946-52729628(-)	PQQRPYGYDQIMPKKPAEEG	PQQRPYGYDQGQYGNYQQ	FGRLQGISPKIMPKKPAEEG
EWSR1_ENST00000397938-WT1	267	121	45			COSF1489	TCF3	16	1_1519	PBX1	3	454_6636	271	90.03%	Chr19:1619110-1652604(-)	chr1:164761731-164821068	PDLSRPPDSYSVLSIRGAQEE	PDLSQRPPDSYGGLGRAGAPA	NVLCEIKEKTVLSIRGAQEE
DNAJB1-PRKACA	186	107	4			COSF198	NPM1_ENST00000517671	5	1_487	ALK	20	4080_6220	302	94.67%	chr5:170814120-170818803	Chr2:29415640-29446394(-)	PVHISGQHLVVYRRKHQELQ	PVHISGQHLVAVEEDAESED	LVLAFSGIMIVYRRKHQELQ
PAX7-FOXO1	981	100	33			COSF1102	CRTC1_ENST00000321949	1	1_152	MAML2	2	1799_7106	253	98.06%	chr19:18794487-18794638	Chr11:95709762-95826681(-)	DLSLTRAARLQGSLKRKQV	DLSLTRAARLQLQKSQYLQLG	GDQRNSALIALQGSLKRKQV
FUS-CREB3L2	332	98	8			COSF1546	NAB2	4	1_1521	STAT6	2	306_4034	93	40.09%	chr12:57482677-57486751	chr12:57489191-57502082 (-)	mixxing seq			most frequenct not match
CBFA2T3-GLIS2	594	89	7			COSF217	EWSR1_ENST00000397938	8	1_1293	ATF1	4	217_2181	112	58.03%	chr22:29664007-29684775	chr12:51203239-51214905	GRGGGRGGMGKILKDLSSED	GRGGGRGGMGSAGERGGFNK	GILARRPSYRKILKDLSSED	most frequenct not match
KMT2A-MLLT1	667	86	14			COSF571	ETV6	5	1_1283	NTRK3_ENST00000394480	15	1908_19984	118	81.38%	chr12:11802788-12022903	Chr15:88418230-88483984(-)	HAMPIGRIADVQHIKRRDIV	HAMPIGRIADCRLLWDYVYQ	GHNCHKPDTYVQHIKRRDIV	most frequenct not match
PAX8_ENST00000429538-PPARG	1395	86	29			COSF186	EWSR1_ENST00000397938	7	1_1112	WT1	8	1535_3122	79	65.29%	chr22:29664007-29683123	Chr11:32409321-32414301(-)	QQSSSYGQQSEKPYQCDFKD	SQQSSSYGQQSSFRQDHPSS	LQMHSRKHTGEKPYQCDFKD
EWSR1_ENST00000397938-NR4A3_ENST00000395097	176	85	16			COSF2217	DNAJB1	1	1_282	PRKACA	2	245_2677	99	92.52%	chr19:14628951-14629232(-)	Chr19:14202500-14218220(-)	mixxing seq
ASPSCR1_ENST00000306739-TFE3	221	75	24			COSF287	PAX7	7	1_1753	FOXO1	2	1016_5735	98	98%	chr1:18957500-19029790	chr13:41129804-41134997(-)	NPVSNGLSPQNSIRHNLSLH	NPVSNGLSPQVMSILGNPSA	GDSNSSAGWKNSIRHNLSLH	most frequenct not match
KMT2A-MLLT3	399	75	17
HMGA2_ENST00000403681-LPP	302	73	12
JAZF1-SUZ12	161	72	12
KIF5B-RET	4119	62	19
FUS-ERG_ENST00000442448	53	53	13
SLC45A3-ERG_ENST00000442448	260	47	3
NUP214-ABL1_ENST00000318560	873	45	12
SET_ENST00000322030-NUP214	514	43	14
CD74-ROS1	1701	39	18
ETV6-ABL1_ENST00000318560	811	32	19
TPM3_ENST00000368533-NTRK1_ENST00000392302	629	32	14
PRKAR1A_ENST00000358598-RET	1126	30	25
EWSR1_ENST00000397938-CREB1	85	28	10
KMT2A-AFDN_ENST00000392108	29	27	11
CLTC_ENST00000269122-ALK	173	26	19
ETV6-PDGFRB	42	26	13
EWSR1_ENST00000397938-DDIT3_ENST00000547303	344	26	17
TPM3_ENST00000368533-ALK	231	25	19
KMT2A-MLLT10_ENST00000377072	145	23	15
TMPRSS2_ENST00000332149-ETV1	1078	21	19
BRD4-NUTM1_ENST00000333756	174	19	8
NUP98-KDM5A	230	18	2
RANBP2-ALK	28	18	8
CTNNB1_ENST00000349496-PLAG1	108	17	7
KMT2A-ELL	43	17	8
TAF15_ENST00000604841-NR4A3_ENST00000395097	65	16	8
FGFR3_ENST00000440486-TACC3	338	15	6
PCM1-JAK2	147	15	7
CDH11-USP6_ENST00000250066	128	13	2
CDKN2D_ENST00000335766-WDFY2	67	13	1
CIC_ENST00000160740-DUX4	39	13	4
CRTC3-MAML2	302	13	3
STRN-ALK	556	13	4
YWHAE-NUTM2B	736	13	2
ATIC-ALK	99	12	12
SLC34A2-ROS1	1345	12	13
CD74-NRG1	882	11	3
MYB-NFIB_ENST00000397581	36	11	1
PRCC-TFE3	16	11	10
EWSR1_ENST00000397938-POU5F1	73	10	3
FGFR1_ENST00000447712-PLAG1	16	10	1
KIF5B-ALK	2385	10	17
KMT2A-SEPT9	133	10	9
MN1-ETV6	13	10	7
TMPRSS2_ENST00000332149-ETV4	418	10	10
KMT2A-EPS15	131	9	6
SLC45A3-ELK4	21	9	2
TBL1XR1-TP63	287	9	2
DHH-RHEBL1	60	8	1
HEY1_ENST00000354724-NCOA2	31	8	2
EZR-ROS1	1104	7	7
GOPC-ROS1	242	7	4
HMGA2_ENST00000403681-WIF1	74	7	3
KMT2A-CREBBP	7	7	5
ACTB-GLI1	6	6	2
EWSR1_ENST00000397938-FEV	92	6	12
EWSR1_ENST00000397938-PBX1	67	6	2
FAM131B-BRAF	107	6	3
KMT2A-KNL1	6	6	4
KMT2A-SEPT6	6	6	4
SND1-BRAF	11	6	1
SS18-SSX4B	260	6	12
TPM4_ENST00000300933-ALK	27	6	8
HMGA2_ENST00000403681-RAD51B_ENST00000487270	40	5	2
HNRNPA2B1_ENST00000356674-ETV1	219	5	4

## Sheet: oncogene_mutation
from Cosmic	hg19 based				genes	mutation	count	note
Comic gene	https://cancer.sanger.ac.uk/cosmic/curation				BRAF	V600E	52730
Genes	Samples	mutations	papers		JAK2	V617F	48696
BRAF	286800	55191	5812		RAS	G12DV	38643
JAK2	164172	52174	2583		KRAS	G12CAR	37650	combine G12C and G12R
KRAS	236281	43377	7808		TP53	R175H	2019
TP53	138115	39156	4279		TP53	R248QW	3426	combine R248Q and R248W
EGFR	162781	29275	4752		TP53	R273HC	2501	combine multiple mutations
FLT3	116787	17217	2091		TP53	R282W	972
PIK3CA	116988	14838	3214		EGFR	L858R	10642
IDH1	100596	10756	2189		EGFR	T790M	1082
KIT	77028	9338	2769		FLT3	D835YVH	1200	combine multiple mutations
APC	52349	8167	1643		PIK3CA	H1047R	5337
CTNNB1	74724	7451	2082		PIK3CA	E545K	4069
NRAS	118063	6988	3381		PIK3CA	E542K	2478
NPM1	54445	6507	1336		RAS	G13D	6546
PTEN	72710	4896	2226		RAS	Q61RK	3352	combine multiple mutations
CALR	38971	4714	446		MAX	R60Q	59
NOTCH1	50692	4173	1127		MYC	N26S	41
DNMT3A	46853	3857	842		MYC	S161L	32
TET2	41189	3841	963		PTEN	R130QG	457	combine multiple mutations
MED12	30841	3828	472		CTNNB1	T41A	1711
FGFR3	53611	3225	1013		CTNNB1	S45FP	1368
ARID1A	34420	3166	884		KIT	D816V	1706
VHL	36587	2926	842		IDH1	R132HCGSL	11035	combine multiple mutations
ASXL1	39522	2911	799		DNMT3A	R882HCSP	1871	combine multiple mutations
KMT2D	28716	2652	647		MED12	G44DSVCRA	2267	combine multiple mutations
ATM	40783	2624	998		FGFR3	S249C	1534
IDH2	82070	2607	1657		ATM	R337CH	102	combine multiple mutations
MYD88	32986	2593	467		IDH2	R140QWL	1500	combine multiple mutations
NF1	38520	2518	950		IDH2	R172KMSGWS	900	combine multiple mutations
SF3B1	42540	2364	695		MYD88	L273P	2440
PDGFRA	57853	2351	1478		SF3B1	K700E	1095
CDKN2A	67578	2277	1895		PDGFRA	D842V	605
HRAS	69359	2075	1808		HRAS	G13RV	564	combine multiple mutations
FBXW7	49822	1992	1008		HRAS	Q61L	832
KMT2C	27422	1979	588		HRAS	G12S	504
RET	41408	1942	982		FBXW7	R465CH	637	combine multiple mutations
GNAS	49751	1912	992		RET	M918T	851
ERBB2	63203	1846	1298		ERBB2	S310FY	258	combine multiple mutations
SMAD4	37237	1819	911		GNAS	R844CHS	1722	combine multiple mutations
RB1	42325	1798	1080		SMAD4	R361HC	373	combine multiple mutations
NF2	28633	1747	504		ALK	F1174L	161
RUNX1	40341	1725	770		AKT1	E17K	1157
MET	62297	1702	1158		CREBBP	R1446CH	127	combine multiple mutations
CDH1	33776	1560	684		MPL	W515LKNA	790	combine multiple mutations
SMARCA4	23941	1514	543		SRSF2	P95HLR	1060	combine multiple mutations
BRCA2	28957	1484	669		EZH2	Y646NFSH	473	combine multiple mutations
CEBPA	38641	1483	682		NOTCH2	C19W	130
ALK	39069	1473	891
AKT1	60978	1450	1153
CREBBP	30005	1444	558
MPL	63658	1429	943
ATRX	28837	1420	597
SRSF2	31901	1416	399
WT1	37076	1379	694
EZH2	40981	1356	797
NOTCH2	27362	1316	507
TSC2	23892	1284	564
ATR	23577	1272	394
FAT1	18853	1258	384
ERBB4	31617	1227	681
H3F3A	23431	1197	344
PBRM1	21639	1164	436
EP300	28999	1150	507
STK11	37382	1129	823
KMT2A	31813	1119	625
KCNJ5	3744	1117	191
SETD2	24295	1089	543
PTCH1	25412	1088	530
BAP1	24433	1077	525
ERBB3	29632	1067	460
KDM6A	29996	1048	521
GNAQ	33646	1039	717
POLE	25089	1031	411
MTOR	26095	1023	498
IKZF1	25097	1016	408
MSH6	27081	1004	519
PTPN11	48303	1003	794
ARID2	22040	999	453
FOXL2	23850	999	305
MAP3K1	21549	991	307
CARD11	22594	972	395
TSC1	23916	964	526
U2AF1	34342	959	407
GATA3	24337	940	363
ESR1	25866	937	387
AR	22307	923	436
LRP1B	6876	918	445
RNF43	19742	889	320
CBL	36152	888	647
STAG2	28570	853	381
PIK3R1	33990	840	626
BRCA1	28413	835	582
BCOR	28920	822	436
ARID1B	20077	821	347
KDR	27366	806	627
ABL1	37929	767	818
DICER1	23176	750	382
JAK3	36247	739	667
PTPRT	16687	713	308
KEAP1	19415	712	278
MLH1	31110	698	643
JAK1	30088	697	502
TERT	62797	696	790
TNFAIP3	23246	694	318
ZFHX3	14423	686	297
GRIN2A	16438	684	307
TGFBR2	23652	681	393
GNA11	27413	676	579
FGFR2	41727	675	807
CIC	18610	671	360
SPEN	17945	656	310
NCOR1	17872	654	315
AMER1	20038	652	282
SMO	29179	651	574
MSH2	25283	648	435
STAT3	24718	645	314
MEN1	22180	638	426
SETBP1	17330	634	356
MAP2K1	33279	616	581
SMARCB1	29698	610	650
MYC	25582	596	341
RHOA	22493	595	244
RECQL4	16092	587	202
TSHR	18684	579	316
