# Supplementary material for: Massively parallel immunopeptidome by DNA sequencing provides insights into cancer antigen presentation
Source: Nat Genet. 2025 Jul 28;57(8):2062–73. doi: 10.1038/s41588-025-02268-1 (PMC12339365; doi:10.1038/s41588-025-02268-1)
Supplement: Supplementary file 7 — List of spike-in peptides for Figs. 4 and 5. [file 41588_2025_2268_MOESM7_ESM.xlsx]

## Sheet: Spikein
allele	AA	source*	affinity	score
HLA-A01:01	SGKLKVPEW		0	2.1841
HLA-A01:01	ILDTAGLEEY	KRAS.Q61L	1	7.48263
HLA-A01:01	YTDVSNMSH	DNMT3A R882H	1	6.4871
HLA-A02:01	AAASSLLYK		0	2.51383
HLA-A02:05	AEMWAQDA		0	2.36517
HLA-A02:05	FLPSDFFPSV		0.919086	6.17421
HLA-A02:12	LLASFQTLT		0.01	7.02723
HLA-A02:12	MQDVFTFYV		1	7.21516
HLA-A02:01	SLLMWITQC	NY-ESO-1	1	7.49898
HLA-A02:01	SRYWAIRTR	A2_NP	0	1.01457
HLA-A02:01	GILGFVFTL	M1	1	7.56021
HLA-A02:01	NLVPMVATV	pp65	1	7.46692
HLA-A03:01	IIGPMFSGK		1	7.71855
HLA-A03:01	RSYSPRNSR		1	7.71944
HLA-A03:01	DFRNRYEDYR		0	1.19809
HLA-A03:01	ALLAVGATK	gp100	1	7.65901
HLA-A11:01	IVTDFSVIK		0.865049	5.98407
HLA-A11:01	GTATLRLVK		0.858957	6.17337
HLA-A11:01	LAELLEMKY		0	1.89754
HLA-A11:01	KITDFGRAK	EGFR	1	5.5061
HLA-A23:01	DRKLAINSL		0	2.01808
HLA-A23:01	TYQVYRYII		1	6.46673
HLA-A24:02	RYLVKTESW		1	6.96743
HLA-A24:02	KYPENFFLL		0.855023	7.00164
HLA-A24:02	LFEVDNLTY		0	6.64612
HLA-A24:02	VYFFLPDHL	gp100	1	6.97038
HLA-A30:01	VPRRKAKII		0	3.40598
HLA-A30:01	KVKWLQNSV		1	7.51214
HLA-A31:01	GLNKIVRMY		0	1.9579
HLA-A31:01	SVLCVKKFYK		1	5.00089
HLA-B07:02	LPCQLMYAL		1	7.74512
HLA-B07:02	LPMIIGEPI		1	7.94465
HLA-B07:02	AAEAMEVA		0	2.35586
HLA-B07:02	LMYDIINSV		0	4.14324
HLA-B07:02	MPFATPMEA	NY-ESO-1	1	7.51009
HLA-B07:02	TPNQRQNVC	P2X5a	1	7.88151
HLA-B08:01	RALGPAATL		0	2.72394
HLA-B08:01	MSKIKHKIF		1	7.46866
HLA-B15:01	IQPGRGFVLY		1	7.96948
HLA-B15:01	VLKPGMVVTF		1	7.86031
HLA-B15:01	KAALSSLAK		0	4.16464
HLA-B15:02	FIKDGSSTY		0.874214	8.17103
HLA-B15:03	GQRKGAGSVF		0.891617	8.46285
HLA-B15:03	IKADHVSTY		0.962765	8.71031
HLA-B15:03	RALGGLACD		0	3.24979
HLA-B18:01	SEAREHLKNG		0	3.17037
HLA-B18:01	EEAPAAVSF		1	7.741
HLA-B27:01	VRNKDLNTL		0	3.34254
HLA-B27:01	GFKQSSKAL		0.515053	2.31777
HLA-B27:05	SRYWAIRTR		1	7.36441
HLA-B27:05	RRSKEITVR		0.842126	7.74925
HLA-B27:05	IELPEKDSW		0	3.94539
HLA-B27:05	GRFGLATEK	BRAF 27	1	7.72159
HLA-B27:05	GRFGLATVK	BRAF 27	1	8.09748
HLA-B35:01	FPYEGGKVF		1	7.83235
HLA-B35:01	NPIINTHSF		1	7.98613
HLA-B35:01	RGYVFQGL		0	4.14887
HLA-B35:01	MPFATPMEA	NY-ESO-1	1	8.09366
HLA-B35:01	LAMPFATPM	NY-ESO-1	1	7.84517
HLA-B39:06	NRVMLPKAA		0.9082	7.92838
HLA-B39:06	HRALERLAA		0.895432	7.7369
HLA-B39:06	TNVFLFLFA		0	1.64335
HLA-B40:01	LPCRIKQII		0	1.9324
HLA-B40:01	IELDGIATL		1	7.94671
HLA-B44:02	SEIDLILGY		0.674712	7.63769
HLA-B44:02	GPKVKQWPL		0	1.26752
HLA-B44:02	LENDAIRIY		1	8.01352
HLA-B46:01	FIKDGSSTY		0.739791	7.41063
HLA-B46:01	YVFPVIFSK		0	2.87975
HLA-B46:01	YTNVVPLVY		0.96936	7.37697
HLA-B51:01	DGLLRVLTV		1	6.72171
HLA-B51:01	DAPLNIRSI		0.827002	7.90384
HLA-B51:01	RVYEALYYV		0	6.99105
HLA-B51:01	LPEKKITQWL		0	2.77727
HLA-B51:01	MPFATPMEA	NY-ESO-1	1	7.92998
HLA-B52:01	KGAGTGGLGL		0	0.561109
HLA-B52:01	YGFSDPLTF		0.887456	4.16354
HLA-B52:01	HGVEFDFI		0	4.41605
HLA-B54:01	YPVYQPVGP		0.950958	7.94651
HLA-B54:01	FVEILIPVA		0.768809	6.31764
HLA-B54:01	IRQAGVQYS		0	4.41913
HLA-B54:01	VPDIKLDAV		1	5.83086
HLA-B57:01	HSLPALIQI		0.91323	7.73079
HLA-B57:01	LSSPVTKSF		0.912045	8.09553
HLA-B57:01	RPPIFIRRL		0	2.49327
HLA-B57:01	DHQAAFQYI		0	0.759514
HLA-B57:01	TALFSGVSW		1	7.72457
HLA-B58:01	VTSPLTVEW		0.967363	4.3992
HLA-B58:01	RPMTFKAAV		0	2.69168
HLA-B58:01	FPTSCHMF		0	3.03646
HLA-C04:01	TFDVAPSRL		0.732862	7.75268
HLA-C04:01	YFDPANGKF		0.962526	7.798
HLA-C06:02	NYIDKVRFL		0.871874	7.2868
HLA-C06:02	KEKGGLEGL		0	2.5034
HLA-C08:02	LGWDDIAQ		0.01	0.480167
HLA-C08:02	ASDYSQGAF		1	7.56537
HLA-C08:02	GADGVGKSAL	KRAS	1	7.23825
HLA-C08:02	GADGVGKSA	KRAS	1	6.40328
HLA-C12:03	LGRKAALQL		0.01	6.04169
HLA-C12:03	AAVDNAVVV		1	6.83268
* source is from IEDB unless noted.
