# Supplementary material for: Massively parallel immunopeptidome by DNA sequencing provides insights into cancer antigen presentation
Source: Nat Genet. 2025 Jul 28;57(8):2062–73. doi: 10.1038/s41588-025-02268-1 (PMC12339365; doi:10.1038/s41588-025-02268-1)
Supplement: Supplementary file 8 — List of known antigens in oncogene pools for Figs. 4 and 5. [file 41588_2025_2268_MOESM8_ESM.xlsx]

## Sheet: data
Peptide	Allele	gene	mutation	Identification Method	Reference	ic50_NetMHC	elrank_NetMHC	NetMHC_BA_binder	NetMHC_El_binder	ESCAPEseq_binder	E-score	Other HLA alleles (E-score >3.5)
KQSSKALQR	A*03:01	BCR-ABL	BCR-ABL fusion variant	mass spectometry	PMID: 11698267	867	0.36	no	SB	Yes	7.61983	A*30:01,A*31:01,A*31:08,B*27:05
KQSSKALQR	A*11:01	BCR-ABL	BCR-ABL fusion variant	mass spectometry	PMID: 11698267	728	0.58	no	SB	Yes	5.76313	A*30:01,A*31:01,A*31:08,B*27:05
YTDVSNMSH	A*01:01	DNMT3A	R882H	mass spectometry	PMID: 37857725	100	0.1	yes	SB	Yes	6.5071	A*11:01,A*23:01,A*24:02,B*35:08,C*03:04,C*04:01,C*07:01,C*08:02
FGRAKLLGA	B*08:01	EGFR	L858R	mass spectometry	PMID: 37857725	365	2	yes	WB	Yes	4.26526	B*54:01.,C*03:04, C*07:01,C*12:03
KITDFGRAK	A*03:01	EGFR	L858R	mass spectometry	PMID: 37857725	72	0.1	yes	SB	Yes	7.52212	A*11:01,A*30:01,A*31:01,C*07:01
LTSTVQLIM	C*07:01	EGFR	T790M	mass spectometry	PMID: 37857725	1686	2.08	no	no	Yes	7.34045	A*01:01,A*02:01,A*02:05,A*02:12,A*03:01,A*11:01,A*23:01,A*24:02,A*30:01,A*31:01,A*31:08,A*34:01,A*33:03,B*07:02,B*08:01,B*08:02,B*13:01,B*15:01,B*15:02,B*15:03,B*18:01,B*35:01,B*35:02,B*35:08,B*40:01,B*44:02,B*46:01,B*48:03,B*51:01,B*52:01,B*54:01,B*56:01,B*57:01,B*58:01,C*03:04,C*04:01,C*06:02,C*07:02,C*08:02,C*12:03
IMQLMPFGC	A*02:01	EGFR	T790M	T cell reactivity	PMID: 24223798	1582	7.5	no	no	Yes	4.00183	A*02:12,A*23:01,A*24:02,B*15:01,B*35:01,B*39:06,B*40:10,B*52:01,B*48:03,C*07:01,C*08:02
MQLMPFGCL	A*02:01	EGFR	T790M	T cell reactivity	PMID: 24223798	1283	8.3	no	no	Yes	5.02465	A*02:05,A*23:01,A*24:02,A*31:08,B*07:02,B*15:01,B*15:02,B*15:03,B*27:05,B*35:01,B*35:02,B*35:08,B*39:06,B*40:10,B*52:01,B*48:03,C*03:04,C*07:01,C*08:02
CPHRPILQA	B*07:02	FGFR3	S249C	mass spectometry	PMID: 37857725	561	0.85	no	SB	Yes	5.25221	B*35:02, B*39:06, B*54:01,B*56:01, C*07:01, C*07:02, C*12:03
ERCPHRPIL	B*08:01	FGFR3	S249C	mass spectometry	PMID: 37857725	6904	2.04	no	no	Yes	4.68747	B*07:02, B*08:01,B*08:02, B*15:03, B*27:01,B*27:05,B*27:02, B*39:06,C*06:02,C*07:01,C*07:02,C*12:03
YTLDVLERC	A*02:01	FGFR3	S249C	mass spectometry	PMID: 37857725	1748	1.7	no	WB	Yes	7.30276	A*01:01,A*02:05,A*02:12,A*31:01,A*33:03,B*13:01,B*35:02,B*39:06,B*40:10,B*54:01
YIMSDSNYV	A*02:01	FLT3	D835Y	mass spectometry, T cell reactivity	PMID: 37857725,PMID: 37783807	3.4	0.1	yes	SB	Yes	7.47543	A*01:01,A*02:05,A*02:12,A*03:01,A*11:01,A*23:01,A*24:02,A*34:01,A*33:03,B*07:02,B*08:01,B*13:01,B*15:01,B*15:02,B*15:03,B*35:01,B*35:02,B*35:08,B*39:06,B*40:01,B*40:10,B*46:01,B*48:03,B*51:01,B*52:01,B*54:01,B*56:01,C*03:04,C*04:01,C*06:02,C*07:01,C*07:02,C*08:02,C*12:03
PIIIGHHAY	B*35:01	IDH1	R132H	mass spectometry	PMID: 37857725	3008	1.5	no	WB	Yes	4.26922	B*07:02,B*54:01,B*56:01,B*39:06,C*03:04,C*07:01,C*07:02,C*08:02,C*12:03
WVKPIIIGC	B*08:01	IDH1	R132C	mass spectometry	PMID: 37857725	14028	6.2	no	no	Yes	4.00963	A*02:05,A*23:01,A*24:02,B*07:02,B*35:01,B*35:02,B*54:01,B*56:01,C*03:04,C*04:01,C*06:02,C*07:01
GACGVGKSA	C*03:04	KRAS	G12C	mass spectometry	PMID: 37857725,PMID: 35474673	24646	8.8	no	no	Yes	4.52466	B*54:01, B*56:01, C*03:04
GARGVGKSA	B*07:02	KRAS	G12R	mass spectometry	PMID: 37857725,PMID: 35474673	2550	1.92	no	WB	Yes	4.74974	A*30:01,B*54:01,B*56:01
GADGVGKSA	C*08:02	KRAS	G12D	mass spectometry, T cell reactivity	PMID: 35474673,PMID: 27959684	9914	1.3	no	WB	Yes	6.48328
GAVGVGKSA	C*03:04	KRAS-HRAS	G12V-G12V	mass spectometry	PMID: 37857725,PMID: 35474673	9689	4.5	no	no	Yes	5.93742	B*54:01,B*56:01, C*06:02, C*08:02
GRNSFEVHV	C*06:02	TP53	R273H	mass spectometry	PMID: 37857725	663	0.13	no	SB	Yes	7.11024	B*27:01,B*27:05,B*27:02,B*39:06,C*07:01,C*07:02
HMTEVVRHC	A*02:01	TP53	R175H	mass spectometry, T cell reactivity	PMID: 37857725,PMID: 30709841	4543	1.76	no	WB	Yes	6.47523	A*02:05,A*02:12,A*31:08,B*15:01,B*15:02,B*48:03,B*52:01,C*06:02,C*07:01,C*07:02 ,C*12:03
SCMGGMNQR	A*11:01	TP53	R248Q	mass spectometry	PMID: 37857725	5475	2.5	no	no	Yes	5.9458	A*03:01,A*31:01,A*31:08,A*34:01,A*33:03
