# Supplementary material for: Massively parallel immunopeptidome by DNA sequencing provides insights into cancer antigen presentation
Source: Nat Genet. 2025 Jul 28;57(8):2062–73. doi: 10.1038/s41588-025-02268-1 (PMC12339365; doi:10.1038/s41588-025-02268-1)
Supplement: Supplementary file 9 — Python script to read fastq files and output a table of E-score, with annotation in the code file. [file 41588_2025_2268_MOESM9_ESM.zip]

Archive with 2 entries (2 files):
- ESCAPE_pyscript.py
- __MACOSX/._ESCAPE_pyscript.py
