# Supplementary material for: Massively parallel immunopeptidome by DNA sequencing provides insights into cancer antigen presentation
Source: Nat Genet. 2025 Jul 28;57(8):2062–73. doi: 10.1038/s41588-025-02268-1 (PMC12339365; doi:10.1038/s41588-025-02268-1)
Supplement: Supplementary file 10 — Contains data sheet for main Figs. 1, 2 and 6 and Extended Data Figs. 1–3. Tables of A0201IEDB, A0101IEDB and B0702IEDB are E-scores for IEDB peptides, used in Fig. 2 and Extended Data Fig. 2. Tables of A0201SAR2, A0101SAR2 and B0702SAR2 contain ESCAPE-seq reads and scores/statistics of SAR2 peptides, used to generate Fig. 3 and Extended Data Fig. 3. Tables of oncogene and onco_wt contain all the combinatorial ESCAPE-seq results of the oncogenic peptides pool, where onco_wt contains the E-score for corresponding wild-type peptides. They were used for Figs. 4–6 and Extended Data Figs. 4–6. [file 41588_2025_2268_MOESM10_ESM.xls]

## Sheet: Fig1
Figure 1e
Affinity(IEDB)	gMFI-A2						NocysA2
0.935937	121250	119299	60204	51317	70017	56091	29079	18209
0.871874	60141	32587			47340	42567	1937	1073
0.755432	90329	107196			56909	46208	11194	7713
0.696075	147228	132791			94087	77193	31112	28085
0.636608	106331	109472			84035	43836	3018	2599
0.577668	69536	85174			29054	29082	2253	2060
0.380435	1322	2404	374	320	1328	1701	201	201
0.308114	172	148	157	188	227	225	260	241
0.0846866	93.5	96.7			200	195	259	283
0.365008	2925	3375	1263	1046	5323	4976	205	194
0.01		6.09	3.54	8.11	8.67	13.3
Figure 1f
condition	HLA-KO				TAP-HLA dual KO
L295a_b2m-A2	152	178	173	162	31.2	33.3
L295a+L399a	606	569	478	424	355	343
L282a	68440	30735	39990	82221
blank	20.9	18.5	20.3	19.3

## Sheet: Fig2
Fig2g
	A*0101						A*0201						B*0702						C*0401
ESCAPE	0.968466	0.968721	0.978075	0.939466	0.969234	0.957855	0.912073	0.907198	0.91039	0.917807	0.920973	0.906647	0.920491	0.923073	0.91558	0.91866	0.921388	0.913249	0.956522	0.992945	0.952381	0.941529	0.94883	0.97377
BA	0.985817	0.991191	0.993931	0.976503	0.986202	0.970402	0.958068	0.953942	0.960378	0.956447	0.960941	0.955008	0.970842	0.974514	0.978362	0.963051	0.974002	0.978015	0.953523	0.934744	0.984127	0.954273	0.950292	0.994262
EL	0.985558	0.987659	0.988798	0.980588	0.98771	0.978408	0.918053	0.915367	0.921454	0.912989	0.933111	0.914689	0.958014	0.961482	0.966196	0.950119	0.963126	0.967699	0.902924	0.835538	0.959436	0.872564	0.938231	0.957377
Fig2h
	A*0101						A*0201						B*0702						C*0401
ESCAPE	0.879882	0.897775	0.909472	0.82515	0.87467	0.850853	0.914157	0.913955	0.906888	0.926181	0.924025	0.910976	0.917514	0.91479	0.912883	0.918732	0.920203	0.90426	0.911572	0.982564	0.845165	0.857567	0.897436	0.929311
BA	0.952837	0.959151	0.968949	0.934894	0.948928	0.925726	0.959787	0.95876	0.960554	0.960471	0.966925	0.960436	0.967681	0.969548	0.975706	0.956544	0.966513	0.971058	0.886779	0.806142	0.943766	0.888243	0.896474	0.979691
EL	0.939379	0.940801	0.951755	0.928263	0.93778	0.913301	0.919382	0.921479	0.916979	0.918734	0.940013	0.917328	0.949926	0.950953	0.961105	0.93799	0.951581	0.957666	0.825194	0.692538	0.936352	0.748295	0.881919	0.928073

## Sheet: Fig6
Fig 6g
DMSO	Pool 2	p17	p22	p23	CEFT
0.2	0.44	0.51	0.098	0.088	0.26
0.19	0.63	0.62	0.13	0.16	0.42
0.23	0.49	0.45	0.15	0.13
0.27	0.44	0.49	0.15	0.15
Fig 6i
DMSO	Pool 1	p1	p2	p3	p4	p5	p6	p7	p8	p9	p10	p11	p12	p13
0.043	0.1	0.027	0.017	0	0.00836	0.04	0.00859	0.00858	0.033	0	0	0.15	0.045	0.014
0	0.057	0.017	0.034	0.00829	0.017	0.017	0.018	0.00896	0.039	0.024	0.024	0.11	0.051	0.00851
0.024	0.12
	0.13

## Sheet: Extended_Fig1
Extended Figure 1e
	P						NP
A1	91847	59851	61509	58589	22182		38.1	39.1	38.5	35.6	153	155	160	161
A2	54523	53163	45056	58682	68440	30735	84.6	78.9	288	287
B7	30383	40863	56824	53878	59934	63094	137	155	35.6	37.6	58.9	111	242	257
C4	26960	26136	23147	20965	30434	35212	48.2	53.9	9.6	13.5	83.9	72.7
ctrl	7.72	5.57	20.9	18.5
Extended Figure 1g
	KO		DKO
A1P	61509	58589	42212	48224
A1NP	38.5	35.6	0.2	2.19
A2P	45056	58682	50195	67847
A2NP	84.6	78.9	27	24.5
B7P	56824	53878	25368	49050
B7NP	58.9	111	8.12	12
C4P	23147	20965	18012	19347
C4NP	9.6	13.5	1	2.82
Extended Figure 1i
condition	HLA-KO				TAP-HLA dual KO
L295a_b2m-A2	152	178	173	162	31.2	33.3
L295a+L399a	606	569	478	424	355	343
L282a	68440	30735	39990	82221
blank	20.9	18.5	20.3	19.3

## Sheet: Extended_Fig2
Extended Fig 2l	pearson
	A*0101						A*0201						B*0702						C*0401
ESCAPE	0.846923	0.846307	0.855212	0.81337	0.843442	0.804431	0.730422	0.750312	0.740565	0.736886	0.715042	0.716369	0.80303	0.807897	0.808262	0.826138	0.81174	0.802947	0.812931	0.835091	0.775387	0.741762	0.789678	0.840615
BA	0.922807	0.916968	0.931068	0.909295	0.916266	0.899528	0.887314	0.888337	0.889805	0.889218	0.88591	0.887428	0.903681	0.907546	0.912925	0.913385	0.917615	0.913418	0.846045	0.775644	0.894687	0.811537	0.866736	0.899088
EL	0.447751	0.43963	0.441147	0.454601	0.449669	0.430448	0.608812	0.605889	0.601688	0.619074	0.617878	0.606145	0.579718	0.569503	0.584604	0.588804	0.611561	0.602819	0.367116	0.315797	0.424314	0.365022	0.459128	0.416267
Extended Fig2m	spearman
	A*0101						A*0201						B*0702						C*0401
ESCAPE	0.476713	0.447246	0.460925	0.432356	0.443599	0.466943	0.764249	0.767771	0.763684	0.767752	0.766663	0.75372	0.753609	0.744465	0.758359	0.75646	0.76571	0.745356	0.681489	0.605369	0.655445	0.595076	0.717915	0.658635
BA	0.569346	0.573768	0.557759	0.557204	0.528789	0.54102	0.871385	0.871538	0.86802	0.877498	0.873644	0.868793	0.879395	0.889966	0.895239	0.880786	0.89051	0.892314	0.705858	0.581095	0.735288	0.611347	0.715265	0.697955
EL	0.565595	0.543469	0.551015	0.555307	0.55878	0.546362	0.796885	0.80157	0.796217	0.798941	0.807862	0.798628	0.85489	0.867648	0.865105	0.855197	0.869618	0.865883	0.568255	0.354562	0.642182	0.422102	0.683325	0.606357

## Sheet: Extended_Fig3
Extended Fig 3g	AUROC
	IEDB						SAR2
A*01:01	0.980762	0.973649	0.97294	0.987116	0.989246	0.978491	0.854825	0.827476	0.857602	0.861127	0.842487	0.880427
A*02:01	0.952679	0.957751	0.946914	0.956702	0.957037	0.949608	0.946046	0.960725	0.930676	0.954398	0.958027	0.911445
B*07:02	0.961146	0.96341	0.965454	0.964214	0.963914	0.970849	0.950311	0.950783	0.956572	0.893936	0.932053	0.958313
Extended Fig 3h	PCR
	IEDB						SAR2
A*01:01	0.952303	0.94277	0.953126	0.964866	0.95853	0.947235	0.491181	0.482493	0.417801	0.50522	0.408396	0.539545
A*02:01	0.940315	0.943729	0.933008	0.947092	0.947381	0.938921	0.450777	0.378696	0.362694	0.345395	0.472557	0.472599
B*07:02	0.946093	0.949908	0.949065	0.948893	0.949457	0.958021	0.539065	0.50937	0.59512	0.375236	0.422866	0.650689

## Sheet: A0201IEDB
name	Seq	AA	A1_aff	A1_elute	A2_aff	A2_elute	B7_aff	B7_elute	Netscore	netrank	BG1	h1	lo1	m1	m2	h2	BG2	lo2	M1n	M2n	H1n	H2n	Lo1n	Lo2n	BG1n	BG2n	lgM1	lgM2	lgH1	lgH2	lgLo1	lgLo2	lgBG1	lgBG2	lg1	lg2	score1	score2	score	scorestd
HLA_0	GCCGCCAAGAAGAAGGGCGCCAGCCTG	AAKKKGASL	0.0846866	0	0.0846866	0	0.755432	0	0.003096	8.5	4698	288	1624	423	445	381	3982	1434	5398.29	5644.81	3175.4	4457.09	3195.63	2644.26	12340.9	10854.6	8.59402	8.63867	8.06351	8.40248	8.06985	7.88052	9.42075	9.29243	8.36354	8.52753	2.21432	2.69163	2.45298	0.337511
HLA_1	GCCATCATCAGGATCCTGCAGCAGCTG	AIIRILQQL	0	0	0.855023	0	0.0967505	0	0.619221	0.18	1432	66	1121	799	488	133	1460	936	10196.8	6190.26	727.697	1555.89	2205.85	1725.96	3761.62	3979.82	9.22992	8.73089	6.59126	7.35044	7.69932	7.45412	8.23287	8.28924	8.6058	8.26206	3.0204	3.02262	3.02151	0.0015713
HLA_2	GCCCTGTTCGAGGACTACCCCGGCTGC	ALFEDYPGC	0.0846866	0	0.457475	0	0.0846866	0	0.660045	0.15	918	113	770	1033	1188	178	963	1388	13183.1	15069.7	1245.91	2082.31	1515.17	2559.43	2411.43	2625.05	9.48676	9.62051	7.12842	7.64172	7.32394	7.84793	7.78839	7.87324	8.88398	9.05684	3.58092	3.67364	3.62728	0.065561
HLA_3	GCCCTGTTCCACAAGGTGCAGAGCTAC	ALFHKVQSY	0.0846866	0	0.336846	0	0.0846866	0	0.079537	1.6	1833	37	384	172	177	160	1746	422	2195.05	2245.24	407.951	1871.74	755.616	778.156	4814.98	4759.43	7.69442	7.71701	6.0136	7.53516	6.62886	6.65821	8.4797	8.46809	7.17204	7.63021	1.65839	2.6424	2.1504	0.695796
HLA_4	GCCCTGCCCCCCAGGGCCTACGCCATG	ALPPRAYAM	0	0	0.30037	0	0.148381	0	0.239431	0.67	569	10	293	64	67	47	394	125	816.763	849.892	110.257	549.825	576.551	230.496	1494.67	1074.01	6.70657	6.74629	4.71184	6.31142	6.3588	5.44456	7.31033	6.98008	6.14098	6.55231	1.76844	3.05417	2.41131	0.90915
HLA_5	GCCCTGTACAGCTACGCCAGCGCCAAG	ALYSYASAK	0.0846866	0	0.62747	0	0.0846866	0	0.010726	4.8	1215	65	379	106	113	131	1132	183	1352.76	1433.4	716.671	1532.49	745.777	337.447	3191.6	3085.73	7.21064	7.2685	6.57601	7.3353	6.61577	5.82437	8.06859	8.03487	6.94285	7.30246	2.10361	2.92193	2.51277	0.578643
HLA_6	GCCATGCACTACATCAGGCACAGGGCC	AMHYIRHRA	0.0846866	0	0.567691	0	0.0846866	0	0.042889	2.3	464	16	93	45	49	25	518	264	574.287	621.563	176.411	292.46	183.001	486.809	1218.85	1412.02	6.35487	6.43385	5.17847	5.68174	5.21494	6.18992	7.10648	7.25348	5.93052	6.12689	1.89284	2.0618	1.97732	0.119473
HLA_7	GCCATGATGTGGAGGATCGCCCAGCTG	AMMWRIAQL	0.0846866	0	0.698168	0	0.0846866	0	0.718606	0.12	257	13874	7849	160	203	10444	135	15217	2041.91	2575.05	152971	122178	15444.9	28059.7	675.096	367.997	7.62213	7.85401	11.938	11.7132	9.6451	10.2421	6.51633	5.91079	11.2581	11.041	7.37921	6.81446	7.09683	0.39934
HLA_8	GCCCCCGGCAAGAGCCTGGGCACCCTG	APGKSLGTL	0.212813	0	0.212813	0	0.8344	0	0.000589	18	2444	167	1067	273	223	188	2177	589	3484	2828.75	1841.29	2199.3	2099.59	1086.1	6419.98	5934.3	8.15622	7.94794	7.51877	7.69635	7.64997	6.99127	8.76733	8.68867	7.88745	7.83004	2.37384	2.57972	2.47678	0.145574
HLA_9	GCCCCCAGGGCCCTGCTGCTGCTGCTG	APRALLLLL	0.0846866	0	0.0846866	0	0.293034	1	0.001637	12	3949	215	1018	307	275	419	3473	1113	3917.91	3488.36	2370.53	4901.63	2003.17	2052.34	10373.4	9467.07	8.27357	8.15747	7.77129	8.49753	7.60298	7.62722	9.24709	9.15568	8.05364	8.34189	2.07031	2.87659	2.47345	0.570127
HLA_11	GCCCCCAGGACCGTGGCCCTGACCGCC	APRTVALTA	0.0846866	0	0.0846866	0	0.691238	1	0.000306	23	141	3	25	32	18	6	196	18	408.382	228.329	33.0771	70.1904	49.1937	33.1915	370.383	534.278	6.01465	5.43516	3.52863	4.26536	3.91589	3.53198	5.91723	6.28279	5.40146	5.01237	2.31875	1.77973	2.04924	0.38115
HLA_13	GCCCCCACCCTGCACAGGCTGGGCATC	APTLHRLGI	0.0846866	0	0.0846866	0	0.8344	0	0.000233	25	2083	203	410	153	184	164	1955	613	1952.57	2334.03	2238.22	1918.54	806.777	1130.35	5471.69	5329.15	7.57742	7.75578	7.71388	7.55984	6.69429	7.03117	8.60753	8.58113	7.64798	7.6626	2.61046	2.5154	2.56293	0.0672191
HLA_14	GCCGTGAGGCAGTTCAGGGCCAGCGTG	AVRQFRASV	0.0846866	0	0.0846866	0	0.563901	0	0.013163	4.4	10525	439	2812	1045	979	969	9009	2183	13336.2	12418.6	4840.29	11335.7	5533.31	4025.39	27647.4	24557.7	9.49831	9.42703	8.48494	9.3358	8.61872	8.30063	10.2273	10.1088	9.11485	9.38246	2.00816	2.83566	2.42191	0.585127
HLA_15	GCCGTGAGGCAGAAGAGCAGGTGGATC	AVRQKSRWI	0.0846866	0	0.0846866	0	0.71061	0	0.000661	17	5656	300	1552	459	473	401	4415	914	5857.72	5999.99	3307.71	4691.06	3053.95	1685.39	14857.4	12034.9	8.67569	8.69968	8.10431	8.45363	8.02452	7.43035	9.60632	9.39565	8.43027	8.5842	2.06821	2.65857	2.36339	0.417445
HLA_16	GCCTACATCGACAACTACAACAAGGTG	AYIDNYNKV	0	0	0.291936	0	0	0	0.014595	4.1	2172	54	671	219	248	305	2094	335	2794.86	3145.87	595.388	3568.01	1320.36	617.73	5705.48	5708.05	7.9359	8.05416	6.39089	8.18004	7.18642	6.42767	8.64936	8.64981	7.4361	8.11908	1.78409	3.24878	2.51644	1.03569
HLA_17	TGCACCGACCCCCCCCTGCTGAGCGTG	CTDPPLLSV	0.181922	0	0.420975	0	0.0846866	0	0.367395	0.41	2248	106	902	212	215	185	2009	1045	2705.53	2727.27	1168.73	2164.2	1774.91	1926.95	5905.12	5476.35	7.90342	7.91142	7.06452	7.68027	7.48207	7.56421	8.68374	8.60838	7.56948	7.80251	2.05307	2.60896	2.33102	0.393077
HLA_18	GACATGTACGACCAGCAGCTGAGCGTG	DMYDQQLSV	0.0846866	0	0.48539	0	0.0846866	0	0.546041	0.24	3697	86	967	370	401	324	3682	1178	4721.91	5086.67	948.211	3790.28	1902.81	2172.2	9711.4	10036.8	8.46018	8.53458	6.85563	8.24046	7.55161	7.68396	9.18116	9.21411	7.95017	8.39829	1.75182	2.60901	2.18041	0.606125
HLA_19	GACCCCAAGAAGACCGGCGGCCCCATC	DPKKTGGPI	0.0846866	0	0.0846866	0	0.589504	0	2.8e-05	50	1486	32	515	215	204	188	1699	717	2743.81	2587.73	352.823	2199.3	1013.39	1322.13	3903.47	4631.31	7.91747	7.85892	5.8688	7.69635	6.92204	7.18775	8.26988	8.44081	7.34557	7.78094	1.97474	2.84807	2.41141	0.617531
HLA_20	GAGATCAAGTTCAACGACATCACCTTC	EIKFNDITF	0.0846866	0	0.0846866	0	0.356264	0	0.00041	20	2351	155	738	154	204	289	2117	515	1965.34	2587.73	1708.99	3380.84	1452.2	949.645	6175.68	5770.74	7.58393	7.85892	7.44424	8.12617	7.28152	6.85714	8.72854	8.66073	7.51652	8.00145	2.1622	3.09694	2.62957	0.660959
HLA_21	GAGATCCCCCAGTTCATGATCGGCCTG	EIPQFMIGL	0.0846866	0	0.142934	0	0.278197	0	0.023008	3.3	3072	146	605	226	270	340	3373	1017	2884.19	3424.94	1609.75	3977.45	1190.49	1875.32	8069.63	9194.48	7.96735	8.13913	7.38446	8.28865	7.08296	7.53707	8.99599	9.12647	7.71778	8.21668	1.94821	2.66725	2.30773	0.508442
HLA_22	GAGCTGCTGAGCCACGTGGGCCAGGCC	ELLSHVGQA	0.0846866	0	0.243534	0	0.0846866	0	0.035563	2.6	541	42	70	41	44	43	520	121	523.239	558.138	463.08	503.031	137.742	223.121	1421.12	1417.47	6.26195	6.3264	6.14006	6.22264	4.93262	5.41218	7.2599	7.25733	6.20286	6.27586	2.38611	2.48099	2.43355	0.0670888
HLA_23	GAGACCGTGTGGCCCTTCTTCTACGCC	ETVWPFFYA	0.212813	0	0.807811	0	0.212813	0	0.016482	3.9	205	8	62	27	10	26	228	71	344.572	126.85	88.2057	304.158	122	130.922	538.501	621.507	5.8452	4.85085	4.49094	5.72083	4.81219	4.88221	6.29064	6.43375	5.38169	5.37761	2.12931	2.70611	2.41771	0.407856
HLA_24	GAGTACAAGAAGTTCATCGCCACCTTC	EYKKFIATF	0.0846866	0	0.0846866	0	0.260025	0	0.000429	20	1314	85	335	87	134	158	1157	257	1110.29	1699.78	937.185	1848.35	659.196	473.901	3451.66	3153.87	7.01327	7.43885	6.84395	7.52259	6.49254	6.16311	8.1469	8.0567	6.93219	7.48159	2.1527	3.14019	2.64645	0.698262
HLA_25	TTCGCCGCCGCCGCCGCCAGGACCCTG	FAAAAARTL	0.0846866	0	0.0846866	0	0.556186	0	0.013617	4.3	116	0	127	5	9	1	88	60	63.8096	114.165	0	11.6984	249.904	110.638	304.713	239.88	4.17145	4.74636	0	2.54148	5.52507	4.71526	5.72265	5.4843	3.49362	4.15781	1.22092	1.61955	1.42023	0.281876
HLA_26	TTCGCCCACGAGCTGGAGATGCTGTGC	FAHELEMLC	0.0846866	0	0.346673	0	0.0846866	0	0.005468	6.6	2085	117	569	265	241	198	2095	680	3381.91	3057.08	1290.01	2316.28	1119.65	1253.9	5476.94	5710.77	8.12649	8.02554	7.16318	7.74815	7.02166	7.13481	8.60849	8.65028	7.75661	7.89643	2.31504	2.69625	2.50564	0.269556
HLA_27	TTCCTGCACCCCAAGCACTGGGGCACC	FLHPKHWGT	0.0846866	0	0.532685	0	0.0846866	0	0.557767	0.23	1214	52	437	519	388	133	1375	741	6623.44	4921.77	573.337	1555.89	859.907	1366.38	3188.97	3748.12	8.79852	8.50163	6.35322	7.35044	6.75799	7.22065	8.06777	8.22928	8.18852	8.08327	2.91671	3.0078	2.96225	0.064416
HLA_28	TTCCTGAAGGACGTGATGGAGAGCATG	FLKDVMESM	0.0846866	0	0.636608	0	0.469272	0	0.828557	0.06	1416	219	3966	2298	1953	318	2065	2426	29326.9	24773.7	2414.63	3720.09	7804.1	4473.48	3719.59	5629	10.2863	10.1176	7.78972	8.22177	8.96253	8.40614	8.22164	8.63586	9.6723	9.56437	3.5186	3.57036	3.54448	0.0366015
HLA_29	TTCCTGAAGGAGCAGGGCGGCCTG	FLKEQGGL	0	0	0.258294	0	0	0	0.009665	5.1	2293	109	516	188	275	165	2090	601	2399.24	3488.36	1201.8	1930.24	1015.36	1108.23	6023.33	5697.14	7.78332	8.15747	7.09241	7.56592	6.92398	7.01142	8.70356	8.6479	7.49639	7.90481	1.99649	2.58605	2.29127	0.416882
HLA_30	TTCCTGCCCAGCGACTTCTTCCCCAGCGTG	FLPSDFFPSV	0.212813	0	1	0	0.212813	0	0.781007	0.09	197	10961	9306	189	195	8243	109	21841	2412	2473.57	120853	96429.9	18311.9	40274.2	517.486	297.124	7.78863	7.81382	11.7023	11.4766	9.81536	10.6035	6.25091	5.69751	11.029	10.8088	7.12974	6.17948	6.65461	0.671933
HLA_31	TTCCTGAGGGGCAGGGCCTACGGCATC	FLRGRAYGI	0	0	0.494234	0	0.179777	0	0.061986	1.9	2084	70	547	210	255	183	1635	774	2680	3234.67	771.8	2140.81	1076.36	1427.23	5474.32	4456.86	7.89395	8.08199	6.65002	7.6694	6.98227	7.26419	8.60801	8.40242	7.45408	7.89683	1.90424	2.9237	2.41397	0.720867
HLA_32	TTCCTGAGGGGCAGGGCCTACGGCCTG	FLRGRAYGL	0	0	0.588689	0	0.517003	0	0.195807	0.81	1208	83	560	121	123	212	1713	508	1544.19	1560.25	915.134	2480.06	1101.94	936.738	3173.21	4669.48	7.3429	7.35324	6.82016	7.81644	7.00573	6.84347	8.06282	8.44902	7.11531	7.61142	2.33154	2.89793	2.61474	0.400497
HLA_33	TTCCCCTACGAGGGCGGCAAGGTGTTC	FPYEGGKVF	0.0846866	0	0.0846866	0	0.915313	1	0.003995	7.7	8793	270	1937	916	855	877	8775	3511	11689.9	10845.6	2976.94	10259.5	3811.53	6474.18	23097.7	23919.8	9.36657	9.29161	7.99899	9.23606	8.24605	8.77573	10.0475	10.0825	8.90034	9.26422	1.88085	2.68756	2.2842	0.570431
HLA_35	TTCCCCTACAGCACCTTCCCCATCATC	FPYSTFPII	0	0	0.0714468	0	0.583745	0	0.002739	9	1981	194	750	190	137	203	1805	580	2424.77	1737.84	2138.99	2374.77	1475.81	1069.5	5203.75	4920.26	7.7939	7.46097	7.66856	7.77308	7.29764	6.97588	8.55733	8.50132	7.73319	7.62915	2.64714	2.78039	2.71376	0.094226
HLA_36	TTCAGGGCCCCCAACACCAGGGAGCTG	FRAPNTREL	0.0846866	0	0.0846866	0	0.298732	0	0.008879	5.3	1613	57	902	250	151	204	1315	377	3190.48	1915.43	628.466	2386.47	1774.91	695.177	4237.08	3584.57	8.06824	7.55822	6.44487	7.77799	7.48207	6.5456	8.35187	8.18467	7.55511	7.67413	2.17064	3.27954	2.72509	0.784108
HLA_37	TTCACCTTCGACAACAGCAAGTTCGTG	FTFDNSKFV	0.0846866	0	0.406733	0	0.0846866	0	0.619315	0.18	2360	87	550	278	234	255	1978	594	3547.81	2968.28	959.237	2983.09	1082.26	1095.32	6199.32	5391.84	8.17437	7.99608	6.86718	8.00105	6.98773	6.99971	8.73236	8.59283	7.72069	7.99857	2.03838	3.04927	2.54382	0.714812
HLA_38	TTCACCTGGTACGGCATCGCCGCCCTG	FTWYGIAAL	0.0846866	0	0.680253	0	0.392926	0	0.405644	0.36	104	105	3267	340	421	71	185	1922	4339.05	5340.37	1157.7	830.586	6428.64	3544.11	273.191	504.293	8.37564	8.58324	7.05505	6.72333	8.76867	8.17333	5.61382	6.22514	7.91913	8.03479	3.23604	3.43411	3.33507	0.140056
HLA_39	TTCGTGAGGACCCTGTTCCAGCAGATG	FVRTLFQQM	0.0846866	0	0.0846866	0	0.425625	0	0.007191	5.9	1415	36	412	117	93	96	1157	181	1493.14	1179.7	396.926	1123.05	810.713	333.759	3716.97	3153.87	7.30931	7.07386	5.98627	7.02469	6.69915	5.81341	8.22093	8.0567	6.85228	7.04958	1.67807	2.48182	2.07994	0.568341
HLA_40	GGCCTGAAGAGGGGCGGCGTGCTGCTG	GLKRGGVLL	0.0846866	0	0.295307	0	0.166188	0	0.10923	1.3	3610	206	908	268	355	298	3221	958	3420.2	4503.16	2271.3	3486.12	1786.72	1766.52	9482.86	8780.14	8.13775	8.41276	7.72855	8.15683	7.48869	7.47734	9.15735	9.08036	7.95393	8.29296	2.08858	2.66696	2.37777	0.408976
HLA_41	GGCCTGCCCATGAACACCGGCTGGGTG	GLPMNTGWV	0.0846866	0	0.448511	0	0.219255	0	0.014973	4.1	1968	87	670	202	259	290	2214	675	2577.91	3285.41	959.237	3392.54	1318.39	1244.68	5169.61	6035.16	7.85512	8.09755	6.86718	8.12963	7.18493	7.12744	8.55075	8.70552	7.47849	8.11372	2.05706	3.06433	2.5607	0.712249
HLA_42	GGCATGGACCCCAGGATGTGCAGCCTG	GMDPRMCSL	0.0846866	0	0.448116	0	0.314693	0	0.53512	0.24	1519	29	467	140	140	174	1515	152	1786.67	1775.89	319.746	2035.52	918.939	280.284	3990.16	4129.75	7.48867	7.48262	5.77065	7.619	6.82431	5.63936	8.29184	8.32621	6.96054	7.55313	1.64529	2.91291	2.2791	0.896344
HLA_43	GGCATGAAGGCCTTCACCGCCGCCGTG	GMKAFTAAV	0.0846866	0	0.478753	0	0.0846866	0	0.208372	0.76	923	0	260	138	74	47	771	352	1761.15	938.687	0	549.825	511.615	649.078	2424.57	2101.67	7.47429	6.84555	0	6.31142	6.23952	6.47709	7.79382	7.65096	6.78171	6.61373	1.71753	2.22952	1.97352	0.362026
HLA_44	GGCATGAGGGACGTGAGCTTCGAGCTG	GMRDVSFEL	0.0846866	0	0.550625	0	0.413499	0	0.708513	0.12	2991	376	1139	208	367	294	2976	632	2654.48	4655.38	4145.67	3439.33	2241.27	1165.39	7856.85	8112.3	7.88438	8.44599	8.33006	8.14332	7.71524	7.06167	8.96927	9.00126	8.13185	8.30607	2.85626	2.78988	2.82307	0.046934
HLA_45	GGCCCCAGGGGCAGGCACGTGGTGCTG	GPRGRHVVL	0.0846866	0	0.0846866	0	1	0	0.000806	16	2346	146	1104	227	209	217	2023	978	2896.96	2651.16	1609.75	2538.55	2172.4	1803.4	6162.55	5514.51	7.97176	7.88313	7.38446	7.83974	7.68405	7.49799	8.72641	8.61532	7.72062	7.86167	2.24353	2.75991	2.50172	0.365132
HLA_46	GGCAGGTGGATGCTGCCCCAGGGCATG	GRWMLPQGM	0.0846866	0	0.303346	0	0.0846866	0	0.001554	12	4221	139	1420	433	390	376	3736	1318	5525.91	4947.14	1532.57	4398.6	2794.2	2430.35	11087.9	10184	8.61738	8.50677	7.33536	8.38927	7.93566	7.7962	9.3137	9.22867	8.16912	8.44974	1.90791	2.72486	2.31638	0.577669
HLA_47	CACGAGAGGCCCGTGATCCTGAGCCTG	HERPVILSL	0.0846866	0	0.0846866	0	0.417788	0	0.016955	3.8	3116	171	829	255	257	227	2618	801	3254.29	3260.04	1885.4	2655.54	1631.26	1477.02	8185.21	7136.42	8.08804	8.0898	7.54242	7.88478	7.39772	7.29846	9.01021	8.87311	7.85199	7.99253	2.09699	2.56304	2.33001	0.329551
HLA_48	CACCCCCTGAGCCACTTCGTGAACCTG	HPLSHFVNL	0.0846866	0	0	0	0.704746	0	0.004269	7.4	4419	163	1183	434	362	410	4628	908	5538.67	4591.96	1797.19	4796.34	2327.85	1674.33	11608	12615.5	8.61969	8.43228	7.49454	8.47582	7.75313	7.42376	9.35953	9.44276	8.20766	8.45429	1.93628	2.53767	2.23697	0.425247
HLA_49	ATCTTCAGGAGGGACCAGATCTGGTTC	IFRRDQIWF	0.0846866	0	0.390776	0	0.0846866	0	6.6e-05	39	2173	68	376	174	209	275	2693	693	2220.57	2651.16	749.748	3217.06	739.874	1277.87	5708.11	7340.87	7.70597	7.88313	6.62107	8.07653	6.60783	7.15373	8.64982	8.90135	7.30395	7.9845	1.73705	2.68496	2.211	0.670274
HLA_50	ATCCTGGGCCTGCCCACCCAGACCGTG	ILGLPTQTV	0.0846866	0	0.445868	0	0.0846866	0	0.699124	0.13	517	725	19911	1622	2121	292	441	14391	20699.8	26904.8	7993.64	3415.93	39179.9	26536.6	1358.07	1202.12	9.93793	10.2001	8.98653	8.1365	10.5759	10.1863	7.21456	7.09268	9.57135	9.62651	3.25153	3.2384	3.24497	0.00928468
HLA_52	ATCCTGTGGGGCTACGGCTTCCTGCAG	ILWGYGFLQ	0.0846866	0	0.502135	0	0.0846866	0	0.011901	4.6	3676	165	1290	390	286	323	3102	818	4977.15	3627.9	1819.24	3778.58	2538.4	1508.37	9656.23	8455.76	8.51281	8.19668	7.50672	8.23737	7.83968	7.31945	9.17546	9.04272	8.13129	8.21723	2.082	2.7493	2.41565	0.47185
HLA_53	ATCCTGTACAACGAGTACAACTTCGTG	ILYNEYNFV	0.0846866	0	0.755432	0	0.0846866	0	0.859195	0.05	951	534	15442	3158	2904	514	1736	7840	40302.2	36837.1	5887.73	6012.98	30386	14456.7	2498.12	4732.17	10.6042	10.5143	8.6808	8.70184	10.3218	9.57899	7.82369	8.46235	10.0474	9.97236	3.40292	3.61653	3.50972	0.151044
HLA_54	ATCCCCCAGTGCAGGCTGACCCCCCTG	IPQCRLTPL	0	0	0	0	1	0	0.000131	31	1784	34	397	147	192	189	1648	666	1876	2435.51	374.874	2211	781.197	1228.09	4686.27	4492.29	7.53743	7.79832	5.92925	7.70165	6.66211	7.11403	8.45261	8.41034	7.02682	7.75115	1.56321	2.88285	2.22303	0.933127
HLA_55	ATCCCCAGGCTGGGCGGCATGGCCTTC	IPRLGGMAF	0.0846866	0	0.0846866	0	1	0	0.000168	28	2209	198	477	211	196	219	1937	581	2692.77	2486.25	2183.09	2561.95	938.617	1071.35	5802.67	5280.08	7.8987	7.81893	7.68895	7.84891	6.84547	6.97761	8.66625	8.57189	7.79931	7.83404	2.59212	2.85828	2.7252	0.188202
HLA_56	ATCCCCAGGCAGTGGCACCCCTTCGCC	IPRQWHPFA	0.0846866	0	0.0846866	0	0.534438	0	0.000103	34	88	0	2	15	11	20	90	53	191.429	139.535	0	233.968	3.9355	97.7305	231.161	245.332	5.25973	4.94545	0	5.45945	1.59645	4.59239	5.44743	5.50668	4.57176	5.23512	1.81369	3.66379	2.73874	1.30822
HLA_57	ATCACCAGCAAGAGCAGGCAGGTGCTG	ITSKSRQVL	0.0846866	0	0.0846866	0	0.649833	0	0.00198	11	1053	87	104	108	71	129	1009	327	1378.29	900.632	959.237	1509.09	204.646	602.979	2766.05	2750.44	7.22932	6.80421	6.86718	7.31993	5.32616	6.40354	7.92554	7.91988	7.06456	7.09495	2.56137	2.92917	2.74527	0.260073
HLA_58	ATCGTGGCCCCCTACCTGTTCTGGCTG	IVAPYLFWL	0.212813	0	0.898463	0	0.212813	0	0.488448	0.27	5167	304	1144	542	414	440	4225	1191	6916.96	5251.57	3351.82	5147.29	2251.11	2196.17	13572.8	11517	8.84188	8.56647	8.11756	8.54642	7.71962	7.69493	9.5159	9.35166	8.54391	8.5565	2.26058	2.76116	2.51087	0.353964
HLA_59	ATCGTGACCGACAGCCAGTACGCCCTG	IVTDSQYAL	0	0	0.479504	0	0.116996	0	0.206621	0.77	4112	246	905	332	300	282	2888	987	4236.96	3805.49	2712.32	3298.95	1780.81	1820	10801.5	7872.42	8.35184	8.24446	7.90593	8.10166	7.48539	7.50714	9.28754	8.97125	8.15353	8.17561	2.16101	2.69417	2.42759	0.376999
HLA_60	AAGGCCCTGGGCCCCGCCGCCACCCTG	KALGPAATL	0.0203081	0	0.278368	0	0.424072	0	0.07247	1.7	60	0	0	2	6	4	56	0	25.5238	76.1098	0	46.7936	0	0	157.61	152.651	3.27804	4.34523	0	3.86689	0	0	5.06645	5.03468	2.62191	4.13439	0.557491	2.46336	1.51042	1.34765
HLA_61	AAGGGCGCCGTGGACCTGAGCCACTTCCTG	KGAVDLSHFL	0.0560883	0	0.195025	0	0.406676	0	0.007185	5.9	2268	152	502	206	301	310	2193	924	2628.96	3818.17	1675.91	3626.5	987.81	1703.83	5957.65	5977.91	7.87472	8.24779	7.42471	8.1963	6.8965	7.44122	8.6926	8.69599	7.67482	8.22238	2.30204	3.15292	2.72748	0.601663
HLA_62	AAGATCATCAGCGAGATCGGCCAGCTG	KIISEIGQL	0.0846866	0	0.385315	0	0.239599	0	0.33651	0.48	4440	213	1537	684	555	419	4132	1429	8729.15	7040.15	2348.48	4901.63	3024.43	2635.04	11663.1	11263.4	9.07454	8.85953	7.76195	8.49753	8.01481	7.87703	9.36427	9.32941	8.61972	8.69482	2.31915	2.81126	2.5652	0.347977
HLA_63	AAGATCAACAGGAGCAAGACCCCCTAC	KINRSKTPY	0.0846866	0	0.329218	0	0.0846866	0	0.000249	24	902	46	261	84	88	92	953	328	1072	1116.28	507.183	1076.25	513.583	604.823	2369.4	2597.79	6.97822	7.01865	6.23084	6.98217	6.24336	6.40659	7.77082	7.8628	6.67278	7.00058	2.10047	2.64771	2.37409	0.386961
HLA_64	AAGCTGGCCGAGATCTTCCAGCCCTTC	KLAEIFQPF	0.0846866	0	0.631926	0	0.29892	0	0.24419	0.66	526	113	2016	1041	659	155	868	1543	13285.2	8359.39	1245.91	1813.25	3966.98	2845.25	1381.71	2366.09	9.49448	9.03126	7.12842	7.50343	8.28601	7.95376	7.2318	7.76942	8.89103	8.53451	3.57358	3.48636	3.52997	0.0616718
HLA_65	AAGCTGTTCGGCTTCGGCGCCCAGTTC	KLFGFGAQF	0.0846866	0	0.473378	0	0.411099	0	0.270086	0.6	1756	61	536	339	273	193	1954	687	4326.29	3462.99	672.568	2257.79	1054.71	1266.81	4612.72	5326.42	8.3727	8.15018	6.51259	7.72258	6.96197	7.14505	8.43679	8.58062	7.82422	7.95906	2.32463	2.79746	2.56104	0.334341
HLA_66	AAGCTGTTCATCAGGCAGGAGGAGGTG	KLFIRQEEV	0.0846866	0	0.446191	0	0.0846866	0	0.865923	0.05	3470	154	799	356	308	294	2936	951	4543.24	3906.97	1697.96	3439.33	1572.23	1753.62	9115.11	8003.26	8.42162	8.27077	7.43777	8.14332	7.36089	7.47001	9.1178	8.98773	8.0461	8.20908	2.06167	2.72755	2.39461	0.470845
HLA_67	AAGCTGCTGCCCGTGCACTACTACATG	KLLPVHYYM	0.0846866	0	0.743748	0	0.0846866	0	0.88038	0.04	3400	177	2917	1600	1033	454	3895	2074	20419.1	13103.6	1951.55	5311.07	5739.93	3824.4	8931.23	10617.4	9.92427	9.48072	7.57689	8.57774	8.65538	8.24942	9.09742	9.27034	9.32245	9.12786	2.93638	3.1212	3.02879	0.130693
HLA_68	AAGCTGATGCACCTGGACGTGACCCTG	KLMHLDVTL	0	0	1	0	0.144051	0	0.923484	0.03	128	3739	12400	159	266	2147	117	24625	2029.15	3374.2	41225.1	25116.5	24400.1	45407.8	336.234	318.931	7.61586	8.12421	10.6268	10.1313	10.1024	10.7235	5.82078	5.76811	9.98175	9.56425	5.68781	4.11284	4.90032	1.11368
HLA_69	AAGCTGTGGGCCCAGTGCGTGCAGCTG	KLWAQCVQL	0.0846866	0	0.857561	0	0.0846866	0	0.875759	0.04	281	8068	13191	195	273	5102	189	22139	2488.57	3462.99	88955.4	59685.2	25956.6	40823.7	738.14	515.196	7.81987	8.15018	11.3959	10.9969	10.1642	10.617	6.60549	6.24649	10.7304	10.3601	6.54748	5.48375	6.01561	0.75217
HLA_70	AAGATGGTGGGCACCGTGCAGAGGGTG	KMVGTVQRV	0.0846866	0	0.467743	0	0.0846866	0	0.89759	0.03	222	2283	14925	306	546	1047	195	20307	3905.15	6925.99	25171.7	12248.2	29368.7	37445.5	583.157	531.552	8.27031	8.84318	10.1335	9.41322	10.2877	10.5307	6.37017	6.27768	9.58462	9.16828	4.67115	3.50965	4.0904	0.821305
HLA_71	AAGCCCATCCCCCACAGGACCGTGCTG	KPIPHRTVL	0.413466	0	0.0846866	0	0.935937	0	0.005378	6.7	1519	58	284	180	153	139	1863	193	2297.15	1940.8	639.491	1626.08	558.841	355.887	3990.16	5078.36	7.73986	7.57137	6.46224	7.39454	6.32765	5.87742	8.29184	8.53294	7.29255	7.48686	2.06024	2.38677	2.2235	0.23089
HLA_72	AAGCCCAAGCACCTGTACGTGAGCATG	KPKHLYVSM	0.0846866	0	0.0846866	0	0.59005	0	0.000695	17	6239	430	1521	542	668	710	6750	2114	6916.96	8473.56	4741.06	8305.86	2992.95	3898.16	16388.8	18399.9	8.84188	9.04482	8.46423	9.02484	8.00435	8.26852	9.70441	9.82015	8.67077	9.03488	2.30614	2.76726	2.5367	0.326058
HLA_73	AAGCCCAAGCTGGCCAGGGGCGAGCTG	KPKLARGEL	0.0846866	0	0.0846866	0	0.732862	0	0.000144	30	1101	26	212	108	139	130	1097	308	1378.29	1763.21	286.668	1520.79	417.163	567.943	2892.14	2990.32	7.22932	7.47546	5.66181	7.32764	6.03587	6.34378	7.9701	8.00347	6.72561	7.40428	1.73711	2.9749	2.356	0.875253
HLA_74	AAGCAGTGGAGCTGGTTCAGCCTGCTG	KQWSWFSLL	0.0846866	0	0.556604	0	0.0846866	0	0.560165	0.23	2814	113	1071	227	247	343	2780	914	2896.96	3133.19	1245.91	4012.55	2107.46	1685.39	7391.91	7578.02	7.97176	8.05012	7.12842	8.29743	7.65371	7.43035	8.90828	8.93314	7.63648	8.1814	1.88899	2.92544	2.40721	0.732881
HLA_75	CTGGCCAGGCAGCACATCGCCGCCCTG	LARQHIAAL	0.0846866	0	0.0846866	0	0.83914	0	0.00401	7.6	2009	50	274	186	179	241	1670	394	2373.72	2270.61	551.286	2819.31	539.163	726.525	5277.31	4552.26	7.77263	7.72824	6.31407	7.9446	6.29187	6.58965	8.57136	8.4236	7.28859	7.84226	1.71407	3.19133	2.4527	1.04458
HLA_76	CTGTTCATGAGCCACGTGAAGAGCGTG	LFMSHVKSV	0.0846866	0	0.309867	0	0.0846866	0	0.032932	2.7	3341	144	689	441	415	361	3384	924	5628.01	5264.26	1587.7	4223.12	1355.78	1703.83	8776.25	9224.47	8.63569	8.56889	7.37067	8.34857	7.21287	7.44122	9.07992	9.12972	8.19115	8.46478	2.18618	2.85318	2.51968	0.471645
HLA_77	CTGCTGCTGGCCATCCTGGGCCCCCTG	LLLAILGPL	0	0	0.459502	0	0.322167	0	0.08019	1.6	2287	184	1676	397	283	236	2605	626	5066.48	3589.84	2028.73	2760.82	3297.95	1154.33	6007.56	7100.99	8.5306	8.18614	7.61566	7.92365	8.10136	7.05214	8.70094	8.86813	8.17431	8.06348	2.62742	2.65334	2.64038	0.0183238
HLA_78	CTGATGACCGCCATCAGCCAGGGCATC	LMTAISQGI	0.0846866	0	0.701283	0	0.0846866	0	0.104884	1.4	384	43	623	423	243	58	633	289	5398.29	3082.45	474.106	678.507	1225.91	532.908	1008.7	1725.5	8.59402	8.0338	6.16354	6.52137	7.11225	6.28022	6.91741	7.45385	7.98521	7.53981	3.4338	3.12719	3.28049	0.216807
HLA_79	CTGCCCGCCGAGGTGAGGGCCGCCTTC	LPAEVRAAF	0.220302	0	0.0846866	0	0.898463	0	0.00052	19	1041	106	255	91	164	122	1319	596	1161.33	2080.33	1168.73	1427.2	501.776	1099.01	2734.53	3595.47	7.05819	7.64076	7.06452	7.26417	6.22015	7.00307	7.91408	8.18771	7.06136	7.47009	2.69452	2.67458	2.68455	0.0140968
HLA_80	CTGCCCCAGACCAGGTGGCAGGCCGTG	LPQTRWQAV	0.0846866	0	0.0846866	0	0.691107	0	0.000385	21	6510	354	1741	623	577	644	5197	1338	7950.68	7319.22	3903.1	7533.77	3425.85	2467.23	17100.7	14166.5	8.98114	8.8984	8.26978	8.92728	8.1394	7.81126	9.74693	9.55871	8.68742	8.91294	2.15808	3.00067	2.57938	0.595805
HLA_81	CTGCCCTACCCCGACCCCAGCAGGATC	LPYPDPSRI	0.0846866	0	0.0846866	0	0.320167	0	0.004336	7.4	2030	129	499	171	173	226	1818	793	2182.29	2194.5	1422.32	2643.84	981.907	1462.27	5332.47	4955.7	7.68859	7.69416	7.26075	7.88036	6.89051	7.28843	8.58176	8.50849	7.49738	7.79159	2.22518	2.91865	2.57192	0.49036
HLA_82	CTGAGCGACGACAGCGGCCTGATGGTG	LSDDSGLMV	0.715585	0	0.356939	0	0.0846866	0	0.049784	2.1	4878	166	867	371	500	359	3743	1018	4734.67	6342.48	1830.27	4199.72	1706.04	1877.16	12813.7	10203.1	8.46288	8.75518	7.51276	8.34301	7.44252	7.53805	9.45835	9.23054	8.09666	8.57018	1.75449	2.77256	2.26353	0.719881
HLA_83	CTGAGCCTGAGCCTGGGCGCCCACCAGAAG	LSLSLGAHQK	0	0	0.334858	0	0	0	0.000189	27	2445	112	649	191	221	230	2261	499	2437.53	2803.38	1234.88	2690.63	1277.07	920.142	6422.6	6163.27	7.79915	7.93894	7.11954	7.8979	7.15311	6.82561	8.76773	8.72653	7.516	7.91863	1.95068	2.74928	2.34998	0.564695
HLA_84	CTGACCTTCGGCTGGTGCTTCAAGCTG	LTFGWCFKL	0.197068	0	0.669573	0	0	0	0.061681	1.9	335	550	13872	668	882	267	260	13599	8524.96	11188.1	6064.14	3123.47	27296.6	25076.2	879.989	708.736	9.05087	9.3227	8.71031	8.04702	10.2146	10.1297	6.78104	6.56489	8.89502	8.87582	3.20832	2.9901	3.09921	0.154306
HLA_85	CTGGTGAGGGGCAACAGCCCCGTGTTC	LVRGNSPVF	0.0846866	0	0.0846866	0	0.777542	0	0.001034	14	1067	79	306	139	121	127	1141	353	1773.91	1534.88	871.031	1485.7	602.131	650.922	2802.83	3110.26	7.4815	7.33686	6.77083	7.30431	6.40214	6.47992	7.93874	8.04278	7.18801	7.32072	2.5237	2.84984	2.68677	0.230616
HLA_86	ATGCTGGTGGGCCACATGCCCTTCATG	MLVGHMPFM	0.0846866	0	0.802208	0	0.0846866	0	0.566044	0.22	1699	118	576	197	154	161	1403	702	2514.1	1953.48	1301.03	1883.44	1133.42	1294.47	4462.99	3824.45	7.83007	7.57788	7.17168	7.54139	7.03388	7.16663	8.4038	8.24943	7.55411	7.5598	2.41528	2.844	2.62964	0.303151
HLA_87	ATGATGCAGGTGTGGATCCAGCCCCTG	MMQVWIQPL	0.0846866	0	0.749713	0	0.0846866	0	0.14895	1.1	220	859	19064	804	1309	388	334	17369	10260.6	16604.6	9471.09	4538.98	37513.2	32027.9	577.903	910.453	9.23616	9.7175	9.1561	8.42068	10.5325	10.3744	6.36113	6.81504	9.19693	9.26604	3.31768	3.08395	3.20082	0.165272
HLA_88	ATGCAGCTGCCCGGCGGCTGGCTGCTG	MQLPGGWLL	0.0846866	0	0.56641	0	0.0846866	0	0.65764	0.16	2848	127	997	282	273	375	2746	1139	3598.86	3462.99	1400.27	4386.9	1961.85	2100.28	7481.22	7485.34	8.18865	8.15018	7.24513	8.38661	7.58215	7.6503	8.92028	8.92084	7.82427	8.27536	2.0441	3.04825	2.54617	0.710039
HLA_89	ATGGTGTTCGGCAGGTTCAGCTTCGCC	MVFGRFSFA	0.212813	0	0.871874	0	0.212813	0	0.16598	0.95	259	13	0	39	18	25	291	69	497.715	228.329	143.334	292.46	0	127.234	680.349	793.239	6.21203	5.43516	4.97213	5.68174	0	4.85386	6.52408	6.67738	5.77307	5.56603	2.3744	2.43361	2.40401	0.0418629
HLA_90	AACCCCGCCCTGAGGATGAAGTGGATG	NPALRMKWM	0.0846866	0	0.0846866	0	0.62236	0	4.8e-05	43	1880	26	472	170	159	241	1950	1048	2169.53	2016.91	286.668	2819.31	928.778	1932.48	4938.44	5315.52	7.68273	7.60982	5.66181	7.9446	6.83495	7.56708	8.50501	8.57857	7.11404	7.79116	1.54132	2.8539	2.19761	0.928135
HLA_91	AACAGGCTGAAGCCCAGGGACTTCAAG	NRLKPRDFK	0.0846866	0	0.0846866	0	0.260025	0	2.8e-05	50	4369	383	1047	454	345	430	3997	1457	5793.91	4376.31	4222.85	5030.31	2060.23	2686.67	11476.6	10895.4	8.66474	8.38419	8.3485	8.52344	7.63106	7.89643	9.34816	9.29619	8.51907	8.45623	2.59318	2.74574	2.66946	0.107872
HLA_92	CAGCTGCAGTGCCACCAGATCGCCATC	QLQCHQIAI	0.0846866	0	0.582081	0	0.18557	0	0.04531	2.2	3513	215	858	332	306	261	3265	936	4236.96	3881.6	2370.53	3053.28	1688.33	1725.96	9228.06	8900.08	8.35184	8.26426	7.77129	8.0243	7.43209	7.45412	9.13011	9.09393	8.10311	8.15146	2.24201	2.47166	2.35683	0.162384
HLA_93	CAGATGAGGGACGTGCTGGGCACCTTC	QMRDVLGTF	0.0846866	0	0.0846866	0	0.450819	0	0.007996	5.5	5229	145	1575	528	475	541	4718	1866	6738.3	6025.36	1598.73	6328.83	3099.21	3440.85	13735.7	12860.8	8.81571	8.7039	7.37759	8.75303	8.03922	8.14376	9.52783	9.46202	8.33555	8.72877	1.8251	2.84807	2.33659	0.723343
HLA_94	CAGCCCGAGTGGTTCAGGAACGTGCTG	QPEWFRNVL	0.0846866	0	0.0846866	0	0.76373	1	0.000187	27	8362	430	2921	735	847	1069	7882	3323	9380.01	10744.2	4741.06	12505.6	5747.8	6127.52	21965.6	21485.6	9.14644	9.28221	8.46423	9.43401	8.65675	8.72071	9.99728	9.97518	8.86242	9.36099	2.07829	3.05284	2.56557	0.689114
HLA_96	AGGGAGTTCGAGGCCCAGAACGTGCCC	REFEAQNVP	0.0846866	0	0.53997	0	0.0846866	0	0.000322	22	1886	32	600	194	151	211	1365	339	2475.81	1915.43	352.823	2468.36	1180.65	625.106	4954.21	3720.86	7.81473	7.55822	5.8688	7.81171	7.07467	6.43952	8.50819	8.22198	7.25511	7.69298	1.68318	3.28289	2.48303	1.13117
HLA_97	AGGGAGGTGCTGAACGTGAGGTACATG	REVLNVRYM	0.0846866	0	0.421257	0	0.0846866	0	0.001309	13	12198	467	2581	1107	1281	1200	11626	2870	14127.4	16249.4	5149.01	14038.1	5078.76	5292.2	32042.1	31691.4	9.55595	9.69588	8.54675	9.5496	8.53302	8.57418	10.3748	10.3638	9.1736	9.62541	1.91249	2.79298	2.35274	0.622599
HLA_98	AGGGGCGGCAGGGCCTTCGTGACCATC	RGGRAFVTI	0.0238074	0	0.307988	0	0.114453	0	0.00063	17	2674	32	503	214	245	337	2729	900	2731.05	3107.82	352.823	3942.36	989.778	1659.57	7024.15	7439	7.91281	8.042	5.8688	8.27979	6.89849	7.41492	8.85725	8.91463	7.34144	8.16794	1.41707	2.92836	2.17271	1.06864
HLA_99	AGGGGCCCCTACAGGGCCTTCGTGACCATC	RGPYRAFVTI	0	0	0.330766	0	0.299332	0	0.000245	25	1101	105	397	138	155	148	1662	452	1761.15	1966.17	1157.7	1731.36	781.197	833.475	2892.14	4530.46	7.47429	7.58435	7.05505	7.45724	6.66211	6.7268	7.9701	8.4188	7.28648	7.52281	2.71057	2.58044	2.6455	0.092018
HLA_100	AGGCTGGCCGAGCTGATCGGCCCCGCC	RLAELIGPA	0.0846866	0	0.533275	0	0.303612	0	0.30613	0.54	24	26	220	57	29	18	75	104	727.43	367.864	286.668	210.571	432.905	191.773	63.044	204.443	6.59089	5.91043	5.66181	5.35456	6.07283	5.26151	4.15957	5.32517	6.23058	5.67063	4.019	3.63163	3.82531	0.273912
HLA_101	AGGCTGTACGAGTGGCAGCACGTGAGC	RLYEWQHVS	0.0846866	0	0.732862	0	0.0846866	0	0.473709	0.28	2584	121	1606	570	441	213	1871	1184	7274.3	5594.07	1334.11	2491.76	3160.21	2183.26	6787.73	5100.17	8.89224	8.62964	7.19677	7.82115	8.05871	7.68903	8.82302	8.53723	8.36758	8.30497	2.48381	3.03703	2.76042	0.391182
HLA_102	AGGCCCGCCAAGAGCATGGACAGCCTG	RPAKSMDSL	0.0846866	0	0.0846866	0	0.539082	1	0.001296	13	4348	245	920	371	379	345	4155	943	4734.67	4807.6	2701.3	4035.95	1810.33	1738.87	11421.5	11326.1	8.46288	8.47816	7.90186	8.30324	7.50182	7.46156	9.34334	9.33496	8.22121	8.39452	2.13713	2.51024	2.32369	0.263827
HLA_104	AGGCCCTTCAACAACATCCTGAACCTG	RPFNNILNL	0	0	0.0569981	0	0.747248	0	0.010535	4.9	2792	92	653	189	205	245	2401	473	2412	2600.42	1014.37	2866.11	1284.94	872.199	7334.11	6544.9	7.78863	7.86381	6.923	7.96106	7.15925	6.77216	8.90043	8.78659	7.44669	7.91362	1.68801	2.72244	2.20523	0.731453
HLA_105	AGGCCCAAGCCCGACTACAGCGCCATG	RPKPDYSAM	0.0846866	0	0.0846866	0	0.898463	0	0.000636	17	2848	79	661	328	274	353	2669	804	4185.91	3475.68	871.031	4129.53	1300.68	1482.55	7481.22	7275.44	8.33972	8.15383	6.77083	8.32616	7.17141	7.3022	8.92028	8.8924	7.83577	8.24371	1.90141	3.04977	2.47559	0.812019
HLA_106	AGGCCCCCCGGCTGCACCTTCCCCGCC	RPPGCTFPA	0.0846866	0	0.0846866	0	0.447564	0	0.000168	28	108	10	42	9	10	29	157	68	114.857	126.85	110.257	339.254	82.6455	125.39	283.698	427.967	4.75236	4.85085	4.71184	5.82969	4.42659	4.83937	5.65143	6.06138	4.73231	5.45554	2.54756	3.40593	2.97675	0.606953
HLA_107	AGGCCCCCCATCTTCATCAGGAGGCTG	RPPIFIRRL	0	0	0.170049	0	0.718615	1	0.00182	11	7051	351	1786	567	536	775	6679	1512	7236.01	6799.14	3870.02	9066.26	3514.4	2788.09	18521.8	18206.3	8.88696	8.8247	8.26127	9.11243	8.16491	7.93347	9.82676	9.80958	8.62228	8.97887	2.01957	2.85685	2.43821	0.592044
HLA_109	AGGCCCAGGGGCGCCCCCACCCCCACC	RPRGAPTPT	0.212813	0	0.212813	0	1	0	6.3e-05	39	1592	48	225	190	89	123	1180	534	2424.77	1128.96	529.234	1438.9	442.744	984.681	4181.92	3216.57	7.7939	7.02994	6.27332	7.27233	6.09525	6.89333	8.33876	8.07638	7.29844	7.15846	1.95528	2.65861	2.30695	0.497327
HLA_110	AGGCCCAGGGGCGAGGTGAGGTTCCTG	RPRGEVRFL	0	0	0	0	1	0	0.001183	13	2136	52	399	217	201	185	2193	601	2769.34	2549.68	573.337	2164.2	785.132	1108.23	5610.91	5977.91	7.92672	7.84411	6.35322	7.68027	6.66712	7.01142	8.63265	8.69599	7.42198	7.76554	1.76967	2.51938	2.14453	0.530129
HLA_111	AGGCCCAGGAGGGCCAGCAGCCCCTTC	RPRRASSPF	0.0846866	0	0.0846866	0	0.898463	0	9.3e-05	35	585	28	95	74	75	62	615	158	944.382	951.372	308.72	725.301	186.936	291.348	1536.7	1676.43	6.85159	6.85896	5.73567	6.58796	5.2361	5.67794	7.33804	7.42502	6.44183	6.73261	2.2243	2.79619	2.51025	0.404387
HLA_112	AGGAGGGCCGCCAGGGCCGAGTACCTG	RRAARAEYL	0.00523711	0	0	0	0.291868	0	0.000946	15	1777	100	365	148	221	252	1793	631	1888.76	2803.38	1102.57	2948	718.229	1163.55	4667.88	4887.55	7.54421	7.93894	7.00631	7.98922	6.57818	7.06009	8.44867	8.49465	7.311	7.96439	2.1262	3.14549	2.63584	0.720751
HLA_113	AGGGTGGCCACCGAGAACATCGCCGTG	RVATENIAV	0.0846866	0	0.711421	0	0.499016	0	0.219443	0.73	2357	215	408	282	180	186	1861	667	3598.86	2283.29	2370.53	2175.9	802.842	1229.93	6191.44	5072.91	8.18865	7.73381	7.77129	7.68566	6.6894	7.11552	8.73108	8.53187	8.00159	7.71002	2.69718	2.69468	2.69593	0.00176697
HLA_114	AGGGTGTTCGACAAGGCCGACGGCAAG	RVFDKADGK	0.0846866	0	0.357123	0	0.0846866	0	0.001901	11	2286	115	283	185	222	209	1760	303	2360.96	2816.06	1267.96	2444.96	556.873	558.723	6004.94	4797.59	7.76725	7.94345	7.14595	7.80219	6.32413	6.32744	8.7005	8.47608	7.50409	7.87531	2.03138	3.00842	2.5199	0.690871
HLA_115	AGGGTGAACAAGGGCACCGGCGTGAAG	RVNKGTGVK	0.0846866	0	0.334375	0	0.127353	0	0.000332	22	2113	135	706	276	264	244	2138	619	3522.29	3348.83	1488.47	2854.41	1389.23	1141.42	5550.5	5827.99	8.16715	8.11666	7.30618	7.95697	7.23723	7.0409	8.62182	8.6706	7.8266	8.04	2.40788	2.92374	2.66581	0.364767
HLA_116	AGGGTGAGGGCCGCCATGAAGCCCATC	RVRAAMKPI	0.0846866	0	0.0846866	0	0.714316	0	0.000975	14	1819	170	374	194	235	182	1638	467	2475.81	2980.97	1874.37	2129.11	735.938	861.135	4778.21	4465.03	7.81473	8.00034	7.53656	7.66393	6.6025	6.75941	8.47203	8.40426	7.68529	7.84621	2.67328	2.93966	2.80647	0.18836
HLA_117	AGGGTGAGGCTGAGCATGCTGACCGTG	RVRLSMLTV	0.0846866	0	0.0846866	0	0.70566	0	0.024957	3.2	8103	536	2357	638	627	852	7731	3144	8142.11	7953.47	5909.78	9967.03	4637.99	5797.45	21285.2	21074	9.00493	8.98149	8.68453	9.20714	8.44225	8.66535	9.96582	9.95584	8.85751	9.10067	2.22945	2.74927	2.48936	0.367564
HLA_118	AGCCTGGCCATCGACGCCTACCCCCTG	SLAIDAYPL	0.0846866	0	0.540129	0	0.0372621	0	0.212343	0.75	224	8	475	463	278	35	345	435	5908.77	3526.42	88.2057	409.444	934.681	802.128	588.41	940.438	8.68436	8.16832	4.49094	6.01724	6.84127	6.68851	6.37912	6.84741	8.0062	7.58525	3.48535	3.34344	3.4144	0.100348
HLA_119	AGCCCCGTGACCGTGAAGAACGTGTTC	SPVTVKNVF	0.626451	0	0	0	0.807167	0	0.000141	30	2062	223	692	198	316	206	2375	621	2526.86	4008.45	2458.73	2409.87	1361.68	1145.11	5416.53	6474.03	7.83513	8.29641	7.80781	7.78774	7.21721	7.04413	8.59739	8.77571	7.82156	8.07408	2.76277	2.67876	2.72076	0.0594034
HLA_120	AGCAGGTGGGCCATCAGCCACTGGCTG	SRWAISHWL	0.0846866	0	0.599496	0	0.0846866	0	0.020471	3.5	5461	492	1379	641	498	586	5936	1536	8180.39	6317.11	5424.65	6855.26	2713.53	2832.34	14345.1	16181	9.00962	8.75118	8.59889	8.83292	7.90637	7.94921	9.57124	9.69165	8.8252	8.79288	2.65936	2.66501	2.66219	0.00399546
HLA_121	AGCGTGTTCCCCTTCGACGGCACCAGG	SVFPFDGTR	0.0846866	0	0.0846866	0	0.787187	0	0.006166	6.3	1311	31	473	163	155	129	1456	401	2080.19	1966.17	341.797	1509.09	930.746	739.433	3443.78	3968.92	7.6407	7.58435	5.83714	7.31993	6.83706	6.60723	8.14461	8.2865	7.10002	7.46085	1.90048	2.61697	2.25873	0.506636
HLA_122	AGCGTGAGGGACAGGCTGGCCAGGCTG	SVRDRLARL	0	0	0.444736	1	0.743045	0	0.03834	2.5	8375	307	1662	775	979	734	7061	1964	9890.49	12418.6	3384.89	8586.62	3270.4	3621.56	21999.7	19247.6	9.19943	9.42703	8.12737	9.05808	8.09297	8.19494	9.99883	9.86519	8.80067	9.25947	1.89858	2.86296	2.38077	0.681913
HLA_124	AGCTACAGGAACTTCAGCTTCAGCCTG	SYRNFSFSL	0.0846866	0	0.380299	0	0.0846866	0	0.002185	9.9	1794	83	514	171	169	252	1797	338	2182.29	2143.76	915.134	2948	1011.42	623.262	4712.54	4898.45	7.68859	7.67078	6.82016	7.98922	6.9201	6.43657	8.45819	8.49688	7.34582	7.84262	2.04878	3.14747	2.59812	0.776888
HLA_125	ACCTTCATGGACGGCACCCCCGAGCTG	TFMDGTPEL	0.0846866	0	0.532862	0	0.0846866	0	0.267446	0.61	1893	178	681	339	263	210	1816	724	4326.29	3336.15	1962.58	2456.66	1340.04	1335.04	4972.59	4950.25	8.3727	8.11287	7.58252	7.80697	7.2012	7.19746	8.5119	8.50739	8.05371	7.97157	2.83187	2.95311	2.89249	0.0857288
HLA_126	ACCCTGATGAACGTGATCACCCTGGTG	TLMNVITLV	0.0846866	0	1	0	0.0846866	0	0.938991	0.03	176	4488	16639	280	437	2460	193	31650	3573.34	5543.33	49483.4	28778.1	32741.4	58361.7	462.322	526.1	8.18154	8.62053	10.8094	10.2674	10.3964	10.9744	6.13842	6.26739	10.186	9.75043	5.51404	3.96014	4.73709	1.09877
HLA_127	ACCCTGTACTGCGTGCACCAGAGGATC	TLYCVHQRI	0.13338	0	0.39832	0	0	0	0.091622	1.5	3484	87	934	225	315	351	3305	1075	2871.43	3995.76	959.237	4106.14	1837.88	1982.27	9151.88	9009.12	7.96291	8.29324	6.86718	8.32048	7.51691	7.5925	9.12182	9.1061	7.55817	8.30695	1.5408	2.7652	2.153	0.865776
HLA_128	ACCCCCGGCCCCGGCATCAGGTACCCCCTG	TPGPGIRYPL	0	0	0	0	0.570789	0	0.000379	21	402	127	212	69	74	99	820	178	880.573	938.687	1400.27	1158.14	417.163	328.227	1055.99	2235.24	6.78171	6.84555	7.24513	7.05543	6.03587	5.79675	6.96318	7.71255	7.04003	6.95599	4.14459	2.93465	3.53962	0.855559
HLA_129	ACCCCCAAGCCCGCCGTGAGGTTCGCCATC	TPKPAVRFAI	0	0	0.0531284	0	0.696171	0	0.000149	29	2813	254	846	331	328	346	3022	1172	4224.2	4160.67	2800.53	4047.65	1664.72	2161.13	7389.28	8237.69	8.34882	8.33367	7.93792	8.30614	7.41801	7.67885	8.90792	9.0166	8.16433	8.32	2.65136	2.86697	2.75916	0.15246
HLA_130	ACCCCCAGGGACCTGGGCGCCTGCATC	TPRDLGACI	0.0846866	0	0.107363	0	0.515859	0	0.000246	25	3312	122	834	266	300	437	3574	1486	3394.67	3805.49	1345.14	5112.2	1641.1	2740.14	8700.07	9742.39	8.13026	8.24446	7.20499	8.53958	7.40373	7.91613	9.0712	9.18434	7.77103	8.40287	1.83158	2.87847	2.35502	0.740263
HLA_131	ACCCAGCTGCCCAGCAAGCCCCACTAC	TQLPSKPHY	0.0846866	0	0.304236	0	0.0846866	0	0.008252	5.4	1940	117	994	172	187	184	1972	727	2195.05	2372.09	1290.01	2152.5	1955.94	1340.57	5096.05	5375.49	7.69442	7.77195	7.16318	7.67485	7.57914	7.20159	8.53642	8.58979	7.46367	7.72458	2.18393	2.61458	2.39925	0.304515
HLA_132	GTGATCCCCATGTTCAGCGCCCTG	VIPMFSAL	0	0	0	0	0.3369	0	0.002213	9.9	3275	118	810	297	231	215	2556	1094	3790.29	2930.23	1301.03	2515.16	1593.88	2017.3	8602.87	6967.42	8.24046	7.98318	7.17168	7.83049	7.37455	7.61001	9.05997	8.84914	7.84254	7.90974	1.88102	2.48624	2.18363	0.427958
HLA_133	GTGCTGATGGGCGGCGTGCCCGGCGTG	VLMGGVPGV	0.111275	0	1	0	0.0846866	0	0.9848	0.01	131	10181	1732	60	58	9815	70	2006	765.715	735.728	112253	114820	3408.14	3699.01	344.115	190.813	6.64212	6.60222	11.6285	11.6511	8.13422	8.21609	5.84388	5.25652	10.9422	10.9644	7.77508	7.77677	7.77592	0.00120029
HLA_134	GTGCTGCAGTGGGCCAGCCTGGCCGTG	VLQWASLAV	0	0	0.490738	0	0.132453	0	0.262598	0.62	4649	256	989	428	387	369	3552	874	5462.1	4909.08	2822.58	4316.71	1946.1	1611.63	12212.1	9682.42	8.60577	8.49905	7.94576	8.37048	7.5741	7.38562	9.41027	9.17817	8.32926	8.43683	2.15307	2.79696	2.47502	0.4553
HLA_135	GTGATGGCCGCCAGCGGCGCCCCCTTC	VMAASGAPF	0.0846866	0	0.0846866	0	0.537643	0	0.005955	6.4	622	20	165	60	114	105	942	372	765.715	1446.09	220.514	1228.33	324.679	685.957	1633.89	2567.8	6.64212	7.27731	5.40049	7.11423	5.78591	6.53227	7.39933	7.8512	6.20277	7.19909	1.85966	2.86478	2.36222	0.710723
HLA_136	GTGCCCGGCCTGCCCGGCACCGTGCTG	VPGLPGTVL	0.0846866	0	0.0846866	0	0.582635	0	0.000803	16	5232	271	1807	553	600	548	4685	1699	7057.34	7610.98	2987.97	6410.72	3555.72	3132.91	13743.6	12770.9	8.86197	8.93748	8.00268	8.76588	8.1766	8.05004	9.5284	9.455	8.52191	8.85536	2.16659	2.94049	2.55354	0.547229
HLA_137	GTGCCCAGGCCCTGCCAGAAGAGCCTG	VPRPCQKSL	0.0846866	0	0.439996	0	0.950958	0	0.000761	16	505	27	388	41	63	75	503	425	523.239	799.153	297.694	877.38	763.487	783.688	1326.55	1371.13	6.26195	6.6848	5.69942	6.77808	6.6392	6.66529	7.19109	7.22412	6.01973	6.73253	2.06168	3.07542	2.56855	0.716826
HLA_138	GTGCCCAGGAGGAAGGCCAAGATCATC	VPRRKAKII	0	0	0.00096945	0	0.73089	0	4.8e-05	43	2701	111	586	230	264	233	2283	483	2935.24	3348.83	1223.85	2725.73	1153.1	890.638	7095.07	6223.24	7.98489	8.11666	7.11058	7.91086	7.05108	6.79306	8.8673	8.73621	7.64039	8.01905	1.92129	2.80415	2.36272	0.624277
HLA_139	GTGCAGCAGGAGAGCAGCTTCGTGATG	VQQESSFVM	0.0846866	0	0.354921	0	0.0846866	0	0.064542	1.8	4637	180	1450	477	585	384	4180	1015	6087.44	7420.7	1984.63	4492.18	2853.24	1871.63	12180.6	11394.3	8.71415	8.91216	7.59369	8.41032	7.95656	7.5351	9.40768	9.34096	8.30327	8.6924	1.98794	2.75484	2.37139	0.542277
HLA_140	GTGGTGTACAAGGAGGCCAAGATCAAG	VVYKEAKIK	0.0846866	0	0.36358	0	0.0846866	0	0.000495	19	2886	171	697	269	271	246	2610	1074	3432.96	3437.62	1885.4	2877.81	1371.52	1980.43	7581.04	7114.61	8.14147	8.14283	7.54242	7.96513	7.2244	7.59157	8.93354	8.87005	7.88615	8.05792	2.21135	2.64325	2.4273	0.305399
HLA_141	TGGATGCTGGGCACCGGCGTGTACCTG	WMLGTGVYL	0.0846866	0	0.736528	0	0.0846866	0	0.513468	0.26	2257	242	2867	1794	940	378	2489	2916	22894.9	11923.9	2668.22	4421.99	5641.54	5377.02	5928.76	6784.78	10.0387	9.38638	7.88954	8.39457	8.63809	8.59008	8.68774	8.82258	9.45584	9.00871	3.34492	3.29124	3.31808	0.0379623
HLA_142	TGGCCCGCCGGCAGGCTGGTGGAGGCC	WPAGRLVEA	0.0846866	0	0.0846866	0	0.655215	0	0.001059	14	85	0	35	6	2	37	70	0	76.5715	25.3699	0	432.841	68.8712	0	223.281	190.813	4.3512	3.27222	0	6.07268	4.24665	0	5.4129	5.25652	3.67086	5.43854	1.20423	5.49164	3.34794	3.03165
HLA_143	TACGCCGCCCAGGGCTACAAGGTGCTG	YAAQGYKVL	0	0	0.131319	0	0.350666	0	0.004386	7.3	850	22	38	30	55	70	573	147	382.858	697.673	242.566	818.888	74.7745	271.064	2232.81	1561.94	5.95027	6.54918	5.49539	6.70917	4.32776	5.60604	7.71146	7.35433	5.74847	6.63237	1.23474	2.9508	2.09277	1.21344
HLA_144	TACTTCCTGAGGAGGCTGGCCCTGGTG	YFLRRLALV	0.0846866	0	0.487713	0	0.0846866	0	0.014053	4.2	3988	270	755	318	291	486	3582	1261	4058.29	3691.32	2976.94	5685.42	1485.65	2325.25	10475.8	9764.2	8.30876	8.21401	7.99899	8.64584	7.30428	7.75201	9.25692	9.18658	8.16582	8.45305	2.26461	3.02332	2.64396	0.536492
HLA_145	TACCACCTGGGCGGCATCGAGGGCCTG	YHLGGIEGL	0.0846866	0	0.820152	0	0.0846866	0	0.014962	4.1	2122	61	498	210	155	210	1697	589	2680	1966.17	672.568	2456.66	979.939	1086.1	5574.14	4625.86	7.89395	7.58435	6.51259	7.80697	6.88851	6.99127	8.62607	8.43963	7.42493	7.70184	1.82306	2.92953	2.3763	0.78239
HLA_146	TACATCGCCCTGGGCAGGGCCAGGGTG	YIALGRARV	0.0846866	0	0.32801	0	0.394185	0	0.086389	1.5	1082	75	427	90	126	194	1179	172	1148.57	1598.31	826.928	2269.49	840.229	317.163	2842.23	3213.84	7.04715	7.37732	6.71893	7.72775	6.73486	5.76256	7.9527	8.07553	6.89644	7.56781	2.27824	3.40372	2.84098	0.795838
HLA_147	TACCTGGACATGGTGCTGGCCTTCCTG	YLDMVLAFL	0.0846866	0	0.73033	0	0.0846866	0	0.793186	0.08	254	1117	21202	688	1039	424	215	25867	8780.2	13179.7	12315.7	4960.12	41720.2	47698	667.215	586.07	9.08037	9.48651	9.41871	8.50939	10.6388	10.7727	6.50461	6.37514	9.26378	9.11283	3.41959	2.82723	3.12341	0.41886
HLA_148	TACCTGAAGGACCAGCAGCTGCTG	YLKDQQLL	0	0	0.233334	0	0.505294	0	0.107153	1.3	1630	140	106	102	130	133	1305	379	1301.72	1649.05	1543.6	1555.89	208.581	698.865	4281.74	3557.31	7.17221	7.40856	7.34252	7.35044	5.34511	6.55089	8.36235	8.17704	7.26098	7.37992	2.45007	2.73968	2.59487	0.204781
HLA_149	TACATGCTGAAGGACAGCGCCCCCACC	YMLKDSAPT	0.0846866	0	0.621279	0	0.0846866	0	0.098259	1.4	677	113	819	531	397	96	860	633	6776.58	5035.93	1245.91	1123.05	1611.59	1167.23	1778.37	2344.28	8.82138	8.52455	7.12842	7.02469	7.3856	7.06325	7.48401	7.76016	8.29711	8.03284	3.53095	3.25346	3.3922	0.196214
HLA_150	TACATGTACGCCGTGAGCGGCGCCCTG	YMYAVSGAL	0.0846866	0	0.87908	0	0.0846866	0	0.282787	0.58	1029	80	420	453	273	121	1038	719	5781.15	3462.99	882.057	1415.51	826.455	1325.82	2703.01	2829.49	8.66253	8.15018	6.78339	7.25595	6.71835	7.19054	7.90249	7.94821	8.11151	7.79986	3.12322	3.08039	3.10181	0.0302852
HLA_151	TACCCCAAGTTCCACAGGAGCGCCATG	YPKFHRSAM	0.0846866	0	0.0846866	0	1	0	0.000179	28	1780	16	337	138	175	199	1864	532	1761.15	2219.87	176.411	2327.98	663.132	980.993	4675.76	5081.09	7.47429	7.70565	5.17847	7.75319	6.49848	6.88958	8.45036	8.53348	6.87707	7.7297	1.34436	2.77714	2.06075	1.01313
HLA_152	TACCCCCCCCCCAGGTACATCACCGTG	YPPPRYITV	0.0846866	0	0.568554	0	0.563079	0	0.105881	1.3	373	22	286	48	16	37	434	165	612.572	202.959	242.566	432.841	562.776	304.255	979.808	1183.04	6.4193	5.31792	5.49539	6.07268	6.33466	5.72115	6.88838	7.07669	6.06045	5.76488	2.30067	2.29997	2.30032	0.00049102
HLA_153	TACAGGAGCGGCATCATCGCCGTGGTG	YRSGIIAVV	0	0	0.320414	0	0	0	0.003486	8.1	2088	141	758	181	209	247	2158	229	2309.91	2651.16	1554.63	2889.5	1491.55	422.269	5484.83	5882.51	7.7454	7.88313	7.34963	7.96919	7.30824	6.04801	8.60992	8.67991	7.56697	7.92708	2.27469	2.91802	2.59636	0.4549
HLA_154	TACACCCTGAACAACGGCGTGGCCATG	YTLNNGVAM	0.0846866	0	0.426461	0	0.368568	0	0.045914	2.2	3350	89	809	323	292	355	3122	840	4122.1	3704.01	981.288	4152.93	1591.91	1548.94	8799.89	8510.28	8.32436	8.21744	6.88988	8.33181	7.37332	7.34597	9.08261	9.04915	7.8449	8.27626	1.7762	2.85426	2.31523	0.762304
HLA_155	GCCGCCCACGCCAGGTTCGTGGCCGCC	AAHARFVAA	0	0	0.307663	0	0.643176	0	0.014137	4.2	118	0	71	7	5	10	114	1	89.3335	63.4248	0	116.984	139.71	1.84397	309.966	310.753	4.50351	4.1655	0	4.77055	4.9467	1.0452	5.73968	5.74221	3.82137	4.5131	1.18134	2.42037	1.80086	0.876129
HLA_156	GCCGAGTGGGACAGGGTGCACCCCGTG	AEWDRVHPV	0	0	0.405691	0	0.0408164	0	0.140684	1.1	2913	143	620	218	273	337	2767	774	2782.1	3462.99	1576.68	3942.36	1220	1427.23	7651.96	7542.58	7.93132	8.15018	7.36371	8.27979	7.10743	7.26419	8.94285	8.92845	7.68726	8.21708	1.97886	2.94625	2.46256	0.684045
HLA_157	GCCATCAGCGACCCCTGCATGGGCCTG	AISDPCMGL	0.0846866	0	0.320256	0	0.0846866	0	0.203094	0.77	2023	201	667	201	253	191	1955	381	2565.15	3209.3	2216.17	2234.39	1312.49	702.553	5314.08	5329.15	7.85016	8.07412	7.70399	7.71217	7.18044	6.55614	8.5783	8.58113	7.77974	7.90943	2.68366	2.79881	2.74124	0.0814222
HLA_158	GCCCTGATGGAGGTGACCCACGTGCTG	ALMEVTHVL	0.0846866	0	0.696075	0	0.603335	0	0.985014	0.01	67	4981	2748	70	80	4805	104	5890	893.335	1014.8	54919.1	56210.8	5407.38	10861	175.998	283.494	6.79608	6.92343	10.9136	10.9369	8.5957	9.29303	5.17614	5.65071	10.2366	10.2616	7.39042	6.95432	7.17237	0.308369
HLA_159	GCCCTGAGCATGGGCATCAACACCGTG	ALSMGINTV	0.0846866	0	0.669832	0	0.0846866	0	0.791402	0.09	1296	855	21436	3865	4287	455	1769	9941	49324.8	54380.4	9426.98	5322.77	42180.7	18330.9	3404.37	4822.13	10.8062	10.9038	9.15144	8.57994	10.6497	9.8164	8.13311	8.48118	10.288	10.304	3.42234	3.58169	3.50202	0.112678
HLA_160	GCCCTGTACTGGGCCCTGATGGAGAGC	ALYWALMES	0.0846866	0	0.718615	0	0.0846866	0	0.185624	0.86	1977	109	1274	714	595	222	2050	1258	9112.01	7547.55	1201.8	2597.04	2506.91	2319.72	5193.25	5588.11	9.11746	8.92911	7.09241	7.86251	7.82721	7.74963	8.55531	8.62857	8.54829	8.53175	2.83537	3.08025	2.95781	0.173157
HLA_161	GCCATGTACTACAGGAGGACCGAGAGG	AMYYRRTER	0.0846866	0	0.261406	0	0.0846866	0	0.001843	11	1860	91	459	144	153	133	1562	477	1837.72	1940.8	1003.34	1555.89	903.197	879.574	4885.91	4257.87	7.51682	7.57137	6.91209	7.35044	6.80705	6.78057	8.49431	8.35676	7.25949	7.467	1.99115	2.54449	2.26782	0.391267
HLA_162	GCCCCCAGGGAGCTGCTGCAGTACATC	APRELLQYI	0.0846866	0	0.424358	0	0.688783	0	0.001642	12	7591	325	1647	711	623	659	7183	1445	9073.73	7902.73	3583.36	7709.24	3240.88	2664.54	19940.3	19580.2	9.11325	8.97509	8.18433	8.95031	8.08391	7.88816	9.90055	9.88232	8.75298	8.96277	1.9935	2.60493	2.29921	0.432345
HLA_163	GCCCCCAGGGGCTTCAGGGCCGCCTTC	APRGFRAAF	0.0846866	0	0.0846866	0	1	0	0.000199	27	698	88	272	69	84	99	1029	278	880.573	1065.54	970.263	1158.14	535.228	512.624	1833.53	2804.96	6.78171	6.97217	6.8786	7.05543	6.28456	6.24149	7.51454	7.9395	6.83133	7.01467	2.92797	2.62621	2.77709	0.213376
HLA_164	GCCCCCAGGCAGCCCGGCCTGATGGCC	APRQPGLMA	0.0846866	0	0.0846866	0	0.691369	1	0.000622	17	108	0	3	9	6	10	74	0	114.857	76.1098	0	116.984	5.90325	0	283.698	201.717	4.75236	4.34523	0	4.77055	1.93199	0	5.65143	5.31181	4.06781	4.58033	1.1651	3.14153	2.15332	1.39755
HLA_166	GCCCCCAGCTACAGGAACTTCAGCTTC	APSYRNFSF	0.0846866	0	0.0846866	0	0.975751	0	0.000162	29	1156	34	335	120	130	71	1468	294	1531.43	1649.05	374.874	830.586	659.196	542.128	3036.62	4001.63	7.33461	7.40856	5.92925	6.72333	6.49254	6.29734	8.01883	8.29471	6.86082	7.12352	1.86414	2.03963	1.95188	0.124094
HLA_167	GCCCAGATCGGCGTGATCGGCGTGTTC	AQIGVIGVF	0.0846866	0	0.553677	0	0.0846866	0	0.020944	3.4	2055	72	808	133	198	217	1889	559	1697.34	2511.62	793.851	2538.55	1589.94	1030.78	5398.14	5149.24	7.4374	7.82908	6.67815	7.83974	7.37208	6.93904	8.59399	8.5468	7.12817	7.83443	1.72166	2.88655	2.3041	0.823702
HLA_168	GCCAGGTGGCTGTTCCCCGTGTACCTG	ARWLFPVYL	0.0846866	0	0.456012	0	0.0846866	0	0.025722	3.1	1415	61	340	132	117	211	1429	871	1684.57	1484.14	672.568	2468.36	669.035	1606.1	3716.97	3895.32	7.42986	7.30326	6.51259	7.81171	6.50733	7.38219	8.22093	8.26779	7.07291	7.58946	1.99564	3.05647	2.52606	0.75012
HLA_169	GCCACCATCTGGCAGCTGCTGGCCTTC	ATIWQLLAF	0.212813	0	0.898463	0	0.212813	0	0.003564	8.1	2235	83	494	110	238	138	2039	608	1403.81	3019.02	915.134	1614.38	972.068	1121.13	5870.97	5558.12	7.24766	8.01302	6.82016	7.38732	6.88045	7.02299	8.67795	8.6232	7.05658	7.74833	1.62415	2.40734	2.01574	0.553796
HLA_170	GCCGTGAGGGAGGCCACCGCCGCCTTC	AVREATAAF	0.0846866	0	0.0846866	0	0.807811	0	0.010389	4.9	132	8	25	12	49	39	263	12	153.143	621.563	88.2057	456.237	49.1937	22.1277	346.742	716.913	5.03788	6.43385	4.49094	6.1252	3.91589	3.14103	5.85146	6.57635	4.80135	6.29138	2.22288	3.40173	2.8123	0.833576
HLA_171	GACCTGGGCCCCGCCTTCACCGAGCTG	DLGPAFTEL	0.0846866	0	0.501924	0	0.0846866	0	0.086211	1.5	1868	12	419	206	166	194	1717	789	2628.96	2105.7	132.309	2269.49	824.487	1454.89	4906.92	4680.38	7.87472	7.65288	4.89267	7.72775	6.71597	7.28338	8.49861	8.45135	7.23102	7.69102	1.55702	2.80563	2.18133	0.882902
HLA_172	GACAGCCCCATCGGCCCCATCATGCTG	DSPIGPIML	0.0846866	0	0.0846866	0	0.289874	0	0.000853	15	1870	46	284	148	232	209	1978	884	1888.76	2942.91	507.183	2444.96	558.841	1630.07	4912.18	5391.84	7.54421	7.98749	6.23084	7.80219	6.32765	7.39699	8.49968	8.59283	7.08922	7.89913	1.61818	2.78744	2.20281	0.826786
HLA_173	GAGCTGGACGAGATCGGCGAGGACGTG	ELDEIGEDV	0.0846866	0	0.279234	0	0.0846866	0	0.044765	2.3	4294	210	927	394	416	439	3742	1265	5028.2	5276.94	2315.4	5135.6	1824.1	2332.62	11279.6	10200.3	8.52302	8.57129	7.74777	8.54415	7.50939	7.75518	9.33084	9.23027	8.20871	8.55781	2.06796	2.91376	2.49086	0.598075
HLA_174	GAGCTGAGGAGCCTGTACAACACCGTG	ELRSLYNTV	0	0	0.0846866	0	0.305639	0	0.015689	4	4357	209	1305	408	454	424	4118	1071	5206.86	5758.97	2304.37	4960.12	2567.91	1974.89	11445.1	11225.3	8.55793	8.65869	7.743	8.50939	7.85124	7.58878	9.3454	9.32601	8.23127	8.58682	2.06271	2.78715	2.42493	0.512259
HLA_175	GAGCCCTTCAGCAGGAGGCACCCCCTG	EPFSRRHPL	0.252179	0	0.0846866	0	0.787187	0	0.000681	17	1200	106	346	181	158	188	1838	756	2309.91	2004.22	1168.73	2199.3	680.841	1394.04	3152.2	5010.22	7.7454	7.60351	7.06452	7.69635	6.5248	7.24068	8.05617	8.51943	7.46182	7.65101	2.72867	2.67722	2.70294	0.0363776
HLA_176	TTCATCGCCGAGATCGACCACTGGATC	FIAEIDHWI	0.0846866	0	0.711094	0	0.0846866	0	0.735826	0.11	1384	153	1909	823	597	171	1593	2018	10503.1	7572.92	1686.93	2000.43	3756.43	3721.13	3635.54	4342.37	9.25952	8.93247	7.43126	7.60162	8.23149	8.22205	8.19879	8.37641	8.71539	8.4738	3.2183	3.04688	3.13259	0.12121
HLA_177	TTCCTGGCCGACTACAGGGGCAAGACC	FLADYRGKT	0.0846866	0	0.332838	0	0.0846866	0	0.026595	3	936	49	245	445	230	134	1126	335	5679.06	2917.54	540.26	1567.59	482.099	617.73	2458.71	3069.37	8.64472	7.97884	6.2939	7.35793	6.18022	6.42767	7.8078	8.02955	8.04259	7.71582	3.057	3.11375	3.08538	0.0401326
HLA_178	TTCCTGGAGGAGAGCCACCCCGGCATC	FLEESHPGI	0.0846866	0	0.646578	0	0.0846866	0	0.86138	0.05	328	12265	19164	327	384	8343	165	39854	4173.15	4871.03	135230	97599.7	37710	73489.6	861.601	449.774	8.33667	8.49127	11.8147	11.4886	10.5377	11.2049	6.75995	6.11097	11.152	10.8442	6.59618	5.36965	5.98292	0.867286
HLA_179	TTCCTGATGAGGAACGCCATCCAGTAC	FLMRNAIQY	0.665769	0	0.488221	0	0.0846866	0	0.040968	2.4	1175	306	8385	2641	2457	259	1354	4604	33704.2	31167	3373.87	3029.88	16499.6	8489.65	3086.53	3690.88	10.4254	10.3471	8.12411	8.01661	9.71115	9.04672	8.03513	8.21389	9.82769	9.7468	3.43792	3.57688	3.5074	0.0982583
HLA_180	TTCCTGTACGCCCTGGCCCTGCTGCTG	FLYALALLL	0.0185891	0	0.949231	0	0	0	0.672505	0.15	932	539	25302	3347	3895	358	946	25446	42714.2	49407.9	5942.86	4188.03	49788	46921.7	2448.21	2578.71	10.6623	10.8079	8.69011	8.34022	10.8155	10.7563	7.80352	7.85543	10.0994	10.1961	3.1516	3.15219	3.1519	0.00041435
HLA_181	TTCATGGTGTTCCTGCAGACCCACATC	FMVFLQTHI	0	0	0.75766	0	0	0	0.23365	0.69	1468	133	945	520	341	192	1422	1109	6636.2	4325.57	1466.42	2246.09	1859.52	2044.96	3856.19	3876.24	8.80045	8.37253	7.29126	7.71739	7.52861	7.62362	8.25769	8.26288	8.30704	8.09768	3.03909	3.15067	3.09488	0.0788995
HLA_182	TTCATGGTGTACGTGCCCCTGCCCGCC	FMVYVPLPA	0.212813	0	0.787187	0	0.212813	0	0.213524	0.75	211	0	0	20	22	15	164	0	255.238	279.069	0	175.476	0	0	554.262	447.049	5.54611	5.63504	0	5.17318	0	0	6.31944	6.1049	4.85686	5.43054	1.26122	2.79514	2.02818	1.08465
HLA_183	TTCCCCTTCCTGTACAAGTTCCTGCTG	FPFLYKFLL	0	0	0.256614	0	0.352926	0	0.003292	8.3	2006	60	421	131	169	242	2035	417	1671.81	2143.76	661.543	2831.01	828.423	768.936	5269.42	5547.22	7.42226	7.67078	6.49608	7.94874	6.72073	6.64631	8.56987	8.62123	7.06277	7.81939	1.61738	2.90153	2.25946	0.908036
HLA_184	TTCCCCAGGGAGGGCGTGTTCGTGTTC	FPREGVFVF	0.0846866	0	0	0	0.916804	0	0.001063	14	5485	343	2076	410	565	694	6010	2025	5232.39	7167	3781.82	8118.69	4085.05	3734.04	14408.2	16382.7	8.56281	8.87738	8.23822	9.00205	8.31533	8.22551	9.57562	9.70404	8.41363	8.94166	2.15775	2.85533	2.50654	0.493262
HLA_185	TTCAGGTACAACGGCCTGATCCACAGG	FRYNGLIHR	0.051715	0	0.404899	0	0	0	0.003001	8.6	2190	148	235	150	253	186	1799	623	1914.29	3209.3	1631.81	2175.9	462.421	1148.79	5752.76	4903.9	7.55762	8.07412	7.39805	7.68566	6.13864	7.04734	8.65761	8.49799	7.48102	7.89863	2.21656	2.8451	2.53083	0.444448
HLA_186	TTCAGCCTGCCCTTCCCCTTCCTGTACAAGTTCCTGCTG	FSLPFPFLYKFLL	0.129542	0	0.602951	0	0.00142895	0	0.001216	13	2648	526	987	304	317	451	3070	2354	3879.62	4021.13	5799.52	5275.98	1942.17	4340.71	6955.85	8368.53	8.26375	8.29957	8.6657	8.57111	7.57208	8.37602	8.84748	9.03235	8.48479	8.44453	3.54193	3.04338	3.29266	0.352525
HLA_187	TTCGTGGACGGCGTGCCCTTCGTGGTG	FVDGVPFVV	0.329803	0	1	0	0.0846866	0	0.902701	0.03	4859	156	1166	957	792	390	4019	1266	12213.2	10046.5	1720.01	4562.37	2294.4	2334.47	12763.8	10955.4	9.41035	9.21508	7.45067	8.42582	7.73866	7.75597	9.45444	9.30168	8.84902	8.89637	2.31799	2.91604	2.61701	0.422889
HLA_188	GGCCTGGCCGGCCTGCAGACCGACGTG	GLAGLQTDV	0.0846866	0	0.522891	0	0.0846866	0	0.438271	0.32	850	9	296	90	86	84	888	487	1148.57	1090.91	99.2314	982.665	582.454	898.014	2232.81	2420.6	7.04715	6.99568	4.60748	6.89129	6.36897	6.8013	7.71146	7.79219	6.4376	6.94484	1.61283	2.60024	2.10654	0.6982
HLA_189	GGCCTGGAGAACGGCCTGAACTACATC	GLENGLNYI	0.0846866	0	0.420012	0	0.0846866	0	0.319916	0.51	4289	148	991	988	933	383	4123	1265	12608.8	11835.1	1631.81	4480.49	1950.04	2332.62	11266.5	11238.9	9.44223	9.37891	7.39805	8.40771	7.57612	7.75518	9.32968	9.32723	8.87084	9.00685	2.45436	2.93938	2.69687	0.342958
HLA_190	GGCCTGTTCAGCAGCGACCTGAAGAAGCTG	GLFSSDLKKL	0	0	0.355197	0	0	0	0.409626	0.35	1603	193	2244	1395	792	239	2198	1497	17802.9	10046.5	2127.96	2795.92	4415.63	2760.43	4210.81	5991.54	9.78717	9.21508	7.66339	7.93627	8.39313	7.9235	8.34565	8.69827	9.20698	8.76752	3.39901	3.1524	3.27571	0.174378
HLA_191	GGCCTGATGTGGCTGAGCTACTTCGTG	GLMWLSYFV	0.0846866	0	1	0	0.0846866	0	0.650102	0.16	462	690	25661	1358	2363	413	506	21201	17330.7	29974.6	7607.74	4831.44	50494.4	39094	1213.6	1379.31	9.76029	10.3081	8.93705	8.48311	10.8296	10.5738	7.10217	7.23006	9.4311	9.76446	3.0161	3.14479	3.08045	0.0909969
HLA_192	GGCCTGCAGGGCATCTACGTGCTGGTG	GLQGIYVLV	0.212813	0	0.898463	0	0.212813	0	0.752346	0.1	1985	111	616	182	187	207	1688	264	2322.67	2372.09	1223.85	2421.57	1212.13	486.809	5214.26	4601.33	7.7509	7.77195	7.11058	7.79258	7.10096	6.18992	8.55934	8.43432	7.48114	7.78232	2.15642	3.01914	2.58778	0.610036
HLA_193	GGCATGAGCTGGATCACCCAGGGCCTG	GMSWITQGL	0.0846866	0	1	0	0.0846866	0	0.40477	0.36	2659	98	1057	629	338	300	2230	631	8027.25	4287.52	1080.52	3509.52	2079.91	1163.55	6984.75	6078.77	8.99072	8.3637	6.98612	8.16352	7.64056	7.06009	8.85163	8.71272	8.42396	8.26861	2.47149	3.16193	2.81671	0.488211
HLA_194	GGCCCCGCCAGCCTGCCCACCGCCCTG	GPASLPTAL	0.0846866	0	0.0846866	0	0.656105	0	0.001818	11	648	41	148	108	73	81	756	511	1378.29	926.002	452.054	947.57	291.227	942.269	1702.19	2060.78	7.22932	6.83196	6.11601	6.85496	5.67753	6.84935	7.44026	7.63133	6.8202	6.84352	2.53992	2.70045	2.62019	0.113514
HLA_195	GGCCCCGAGGGCCCCCTGGGCCAGCTG	GPEGPLGQL	0.212813	0	0.212813	0	0.503199	0	0.000607	17	845	40	239	79	118	148	1009	754	1008.19	1496.83	441.028	1731.36	470.292	1390.35	2219.67	2750.44	6.91691	7.31177	6.09137	7.45724	6.15548	7.23803	7.70557	7.91988	6.58701	7.38715	2.05393	3.06948	2.5617	0.718102
HLA_196	GGCCCCAAGGTGAAGCAGTGGCCCCTG	GPKVKQWPL	0	0	0	0	0.275968	0	0.000225	25	2432	107	506	278	259	217	2479	1153	3547.81	3285.41	1179.75	2538.55	995.681	2126.1	6388.46	6757.52	8.17437	8.09755	7.07391	7.83974	6.90443	7.66251	8.7624	8.81856	7.76844	7.97693	2.11536	2.56346	2.33941	0.316851
HLA_197	GGCCCCAGCCACAAGGCCAGGGTGCTG	GPSHKARVL	0	0	0	0	0.442477	0	0.00034	22	1208	22	174	111	122	141	1221	374	1416.57	1547.57	242.566	1649.47	342.388	689.645	3173.21	3328.33	7.2567	7.34508	5.49539	7.40882	5.83886	6.53763	8.06282	8.11053	6.72211	7.37746	1.60232	2.87807	2.2402	0.902093
HLA_198	GGCAGGAGGGCCACCGCCATCCTGAGG	GRRATAILR	0.0846866	0	0.293963	0	0.0846866	0	6.6e-05	39	532	18	176	44	32	69	390	121	561.525	405.919	198.463	807.189	346.324	223.121	1397.47	1063.1	6.33243	6.00861	5.29563	6.6948	5.85026	5.41218	7.24314	6.96989	5.94278	6.40944	1.80784	3.41188	2.60986	1.13423
HLA_199	GGCACCCAGGACCAGAGCCTGTACCTG	GTQDQSLYL	0.212813	0	0.47661	0	0.212813	0	0.165615	0.96	687	8	223	77	64	49	699	229	982.668	811.838	88.2057	573.221	438.808	422.269	1804.63	1905.41	6.89129	6.70053	4.49094	6.35302	6.08634	6.04801	7.49867	7.55298	6.28495	6.54179	1.66367	2.33727	2.00047	0.476304
HLA_200	CACCCCGCCCTGGTGTTCGACATCACCAAG	HPALVFDITK	0.189997	0	0	0	0.258801	0	4.8e-05	43	742	32	125	72	46	111	671	201	918.858	583.508	352.823	1298.52	245.969	370.638	1949.11	1829.08	6.82422	6.37077	5.8688	7.16975	5.50926	5.91792	7.57564	7.51212	6.45652	6.84802	2.01628	3.29846	2.65737	0.906638
HLA_201	CACCCCAGGGCCAGGAGCATGAGCAGC	HPRARSMSS	0.0846866	0	0.0846866	0	0.968902	0	1.4e-05	61	1998	88	512	258	204	236	1883	503	3292.58	2587.73	970.263	2760.82	1007.49	927.518	5248.41	5132.88	8.09973	7.85892	6.8786	7.92365	6.91621	6.83359	8.56587	8.54362	7.66501	7.89181	2.18157	3.00576	2.59366	0.582787
HLA_202	CACCCCAGGGTGAGCAGCGAGGTGCACATC	HPRVSSEVHI	0	0	0	0	0.759239	0	0.000252	24	4181	385	855	364	363	330	3821	1151	4645.34	4604.64	4244.9	3860.47	1682.43	2122.41	10982.8	10415.7	8.44384	8.43504	8.35371	8.2588	7.42859	7.66078	9.30418	9.25116	8.39979	8.3508	2.59356	2.54947	2.57152	0.0311746
HLA_203	CACCCCGTGCTGGTGACCGCCACCCTG	HPVLVTATL	0.212813	0	0.212813	0	0.666267	0	0.002327	9.6	1507	131	295	144	132	114	1577	274	1837.72	1674.42	1444.37	1333.62	580.486	505.248	3958.64	4298.75	7.51682	7.42382	7.27612	7.1964	6.36559	6.22703	8.28391	8.36631	7.4037	7.31656	2.56569	2.35241	2.45905	0.150812
HLA_204	ATCTTCCTGATCATCACCAAGGTGTTC	IFLIITKVF	0.0846866	0	0.0846866	0	0.260025	0	0.000141	30	3545	151	909	212	321	470	3283	925	2705.53	4071.87	1664.88	5498.25	1788.68	1705.67	9312.12	8949.15	7.90342	8.3121	7.41811	8.61237	7.48979	7.4423	9.13918	9.09943	7.68992	8.47346	1.79162	3.14883	2.47022	0.959689
HLA_205	ATCCACTACGCCGGCTGGGTGAGCCTG	IHYAGWVSL	0.0846866	0	0.0846866	0	0.466053	0	0.002109	11	939	45	294	134	124	117	1054	268	1710.1	1572.94	496.157	1368.71	578.518	494.184	2466.6	2873.1	7.44489	7.36133	6.20891	7.22236	6.3622	6.20493	7.811	7.9635	7.00681	7.29426	2.27877	2.88952	2.58415	0.431863
HLA_206	ATCCTGGGCACCGTGAGCTGGAACCTG	ILGTVSWNL	0.0846866	0	0.450468	0	0.0846866	0	0.59769	0.2	2121	142	1581	1698	1123	263	2620	2003	21669.7	14245.2	1565.65	3076.68	3111.01	3693.48	5571.51	7141.87	9.98372	9.56425	7.3567	8.03193	8.04302	8.21459	8.6256	8.87387	9.36037	9.06669	3.30304	3.16015	3.2316	0.101036
HLA_207	ATCCTGCTGATGACCGTGACCAGCATC	ILLMTVTSI	0.0483692	0	0.777486	0	0	0	0.383838	0.39	722	1856	43180	1773	2568	845	399	39011	22626.9	32575	20463.7	9885.15	84967.4	71935.2	1896.57	1087.64	10.0269	10.3913	9.92646	9.19889	11.35	11.1835	7.54833	6.99268	9.97796	9.96322	3.26385	3.05891	3.16138	0.144916
HLA_208	ATCATGGACGCCAGCAGCTTCACCCTG	IMDASSFTL	0.200632	0	0.683338	0	0.0846866	0	0.884382	0.04	152	4272	21461	389	569	1907	190	36206	4964.39	7217.74	47101.8	22308.8	42229.9	66762.8	399.278	517.922	8.51025	8.88444	10.7601	10.0128	10.6509	11.1089	5.99216	6.25175	10.1672	9.59997	5.08084	3.52109	4.30096	1.10291
HLA_209	ATCCCCGCCCACCCCCTGAGGATGCTG	IPAHPLRML	0.0846866	0	0.0846866	0	0.856969	0	0.002395	9.5	1020	31	228	49	98	103	1136	157	625.334	1243.13	341.797	1204.93	448.647	289.504	2679.37	3096.63	6.43988	7.12619	5.83714	7.09501	6.10846	5.67162	7.89371	8.03839	6.18325	7.11072	1.49763	2.60379	2.05071	0.782172
HLA_210	ATCCCCTTCAGCGAGGGCAAGGCCCTG	IPFSEGKAL	0.0846866	0	0.0846866	0	0.911688	0	0.001247	13	2681	175	1056	309	315	253	3083	1048	3943.43	3995.76	1929.5	2959.69	2077.94	1932.48	7042.54	8403.97	8.28006	8.29324	7.56553	7.99318	7.63962	7.56708	8.85987	9.03658	7.9853	8.15442	2.35874	2.51711	2.43792	0.111979
HLA_211	ATCCCCATCAGCGGCAGGATCACCGCC	IPISGRITA	0.0846866	0	0.0846866	0	0.70486	0	0.00063	17	38	5	0	3	14	2	44	98	38.2858	177.589	55.1286	23.3968	0	180.709	99.8196	119.94	3.67086	5.18509	4.02764	3.19445	0	5.20241	4.61333	4.79529	3.86508	4.61999	3.07488	2.50969	2.79229	0.399649
HLA_212	ATCCCCAGGAGGAACGTGGCCACCCTG	IPRRNVATL	0.0846866	0	0	0	0.884745	0	0.000676	17	2445	63	836	220	201	211	2262	750	2807.62	2549.68	694.62	2468.36	1645.04	1382.98	6422.6	6166	7.94045	7.84411	6.5448	7.81171	7.40613	7.23272	8.76773	8.72697	7.46858	7.82805	1.73533	2.60297	2.16915	0.613516
HLA_213	ATCAGCGTGAACAACGTGTGCCACATGTAC	ISVNNVCHMY	0.200441	0	0.0336778	0	0.518106	0	0.000105	33	5630	194	1541	411	465	505	5018	1652	5245.15	5898.51	2138.99	5907.69	3032.3	3046.24	14789.1	13678.6	8.56525	8.68262	7.66856	8.68418	8.01741	8.02199	9.60171	9.52366	8.21421	8.6834	1.75188	2.69699	2.22444	0.668294
HLA_214	ATCGTGGCCTGGACCAGGACCGCCACC	IVAWTRTAT	0.0846866	0	0.0846866	0	0.632081	0	0.000496	19	515	29	19	33	46	35	458	58	421.143	583.508	319.746	409.444	37.3872	106.95	1352.82	1248.46	6.04535	6.37077	5.77065	6.01724	3.64773	4.68167	7.21068	7.13047	5.9174	6.20955	2.02587	2.4798	2.25283	0.320981
HLA_215	ATCGTGAAGCAGGGCAGGGACGCCCTG	IVKQGRDAL	0.0846866	0	0.0846866	0	0.499139	0	0.002809	8.9	2010	78	932	214	241	173	2013	1117	2731.05	3057.08	860.005	2023.82	1833.94	2059.72	5279.93	5487.25	7.91281	8.02554	6.7581	7.61324	7.51477	7.63081	8.57186	8.61036	7.49361	7.84049	2.00582	2.57671	2.29126	0.403681
HLA_216	ATCTACTGCGGCTTCAAGTTCGCCTGG	IYCGFKFAW	0.084687	0	0.39519	0	0.084687	0	0.000169	28	1231	97	592	73	94	137	1229	340	931.62	1192.39	1069.49	1602.68	1164.91	626.95	3233.63	3350.14	6.838	7.08455	6.97588	7.38006	7.06126	6.44246	8.08167	8.11706	6.90931	7.24318	2.28329	2.7827	2.53299	0.353139
HLA_217	AAGCTGGCCGACATGAGCATCTACTGC	KLADMSIYC	0.0846866	0	0.653111	0	0.0846866	0	0.682568	0.14	268	6300	10044	177	261	3835	127	25014	2258.86	3310.78	69462	44863.4	19764.1	46125.1	703.991	346.19	7.72306	8.10524	11.1485	10.7114	9.89167	10.7391	6.55818	5.84987	10.4874	10.0895	6.55458	4.90674	5.73066	1.1652
HLA_218	AAGCTGATGGCCCTGGAGCTGTTCAAG	KLMALELFK	0.0846866	0	0.476835	0	0.0846866	0	0.006797	6	3732	123	1054	638	489	353	3571	1323	8142.11	6202.95	1356.16	4129.53	2074.01	2439.57	9803.34	9734.21	9.00493	8.73294	7.21315	8.32616	7.63772	7.79999	9.19058	9.1835	8.46593	8.55009	2.22523	2.7871	2.50617	0.397299
HLA_219	AAGCTGATGCCCATCTGCATGGACGTG	KLMPICMDV	0.0846866	0	1	0	0.084525	0	0.739808	0.11	249	6078	33851	631	1096	2494	331	50635	8052.77	13902.7	67014.3	29175.8	66610.3	93369.5	654.081	902.275	8.9939	9.53991	11.1127	10.2811	11.1066	11.4443	6.48476	6.80603	10.533	9.97768	4.92896	3.46382	4.19639	1.03601
HLA_220	AAGCCCTTCAACAACATCCTGGACCTG	KPFNNILDL	0	0	0.0483607	0	0.570274	0	0.002906	8.8	1893	72	621	158	182	195	1603	613	2016.38	2308.66	793.851	2281.19	1221.97	1130.35	4972.59	4369.63	7.60956	7.74486	6.67815	7.73289	7.10904	7.03117	8.5119	8.38266	7.24859	7.73889	1.87237	2.948	2.41019	0.76059
HLA_221	AAGCAGTGGGGCTGGTTCGCCCTGCTG	KQWGWFALL	0.0846866	0	0.682918	0	0.0846866	0	0.622729	0.18	4612	289	889	340	382	441	3990	955	4339.05	4845.66	3186.43	5158.99	1749.33	1760.99	12114.9	10876.4	8.37564	8.48604	8.06697	8.54869	7.46756	7.4742	9.40228	9.29444	8.23317	8.51786	2.16675	2.8344	2.50058	0.4721
HLA_222	AAGACCAGCACCCTGATCTTCTTCGTG	KTSTLIFFV	0.303218	0	1	0	0.0456845	0	0.43305	0.33	3851	365	3721	2268	1515	611	4619	4040	28944	19217.7	4024.38	7147.72	7322	7449.65	10115.9	12591	10.2732	9.86364	8.30038	8.87469	8.89877	8.91606	9.22197	9.44081	9.71022	9.48674	3.22609	3.20975	3.21792	0.0115494
HLA_223	CTGGCCGCCCCCTGCAGGAACGCCCTG	LAAPCRNAL	0.0846866	0	0.0846866	0	0.693457	0	0.001601	12	3519	125	673	180	252	357	3344	1052	2297.15	3196.61	1378.21	4176.33	1324.3	1939.86	9243.82	9115.43	7.73986	8.07016	7.22927	8.33743	7.18939	7.57089	9.13182	9.11783	7.5168	8.2127	1.60515	2.7174	2.16127	0.786478
HLA_224	CTGGACTTCGTGAGGTTCATGGGCGTG	LDFVRFMGV	0.122479	0	0.37684	0	0	0	0.003009	8.6	2685	107	819	226	225	381	2623	456	2884.19	2854.12	1179.75	4457.09	1611.59	840.851	7053.04	7150.05	7.96735	7.95687	7.07391	8.40248	7.3856	6.7356	8.86136	8.87501	7.61725	8.20429	1.90107	3.18615	2.54361	0.908689
HLA_225	CTGATCCCCGAGACCGTGCCCTACATC	LIPETVPYI	0	0	0.707723	0	0.00615804	0	0.750051	0.1	585	487	12111	2057	2147	348	937	6212	26251.3	27234.6	5369.52	4071.04	23831.4	11454.8	1536.7	2554.17	10.1755	10.2123	8.58868	8.3119	10.0788	9.34625	7.33804	7.84588	9.66849	9.65847	3.43267	3.62833	3.5305	0.138353
HLA_226	CTGCTGGCCGCCCTGTTCCACGACATC	LLAALFHDI	0.0846866	0	0.589395	0	0.0846866	0	0.177417	0.9	2287	199	1948	674	511	248	2620	2075	8601.54	6482.02	2194.12	2901.2	3833.18	3826.24	6007.56	7141.87	9.05981	8.77694	7.69399	7.97323	8.25171	8.2499	8.70094	8.87387	8.59394	8.45374	2.88933	2.79049	2.83991	0.069894
HLA_227	CTGCTGGCCGCCGTGGCCAGCAGCTAC	LLAAVASSY	0.357053	0	0.355742	0	0.212813	0	0.006689	6.1	279	7	50	32	40	34	186	17	408.382	507.399	77.18	397.745	98.3875	31.3475	732.886	507.019	6.01465	6.23127	4.35901	5.98832	4.59903	3.47654	6.59835	6.23052	5.49627	6.11715	1.85881	3.65377	2.75629	1.26923
HLA_228	CTGCTGATCGACGACAGCTTCAGCAGC	LLIDDSFSS	0.0846866	0	0.401405	0	0.0846866	0	0.155819	1	2039	104	984	205	186	153	1508	968	2616.19	2359.4	1146.67	1789.85	1936.27	1784.96	5356.11	4110.67	7.86986	7.76659	7.04549	7.49045	7.56903	7.48771	8.58618	8.32158	7.54032	7.63802	2.12666	2.72043	2.42354	0.419859
HLA_229	CTGCTGAGGAGGAGGCCCTACCCCCTG	LLRRRPYPL	0.0846866	0	0.569865	0	0.50776	0	0.023045	3.3	5146	207	1530	550	656	588	5227	1098	7019.06	8321.34	2282.32	6878.66	3010.66	2024.68	13517.7	14248.3	8.85653	9.0267	7.73339	8.83632	8.01025	7.61366	9.51183	9.56446	8.44499	8.93603	2.02697	2.93471	2.48084	0.641865
HLA_230	CTGCTGTGGACCCTGGTGGTGCTGCTG	LLWTLVVLL	0.0443013	0	0.956789	1	0	0	0.507521	0.26	4848	749	2562	2132	1496	662	5152	2174	27208.4	18976.7	8258.26	7744.34	5041.37	4008.79	12734.9	14043.9	10.2113	9.85102	9.01909	8.95485	8.52563	8.2965	9.45218	9.55001	9.78326	9.50013	3.47431	3.25814	3.36623	0.152854
HLA_232	CTGATGGAGCACTGGGCCCTGGGCGCC	LMEHWALGA	0.315156	0	0.364556	0	0	0	0.009418	5.1	1089	38	166	161	73	76	665	139	2054.67	926.002	418.977	889.078	326.646	256.312	2860.62	1812.73	7.62836	6.83196	6.0402	6.79131	5.79194	5.55029	7.95914	7.50314	7.12111	6.81184	2.15933	2.91681	2.53807	0.535622
HLA_233	CTGATGCAGTGGTGGAGCGACTACGTG	LMQWWSDYV	0.0846866	0	0.83914	0	0.0846866	0	0.236747	0.68	959	1031	13316	2281	2368	732	1161	8798	29109.9	30038	11367.5	8563.23	26202.6	16223.3	2519.13	3164.78	10.2789	10.3103	9.3386	9.05535	10.1737	9.69426	7.83207	8.06015	9.9154	9.86794	3.75416	3.81285	3.78351	0.0414965
HLA_236	CTGGTGGGCCCCACCCCCGTGAACATC	LVGPTPVNI	0	0	0.539257	0	0	0	0.243761	0.66	570	172	5867	1452	1489	184	889	3321	18530.3	18887.9	1896.42	2152.5	11544.8	6123.83	1497.29	2423.33	9.82722	9.84633	7.54825	7.67485	9.35408	8.72011	7.31208	7.79331	9.23155	9.26115	3.35782	3.54944	3.45363	0.135497
HLA_237	ATGATGTTCGACGCCATGGGCGCCCTG	MMFDAMGAL	0.1383	0	0.555694	0	0.199823	0	0.310689	0.53	858	119	1342	1153	748	161	1211	799	14714.5	9488.35	1312.06	1883.44	2640.72	1473.33	2253.82	3301.07	9.59666	9.15793	7.18012	7.54139	7.87919	7.29596	7.72083	8.10231	8.98898	8.64592	3.56749	3.4663	3.5169	0.0715536
HLA_238	ATGCCCGCCTACATCAGGAACACCCTG	MPAYIRNTL	0.0846866	0	0.0846866	1	1	0	0.001459	12	2648	124	656	232	259	347	2788	858	2960.77	3285.41	1367.19	4059.34	1290.84	1582.13	6955.85	7599.83	7.99354	8.09755	7.22124	8.30902	7.16383	7.36716	8.84748	8.93601	7.68017	8.20887	2.01694	2.95162	2.48428	0.660925
HLA_240	ATGGTGGACGAGAGCATGATGATGAGC	MVDESMMMS	0.122335	0	0.2815	0	0.0846866	0	0.005585	6.6	2878	101	457	237	379	252	2616	621	3024.58	4807.6	1113.6	2948	899.262	1145.11	7560.02	7130.97	8.01486	8.47816	7.01625	7.98922	6.80269	7.04413	8.93076	8.87234	7.63535	8.26328	1.81033	2.81347	2.3119	0.709322
HLA_241	AACCTGGTGCCCATGGTGGCCACCGTG	NLVPMVATV	0	0	0.776642	0	0.613066	0	0.832363	0.06	497	235	11141	1188	1477	171	587	8015	15161.2	18735.7	2591.04	2000.43	21922.7	14779.4	1305.54	1600.11	9.62656	9.83824	7.8602	7.60162	9.99532	9.60106	7.17513	7.37845	9.09123	9.24658	3.05556	3.24674	3.15115	0.135184
HLA_242	AACCCCAAGCTGAGGAACTGCAGGATC	NPKLRNCRI	0.0846866	0	0.0846866	0	0.315559	0	2.3e-05	53	2154	46	650	198	208	175	2076	504	2526.86	2638.47	507.183	2047.22	1279.04	929.362	5658.2	5658.98	7.83513	7.87833	6.23084	7.62473	7.15464	6.83557	8.64104	8.64118	7.32516	7.75955	1.67712	2.55369	2.1154	0.619831
HLA_243	CAGCCCAAGAAGGCCGCCGCCGCCCTG	QPKKAAAAL	0.0846866	0	0.0846866	0	0.503628	0	0.00047	19	592	25	174	42	49	51	511	124	536.001	621.563	275.643	596.618	342.388	228.652	1555.08	1392.94	6.286	6.43385	5.62273	6.39295	5.83886	5.43657	7.34993	7.23989	6.00838	6.41361	1.85814	2.7173	2.28772	0.607515
HLA_244	CAGCCCTGGACCCCCGTGAGCAGCTTC	QPWTPVSSF	0.0846866	0	0.0846866	0	0.547187	0	0.001318	13	1289	55	381	53	124	99	953	292	676.382	1572.94	606.414	1158.14	749.713	538.44	3385.99	2597.79	6.51824	7.36133	6.40921	7.05543	6.62102	6.29053	8.1277	7.8628	6.46521	7.22004	1.67136	2.83499	2.25318	0.822809
HLA_245	CAGCAGTGGAACTTCGCCGGCATCGAGGCC	QQWNFAGIEA	0	0	0.659223	0	0.0423657	0	0.017857	3.7	1214	62	393	107	155	91	1139	281	1365.53	1966.17	683.594	1064.55	773.326	518.156	3188.97	3104.81	7.22003	7.58435	6.52883	6.97125	6.65199	6.2522	8.06777	8.04103	6.93299	7.32407	2.07563	2.61771	2.34667	0.383306
HLA_246	AGGGCCAGGATCAAGACCAGGCTGTTC	RARIKTRLF	0.0846866	0	0.0846866	0	0.542619	0	0.000163	29	5375	186	1476	533	515	513	5359	1410	6802.1	6532.76	2050.78	6001.28	2904.4	2600	14119.2	14608.1	8.82513	8.78474	7.62646	8.69989	7.97433	7.86365	9.55536	9.5894	8.39558	8.74322	1.90997	2.66764	2.2888	0.535747
HLA_247	AGGGACGCCCTGGGCAGGACCGCCCTG	RDALGRTAL	0.0846866	0	0.0846866	0	0.332466	0	0.000476	19	1720	18	278	148	204	142	1381	580	1888.76	2587.73	198.463	1661.17	547.034	1069.5	4518.15	3764.48	7.54421	7.85892	5.29563	7.41588	6.30634	6.97588	8.41608	8.23363	6.9514	7.66174	1.43124	2.83823	2.13474	0.994891
HLA_248	AGGATCAAGACCAGGCTGTTCACCATC	RIKTRLFTI	0.0846866	0	0.151035	0	0.316174	0	0.042905	2.3	2864	98	719	240	260	314	2802	609	3062.86	3298.09	1080.52	3673.3	1414.81	1122.98	7523.25	7637.99	8.02743	8.1014	6.98612	8.20912	7.25546	7.02463	8.92589	8.94102	7.6366	8.15671	1.81366	2.8492	2.33143	0.732243
HLA_249	AGGAAGCTGGGCTGGTGGCTGAAGCTG	RKLGWWLKL	0.0846866	0	0.37129	0	0.0846866	0	0.007603	5.7	1039	43	484	100	95	143	1308	316	1276.19	1205.07	474.106	1672.87	952.391	582.695	2729.28	3565.49	7.15242	7.09512	6.16354	7.42289	6.86002	6.36938	7.91216	8.17934	6.77554	7.27238	1.98867	2.75666	2.37267	0.543051
HLA_250	AGGCTGAAGACCGCCACCTACACCTTC	RLKTATYTF	0.0846866	0	0.0846866	0	0.381828	0	0.031966	2.7	3007	97	1054	241	288	301	2586	965	3075.62	3653.27	1069.49	3521.22	2074.01	1779.43	7898.88	7049.19	8.03159	8.20365	6.97588	8.16685	7.63772	7.48461	8.9746	8.86081	7.63702	8.18542	1.77125	2.89579	2.33352	0.795174
HLA_251	AGGATGTACGGCATCAGCCCCTGGACC	RMYGISPWT	0.0846866	0	0.424286	0	0.0846866	0	0.190107	0.83	1778	118	393	176	169	156	1633	305	2246.1	2143.76	1301.03	1824.95	773.326	562.411	4670.51	4451.4	7.7174	7.67078	7.17168	7.50986	6.65199	6.33401	8.44924	8.4012	7.48131	7.59355	2.32893	2.70519	2.51706	0.266059
HLA_252	AGGAACCAGCCCGCCGCCACCGCCCTG	RNQPAATAL	0.0846866	0	0.0846866	0	0.62472	0	0.001581	12	555	18	115	64	36	65	499	152	816.763	456.659	198.463	760.396	226.291	280.284	1457.89	1360.23	6.70657	6.12612	5.29563	6.63515	5.42623	5.63936	7.28543	7.21614	6.23169	6.41268	1.96611	2.96419	2.46515	0.705749
HLA_253	AGGCCCGCCATCGTGGTGCCCGCCTTC	RPAIVVPAF	0.0846866	0	0.0846866	0	0.692027	0	0.001051	14	1505	45	177	105	147	114	1201	231	1340	1864.69	496.157	1333.62	348.292	425.957	3953.38	3273.81	7.20117	7.53139	6.20891	7.1964	5.85591	6.05668	8.28258	8.09402	6.82337	7.37785	1.63345	2.75143	2.19244	0.790534
HLA_254	AGGCCCGCCCTGGTGTTCGACATCACCAAG	RPALVFDITK	0	0	0.0268353	0	0.500723	0	9.4e-05	35	1588	96	305	117	150	134	1275	851	1493.14	1902.74	1058.47	1567.59	600.164	1569.22	4171.41	3475.53	7.30931	7.55158	6.96552	7.35793	6.39887	7.35897	8.33625	8.15379	7.15212	7.45943	2.13577	2.73516	2.43547	0.423831
HLA_255	AGGCCCAAGAGCAACATCGTGCTGCTG	RPKSNIVLL	0.0846866	0	0.0846866	0	0.510404	1	0.004903	7	5600	105	1300	418	413	440	4558	1120	5334.48	5238.89	1157.7	5147.29	2558.07	2065.25	14710.3	12424.7	8.58213	8.56406	7.05505	8.54642	7.8474	7.63349	9.59637	9.42752	8.08551	8.55528	1.50315	2.66378	2.08346	0.820685
HLA_257	AGGCCCATGACCTACAAGGCCGCCCTG	RPMTYKAAL	0	0	0	0	0.719436	0	0.000752	16	1222	49	503	105	136	182	1547	318	1340	1725.15	540.26	2129.11	989.778	586.383	3209.99	4216.98	7.20117	7.45365	6.2939	7.66393	6.89849	6.37568	8.07433	8.34711	6.84708	7.56431	1.91802	2.8999	2.40896	0.694292
HLA_258	AGGCCCATGACCTACAAGGCCGCCGTG	RPMTYKAAV	0	0	0	0	0.584952	0	0.000597	18	1541	10	358	150	105	148	1656	510	1914.29	1331.92	110.257	1731.36	704.454	940.426	4047.95	4514.1	7.55762	7.19513	4.71184	7.45724	6.55884	6.8474	8.30621	8.41518	6.92094	7.33475	1.46794	2.4724	1.97017	0.710264
HLA_259	AGGCCCAACATGAGCAGGCACCTGTTC	RPNMSRHLF	0.0321584	0	0.0235881	0	1	0	0.000381	21	2553	37	650	254	239	171	2413	508	3241.53	3031.71	407.951	2000.43	1279.04	936.738	6706.3	6577.61	8.08411	8.01721	6.0136	7.60162	7.15464	6.84347	8.81095	8.79158	7.50974	7.83085	1.61479	2.3914	2.0031	0.549149
HLA_260	AGGCCCCCCATGGTGACCAGCGGCCTG	RPPMVTSGL	0.0846866	0	0.0846866	0	0.732862	0	0.00062	17	2496	96	999	235	241	291	2228	692	2999.05	3057.08	1058.47	3404.23	1965.78	1276.03	6556.57	6073.32	8.00638	8.02554	6.96552	8.13307	7.58415	7.15229	8.78838	8.71183	7.61567	8.08075	1.93925	3.04216	2.4907	0.779875
HLA_261	AGGCCCCAGCTGTGGAGGTACAGGTGG	RPQLWRYRW	0.0846866	0	0.0846866	0	0.364349	0	3.5e-05	47	2598	23	535	207	223	325	2275	721	2641.72	2828.75	253.591	3801.98	1052.75	1329.5	6824.51	6201.44	7.87956	7.94794	5.53966	8.24354	6.96011	7.19331	8.82842	8.7327	7.27839	8.10662	1.36468	3.13451	2.24959	1.25146
HLA_262	AGGCCCAGGGGCCACAGGGAGTTCTGC	RPRGHREFC	0.0846866	0	0.0846866	0	0.575866	0	8e-05	36	2544	117	119	172	167	240	2222	386	2195.05	2118.39	1290.01	2807.62	234.162	711.773	6682.66	6056.96	7.69442	7.65888	7.16318	7.94045	5.46028	6.56916	8.80742	8.70913	7.46367	7.80954	1.88126	2.76689	2.32407	0.626236
HLA_263	AGGCCCAGGATCAGGCTGAGCGCCCCC	RPRIRLSAP	0.0846866	0	0.0846866	0	0.692756	0	5.4e-05	41	1549	95	367	131	128	151	1364	404	1671.81	1623.68	1047.44	1766.46	722.164	744.965	4068.96	3718.14	7.42226	7.39306	6.95506	7.4773	6.58364	6.61468	8.31139	8.22125	7.2157	7.43607	2.19844	2.8162	2.50732	0.436824
HLA_264	AGGCCCAGCACCAAGAACTTCTTCGAGCTG	RPSTKNFFEL	0.0604	0	0	0	0.769475	0	0.000385	21	1207	137	291	113	200	139	1271	418	1442.1	2536.99	1510.52	1626.08	572.615	770.78	3170.59	3464.63	7.27455	7.83913	7.32087	7.39454	6.35196	6.6487	8.06199	8.15065	7.29798	7.64134	2.83726	2.94079	2.88903	0.0732047
HLA_265	AGGCCCACCCACAAGCCCGTGACCCTG	RPTHKPVTL	0.212813	0	0.212813	0	1	0	0.006285	6.2	641	24	153	55	69	103	556	368	701.906	875.262	264.617	1204.93	301.066	678.582	1683.8	1515.6	6.55522	6.77567	5.58206	7.09501	5.71064	6.52148	7.4294	7.32423	6.18262	6.94803	1.87257	3.39176	2.63217	1.07423
HLA_266	AGGCCCGTGCCCCACTGGCCCAAGTAC	RPVPHWPKY	0.0846866	0	0.0846866	0	0.655659	0	0.001037	14	1416	137	208	84	151	104	1257	151	1072	1915.43	1510.52	1216.63	409.292	278.44	3719.59	3426.46	6.97822	7.55822	7.32087	7.10466	6.01687	5.63279	8.22164	8.13958	7.16415	7.35694	2.56142	2.62568	2.59355	0.0454332
HLA_267	AGGCCCGTGAGCCCCGGCAAGGACATC	RPVSPGKDI	0.0846866	0	0.0846866	0	0.64748	0	0.000258	24	1745	26	774	194	165	137	1562	358	2475.81	2093.02	286.668	1602.68	1523.04	660.142	4583.82	4257.87	7.81473	7.64684	5.66181	7.38006	7.32912	6.49397	8.43051	8.35676	7.23146	7.52232	1.71858	2.61372	2.16615	0.632958
HLA_268	AGGCCCTGGATGCTGGACAAGTACTTC	RPWMLDKYF	0.0846866	0	0.0846866	0	0.510266	0	0.000108	33	1927	75	627	172	145	169	1977	501	2195.05	1839.32	826.928	1977.03	1233.78	923.83	5061.91	5389.12	7.69442	7.51769	6.71893	7.58986	7.11865	6.82961	8.5297	8.59232	7.32118	7.55443	1.91713	2.47018	2.19366	0.391063
HLA_269	AGGAGGAGGTGGAGGAGGCTGACCGTG	RRRWRRLTV	0	0	0	0	0.245202	0	0.000189	27	3481	166	1001	347	314	278	3076	1366	4428.39	3983.08	1830.27	3252.15	1969.72	2518.87	9144	8384.89	8.39602	8.29006	7.51276	8.08738	7.58615	7.83196	9.12096	9.03431	8.04889	8.19385	2.08924	2.5904	2.33982	0.354373
HLA_270	AGGGTGGAGGAGAGCAGGGCCAGGCTG	RVEESRARL	0.0846866	0	0.0846866	0	0.663802	0	0.0198	3.5	3713	89	1196	398	376	362	3263	1100	5079.25	4769.55	981.288	4234.82	2353.43	2028.37	9753.43	8894.63	8.53311	8.47022	6.88988	8.35133	7.76405	7.61548	9.18548	9.09332	8.01674	8.41254	1.80951	2.86106	2.33529	0.743559
HLA_271	AGGGTGAGGCCCAAGAAGGAGGTGCTG	RVRPKKEVL	0.0846866	0	0.0846866	0	0.42241	0	0.008332	5.4	3008	205	1249	373	321	387	3148	1011	4760.2	4071.87	2260.27	4527.28	2457.72	1864.26	7901.51	8581.15	8.46825	8.3121	7.72368	8.4181	7.8074	7.53115	8.97494	9.05744	8.16372	8.3665	2.41882	2.95277	2.6858	0.37756
HLA_272	AGGGTGTACATCAACGTGGTGGTGAAG	RVYINVVVK	0.0846866	0	0.367428	0	0.0846866	0	0.002603	9.2	1928	82	544	91	106	210	1728	445	1161.33	1344.61	904.108	2456.66	1070.46	820.567	5064.53	4710.37	7.05819	7.2046	6.80805	7.80697	6.97677	6.71121	8.53021	8.45773	6.94092	7.55047	1.70956	2.85815	2.28386	0.812179
HLA_274	AGCATCCTGCTGATGACCGTGACCAGCATC	SILLMTVTSI	0.0946523	0	0.368368	0	0	0	0.026602	3	3564	111	748	199	278	300	2871	438	2539.62	3526.42	1223.85	3509.52	1471.88	807.66	9362.03	7826.08	7.84016	8.16832	7.11058	8.16352	7.29497	6.69538	9.14452	8.96534	7.54048	8.16592	1.5683	2.79503	2.18166	0.867426
HLA_276	AGCCTGCTGCCCGCCATCGTGGAGCTG	SLLPAIVEL	0.212813	0	0.706274	1	0.212813	0	0.988199	0.01	427	11581	41316	601	856	5830	271	76168	7669.92	10858.3	127689	68201.7	81299.5	140452	1121.66	738.721	8.94519	9.29278	11.7574	11.1302	11.3059	11.8526	7.02345	6.60627	11.1226	10.5848	5.57806	3.94982	4.76394	1.15134
HLA_278	AGCCTGATGGCCAGCAGCCCCACCAGCATC	SLMASSPTSI	0.0846866	0	0.7195	0	0.276418	0	0.287606	0.57	279	651	20838	1141	1736	222	353	13024	14561.4	22021.1	7177.74	2597.04	41004	24015.9	732.886	962.245	9.58619	9.9998	8.87888	7.86251	10.6214	10.0865	6.59835	6.87031	9.29381	9.41817	3.11418	3.16339	3.13878	0.034802
HLA_279	AGCCTGATGGAGCACTGGGCCCTGGGC	SLMEHWALG	0	0	0.739435	0	0	0	0.020252	3.5	1324	92	511	574	399	164	1674	790	7325.34	5061.3	1014.37	1918.54	1005.52	1456.74	3477.93	4563.17	8.89923	8.52958	6.923	7.55984	6.91425	7.28464	8.15448	8.42599	8.33588	8.15792	3.0747	2.96213	3.01842	0.0795955
HLA_280	AGCCTGATGGAGCACTGGGCCCTGGGCGCC	SLMEHWALGA	0.0135075	0	0.658559	0	0	0	0.252828	0.64	360	31	447	260	157	22	549	391	3318.1	1991.54	341.797	257.365	879.584	720.993	945.66	1496.52	8.10745	7.59717	5.83714	5.55437	6.78059	6.58202	6.85294	7.31157	7.51259	7.02594	3.23892	2.56739	2.90316	0.474842
HLA_281	AGCCTGTACAAGTACCTGCTGCTGAGG	SLYKYLLLR	0.0846866	0	0.41603	0	0.0846866	0	0.031889	2.8	4385	127	868	391	268	431	3740	1077	4989.91	3399.57	1400.27	5042.01	1708.01	1985.96	11518.7	10194.9	8.51537	8.1317	7.24513	8.52576	7.44367	7.59436	9.35181	9.22974	8.06968	8.34801	1.76266	2.80793	2.28529	0.739117
HLA_282	AGCCTGTACAACACCGTGGCCACCCTG	SLYNTVATL	0.0558881	0	0.85125	0	0.154753	0	0.828183	0.06	433	2591	31893	742	1671	798	244	39259	9469.35	21196.6	28567.6	9335.32	62757.4	72392.5	1137.42	665.121	9.15592	9.96164	10.2601	9.14167	11.047	11.1899	7.0374	6.50147	9.85322	9.63345	3.84505	2.93711	3.39108	0.642012
HLA_283	AGCCTGTACCCCCCCTGCCTGTTCAAG	SLYPPCLFK	0.0846866	0	0.460054	0	0.0846866	0	0.026087	3.1	5471	208	1181	425	470	489	5025	1897	5423.82	5961.93	2293.35	5720.52	2323.91	3498.01	14371.4	13697.7	8.59874	8.69332	7.7382	8.65199	7.75144	8.16024	9.57306	9.52505	8.25831	8.67287	1.83062	2.6528	2.24171	0.581371
HLA_284	AGCATGGAGCTGCCCAGCTTCGGCGTG	SMELPSFGV	0.0846866	0	0.467162	0	0.0846866	0	0.197718	0.79	3200	67	490	215	303	351	3233	788	2743.81	3843.54	738.723	4106.14	964.197	1453.05	8405.86	8812.85	7.91747	8.25441	6.60628	8.32048	6.87233	7.28211	9.0368	9.08408	7.46294	8.28799	1.46378	2.8069	2.13534	0.949728
HLA_285	AGCCCCAGGACCCTGAACGCCTGGGTG	SPRTLNAWV	0	0	0	0	0.744751	0	0.000133	31	792	5	121	68	74	48	485	477	867.811	938.687	55.1286	561.523	238.098	879.574	2080.45	1322.06	6.76713	6.84555	4.02764	6.33243	5.47687	6.78057	7.64082	7.18771	6.13658	6.62155	1.35384	2.703	2.02842	0.953995
HLA_286	AGCCAGTACGACCCCAAGGAGCTGCTG	SQYDPKELL	0.212813	0	0.659061	0	0.212813	0	0.54175	0.24	1926	94	759	145	142	137	1326	920	1850.48	1801.26	1036.42	1602.68	1493.52	1696.45	5059.28	3614.55	7.52374	7.4968	6.94449	7.38006	7.30956	7.43688	8.52918	8.193	7.27548	7.44013	1.97891	2.68727	2.33309	0.500886
HLA_287	ACCCTGTGGGTGGACCCCTACGAGGTG	TLWVDPYEV	0.212813	0	1	1	0.212813	0	0.954653	0.02	685	386	9428	1767	2013	404	1131	4803	22550.3	25534.8	4255.92	4726.15	18551.9	8856.6	1799.38	3083	10.0235	10.1478	8.3563	8.46108	9.82838	9.08903	7.49575	8.03398	9.50332	9.62453	3.42156	3.73601	3.57879	0.222347
HLA_289	ACCCTGTACTGCGTGCACCAGGGCATC	TLYCVHQGI	0.116976	0	0.379761	0	0	0	0.073589	1.7	3693	146	1112	420	405	333	3067	708	5360.01	5137.41	1609.75	3895.57	2188.14	1305.53	9700.89	8360.35	8.58691	8.5445	7.38446	8.26785	7.69126	7.17513	9.18008	9.03138	8.15648	8.41571	2.05179	2.90527	2.47853	0.603499
HLA_290	ACCATGCCCGAGCTGGCCTGGGCCGTG	TMPELAWAV	0.0846866	0	0.745086	0	0.0846866	0	0.771547	0.09	1904	323	3223	2053	1342	299	2294	2614	26200.2	17023.2	3561.3	3497.82	6342.06	4820.14	5001.49	6253.23	10.1736	9.74239	8.17816	8.16018	8.75512	8.48077	8.51769	8.74101	9.60789	9.23616	3.55128	3.34603	3.44865	0.145133
HLA_291	ACCCCCAGGATCGCCAACAGGCTGCTG	TPRIANRLL	0.0846866	0	0.0846866	0	0.871874	0	0.000109	33	1214	19	743	142	80	113	1017	218	1812.19	1014.8	209.489	1321.92	1462.04	401.986	3188.97	2772.25	7.50284	6.92343	5.34943	7.1876	7.28827	5.9989	8.06777	7.92777	6.91953	7.06421	1.77571	2.80143	2.28857	0.725292
HLA_292	ACCCCCTACGACATCAACCAGATGCTG	TPYDINQML	0	0	0.0520089	0	0.450961	0	0.005231	6.8	844	92	187	62	112	110	891	291	791.239	1420.72	1014.37	1286.82	367.969	536.596	2217.05	2428.78	6.67486	7.25962	6.923	7.16071	5.91071	6.28711	7.70438	7.79556	6.80661	7.21139	2.7367	3.00562	2.87116	0.190155
HLA_293	ACCCAGATCCAGACCAGGAGGAGCTTC	TQIQTRRSF	0.0846866	0	0.0846866	0	0.334306	0	0.004108	7.6	1351	39	385	109	128	139	1224	288	1391.05	1623.68	430.003	1626.08	757.584	531.064	3548.85	3336.51	7.23853	7.39306	6.06611	7.39454	6.63145	6.27676	8.17466	8.11298	6.81512	7.3938	1.71675	2.88949	2.30312	0.82925
HLA_294	ACCGTGATCAGGTTCTGGCACGCCATG	TVIRFWHAM	0.0846866	0	0.0846866	0	0.30648	0	0.007776	5.6	2902	34	759	205	239	307	2702	644	2616.19	3031.71	374.874	3591.41	1493.52	1187.52	7623.07	7365.4	7.86986	8.01721	5.92925	8.18658	7.30956	7.08046	8.93907	8.90468	7.31091	8.10548	1.35871	2.84878	2.10374	1.05364
HLA_295	ACCTGGGAGGCCTGGTGGACCGAGTACTGG	TWEAWWTEYW	0.0869308	0	0.110622	0	0.261343	0	2e-05	55	2569	121	740	260	239	259	2354	674	3318.1	3031.71	1334.11	3029.88	1456.13	1242.84	6748.33	6416.78	8.10745	8.01721	7.19677	8.01661	7.28423	7.12596	8.8172	8.76683	7.75238	8.01691	2.089	2.8315	2.46025	0.525027
HLA_296	GTGGCCGCCAAGGGCGCCCCCGCCCTG	VAAKGAPAL	0.0846866	0	0.0846866	0	0.479445	0	0.021193	3.4	653	123	635	104	73	79	1084	250	1327.24	926.002	1356.16	924.173	1249.52	460.993	1715.32	2954.88	7.19161	6.83196	7.21315	6.82998	7.13132	6.13555	7.44794	7.99155	7.20244	6.83097	3.3032	2.28243	2.79282	0.721797
HLA_297	GTGGAGCTGCAGATCGGCTGGACCGTG	VELQIGWTV	0.0846866	0	0.49377	0	0.0846866	0	0.007015	5.9	2741	46	465	231	296	256	2616	786	2948	3754.75	507.183	2994.79	915.004	1449.36	7200.15	7130.97	7.98922	8.23104	6.23084	8.00496	6.82002	7.27957	8.882	8.87234	7.45506	8.12438	1.528	2.73166	2.12983	0.851117
HLA_298	GTGTTCAGCCCCTTCGGCTACAGCTTC	VFSPFGYSF	0.0846866	0	0.355863	0	0.0846866	0	0.004585	7.2	1094	118	366	116	99	162	1101	559	1480.38	1255.81	1301.03	1895.14	720.196	1030.78	2873.75	3001.22	7.30073	7.13633	7.17168	7.54758	6.58091	6.93904	7.96372	8.00711	7.23829	7.36295	2.78732	3.09704	2.94218	0.219007
HLA_299	GTGATCGCCAGGACCCACACCGCCCTG	VIARTHTAL	0.0846866	0	0.0846866	0	0.624243	0	0.036393	2.6	310	0	76	11	10	22	130	143	140.381	126.85	0	257.365	149.549	263.688	814.318	354.368	4.95146	4.85085	0	5.55437	5.01429	5.57855	6.70358	5.87315	4.26536	5.26325	0.779374	3.08669	1.93303	1.63152
HLA_300	GTGCTGCTGGGCAGGCTGAACAAGTGC	VLLGRLNKC	0.0846866	0	0.311519	0	0.0846866	0	0.18042	0.88	747	495	15776	2035	2202	271	1157	8956	25970.5	27932.3	5457.73	3170.27	31043.2	16514.6	1962.24	3153.87	10.1648	10.2376	8.60497	8.06189	10.3432	9.71206	7.58235	8.0567	9.66238	9.65196	3.25343	3.35074	3.30208	0.0688105
HLA_301	GTGCTGACCCTGCTGCTGCTGCTGGTG	VLTLLLLLV	0.258845	0	0.440276	0	0.0869627	0	0.191746	0.82	2005	168	521	145	172	237	2248	671	1850.48	2181.81	1852.32	2772.52	1025.2	1237.3	5266.8	6127.84	7.52374	7.68837	7.52473	7.92787	6.93362	7.1215	8.56937	8.72076	7.52424	7.81527	2.42835	2.7097	2.56902	0.198941
HLA_302	GTGATGAGCGAGCTGTTCGACACCCTG	VMSELFDTL	0.0846866	0	0.532597	0	0.0846866	0	0.694895	0.13	5419	675	8893	5249	3282	967	7550	7492	66987.3	41632	7442.35	11312.3	17499.2	13815	14234.8	20580.6	11.1123	10.6366	8.91508	9.33374	9.76997	9.53359	9.56352	9.93215	10.5245	10.1839	3.41441	3.25918	3.3368	0.109764
HLA_303	GTGCCCGCCGACCACAGGCTGGCCTTC	VPADHRLAF	0.0846866	0	0.0846866	0	0.935937	0	0.00086	15	1826	100	461	148	185	159	1592	883	1888.76	2346.72	1102.57	1860.05	907.133	1628.23	4796.6	4339.64	7.54421	7.7612	7.00631	7.52889	6.81139	7.39586	8.47587	8.37578	7.311	7.65178	2.09198	2.70513	2.39855	0.433562
HLA_304	GTGCCCGCCCCCGCCGGCCCCATCGTG	VPAPAGPIV	0	0	0.0617898	0	0.785564	0	0.002837	8.9	78	7	48	22	15	23	117	33	280.762	190.274	77.18	269.063	94.452	60.8511	204.893	318.931	5.64106	5.25371	4.35901	5.59866	4.55862	4.12473	5.32736	5.76811	5.1928	5.44098	2.93539	3.61725	3.27632	0.482149
HLA_305	GTGCCCAGGGTGCACAACCAGCCCCAG	VPRVHNQPQ	0.0846866	0	0.0846866	0	0.650885	0	3e-06	82	2970	67	693	268	310	347	2251	1292	3420.2	3932.34	738.723	4059.34	1363.65	2382.41	7801.69	6136.01	8.13775	8.27724	6.60628	8.30902	7.21865	7.77629	8.96222	8.72209	7.64034	8.29326	1.67498	3.20827	2.44163	1.0842
HLA_306	GTGAGCCCCCTGGCCGTGACCTGGTGG	VSPLAVTWW	0.0846866	0	0.354827	0	0.0846866	0	0.000198	27	3093	110	976	293	238	414	3273	1178	3739.24	3019.02	1212.83	4843.14	1920.52	2172.2	8124.79	8921.89	8.22691	8.01302	7.10153	8.48552	7.56087	7.68396	9.0028	9.09638	7.81482	8.27692	1.90037	2.91015	2.40526	0.714021
HLA_307	GTGACCACCGAGGTGGCCTTCGGCCTG	VTTEVAFGL	0.0846866	0	0.609207	0	0.0846866	0	0.106815	1.3	1706	73	623	222	244	204	2051	390	2833.15	3095.13	804.877	2386.47	1225.91	719.149	4481.38	5590.83	7.9495	8.03791	6.69193	7.77799	7.11225	6.57946	8.40791	8.62906	7.5066	7.91637	2.16402	2.79102	2.47752	0.44336
HLA_308	GTGGTGGCCGTGGGCGGCCTGGCCATC	VVAVGGLAI	0.0846866	0	0.0846866	0	0.489411	0	0.010128	4.9	1980	199	328	163	172	201	1677	561	2080.19	2181.81	2194.12	2351.38	645.422	1034.47	5201.13	4571.34	7.6407	7.68837	7.69399	7.76318	6.47145	6.94261	8.55682	8.42778	7.6677	7.72648	2.68402	2.92013	2.80207	0.166958
HLA_309	TGGCTGAGCCTGCTGGTGCCCTTCGTG	WLSLLVPFV	0.212813	0	0.863065	0	0.0329651	0	0.426239	0.33	238	672	16739	812	1387	245	305	13568	10362.7	17594	7409.28	2866.11	32938.2	25019	625.186	831.401	9.24606	9.77537	8.91062	7.96106	10.4024	10.1274	6.43965	6.72431	9.09234	9.23318	3.24535	3.09526	3.17031	0.106136
HLA_310	TGGCTGTACGACCTGTGGGGCCAGCTG	WLYDLWGQL	0.212813	0	0.723124	0	0.212813	0	0.372533	0.41	2085	87	854	172	144	150	2086	484	2195.05	1826.63	959.237	1754.76	1680.46	892.482	5476.94	5686.24	7.69442	7.51078	6.86718	7.47066	7.42742	6.79513	8.60849	8.64598	7.364	7.49092	1.92161	2.27651	2.09906	0.250953
HLA_311	TGGCCCGAGATCGTGGGCGCCATCGTG	WPEIVGAIV	0.0846866	0	0.0846866	0	0.566835	0	0.000114	32	3362	276	650	295	347	314	3283	1224	3764.77	4401.68	3043.1	3673.3	1279.04	2257.02	8831.41	8949.15	8.23371	8.38997	8.02096	8.20912	7.15464	7.72224	9.08618	9.09943	8.13298	8.30363	2.48027	2.67137	2.57582	0.135133
HLA_312	TGGCCCAGGCACAGGAGGCTGAGCATC	WPRHRRLSI	0.0846866	0	0.0846866	0	0.898463	0	5.7e-05	41	3254	111	391	217	225	230	2400	612	2769.34	2854.12	1223.85	2690.63	769.39	1128.51	8547.71	6542.17	7.92672	7.95687	7.11058	7.8979	6.6469	7.02954	9.05354	8.78618	7.5997	7.92782	1.68343	2.66344	2.17344	0.692972
HLA_313	TGGGTGAACTGCAGCAGCATGACCTTCCTG	WVNCSSMTFL	0.319915	0	0.48124	0	0.173158	0	0.00137	13	2191	105	614	362	355	277	2239	1026	4619.82	4503.16	1157.7	3240.46	1208.2	1891.91	5755.39	6103.3	8.43833	8.41276	7.05505	8.08378	7.09771	7.54587	8.65807	8.71675	7.96893	8.26174	2.36693	3.032	2.69946	0.470277
HLA_314	TACGCCTACGAGCCCGGCAGCGTGATG	YAYEPGSVM	0.0846866	0	0.0846866	0	0.708219	0	0.07692	1.6	4467	237	1126	340	456	518	4281	2000	4339.05	5784.34	2613.09	6059.77	2215.69	3687.94	11734.1	11669.6	8.37564	8.66308	7.86867	8.70959	7.70377	8.2131	9.37034	9.36483	8.15395	8.68661	2.04251	2.90392	2.47321	0.609108
HLA_316	TACCACAGGCCCCTGACCGGCTACATG	YHRPLTGYM	0.0846866	0	0.0846866	0	0.472346	0	0.0002	26	1183	52	129	100	126	95	1321	321	1276.19	1598.31	573.337	1111.35	253.84	591.915	3107.54	3600.92	7.15242	7.37732	6.35322	7.01423	5.54063	6.38505	8.04191	8.18922	6.83062	7.21217	1.95727	2.38578	2.17152	0.303006
HLA_317	TACATCTTCTTCGCCAGCTTCTACTAC	YIFFASFYY	0.0846866	0	0.246785	0	0.0846866	0	0.00263	9.2	1811	125	548	113	177	209	2119	809	1442.1	2245.24	1378.21	2444.96	1078.33	1491.77	4757.19	5776.19	7.27455	7.71701	7.22927	7.80219	6.98409	7.30839	8.46762	8.66167	7.25216	7.76051	2.18936	2.63621	2.41279	0.315967
HLA_318	TACATCTTCAGGAACACCATCAACATG	YIFRNTINM	0.0846866	0	0.500542	0	0.171064	0	0.226635	0.71	2187	148	646	257	237	286	2451	1187	3279.81	3006.34	1631.81	3345.74	1271.17	2188.79	5744.88	6681.2	8.09585	8.00881	7.39805	8.11574	7.14848	7.69156	8.65624	8.8072	7.80662	8.0637	2.40751	2.83594	2.62173	0.302942
HLA_319	TACCTGGGCCCCACCATCAGGGTGTGG	YLGPTIRVW	0.0846866	0	0.322098	0	0.123381	0	0.029127	2.9	110	2687	7693	128	247	1587	77	19065	1633.53	3133.19	29626.1	18565.4	15137.9	35155.3	288.952	209.895	7.39911	8.05012	10.2964	9.82911	9.62502	10.4676	5.66971	5.35136	9.657	9.29195	5.86505	4.05452	4.95979	1.28024
HLA_320	TACCTGCTGGAGATGCTGTGGAGGCTG	YLLEMLWRL	0	0	0.925625	0	0	0	0.98267	0.01	235	24355	6524	204	149	22767	127	6367	2603.43	1890.06	268531	266337	12837.6	11740.6	617.306	346.19	7.86497	7.54489	12.5007	12.4925	9.46021	9.37089	6.42698	5.84987	11.8172	11.8065	7.6754	7.71185	7.69362	0.0257725
HLA_321	TACATGTTCGAGAGCAAGAGCATGAAG	YMFESKSMK	0.0846866	0	0.429861	0	0.0846866	0	0.015872	4	2190	115	809	835	488	238	2191	859	10656.2	6190.26	1267.96	2784.22	1591.91	1583.97	5752.76	5972.46	9.27399	8.73089	7.14595	7.93208	7.37332	7.36832	8.65761	8.69508	8.69334	8.40922	2.90377	3.0369	2.97034	0.0941364
HLA_322	TACATGCACGGCAGCATCCACGAGGTG	YMHGSIHEV	0.0846866	0	0.661917	0	0.0846866	0	0.993108	0.01	167	3335	5932	123	177	2617	83	11650	1569.72	2245.24	36770.7	30614.7	11672.7	21482.3	438.681	226.25	7.35929	7.71701	10.5125	10.3293	9.36509	9.97503	6.08605	5.42605	9.86117	9.70692	6.41781	5.4402	5.929	0.691276
HLA_323	TACATGCTGTGGAACAGCTGGCTGAGC	YMLWNSWLS	0.0846866	0	0.641463	0	0.0846866	0	0.068135	1.7	2749	118	1252	761	485	321	2498	1763	9711.82	6152.21	1301.03	3755.19	2463.62	3250.92	7221.16	6809.31	9.1812	8.72473	7.17168	8.23116	7.80979	8.087	8.88491	8.82619	8.61385	8.50809	2.61783	3.06256	2.8402	0.314478
HLA_324	TACCCCGCCAGGGTGAAGTGCGCCCTG	YPARVKCAL	0.0846866	0	0.0846866	0	0.871874	0	0.000471	19	758	31	468	137	142	93	837	313	1748.38	1801.26	341.797	1087.95	920.907	577.163	1991.14	2281.58	7.46702	7.4968	5.83714	6.99297	6.82644	6.35986	7.59696	7.73306	6.95281	7.27629	2.31292	2.96853	2.64072	0.463589
HLA_325	TACCCCGACCCCGTGATCAAGGTG	YPDPVIKV	0.0846866	0	0.21336	0	0.326878	0	0.018306	3.7	1639	96	1030	186	147	220	1544	435	2373.72	1864.69	1058.47	2573.65	2026.78	802.128	4305.38	4208.8	7.77263	7.53139	6.96552	7.85347	7.6147	6.68851	8.36785	8.34517	7.44839	7.70534	2.25475	3.13804	2.6964	0.624581
HLA_326	TACAGCCTGGCCGGCAGCAGCCCCTTC	YSLAGSSPF	0.0846866	0	0.286343	0	0.42934	0	0.000926	15	1091	13	108	65	79	126	1014	323	829.525	1002.11	143.334	1474	212.517	595.603	2865.87	2764.07	6.72206	6.91086	4.97213	7.29641	5.36372	6.39125	7.96098	7.92482	6.18915	7.1221	1.20699	2.91163	2.05931	1.20536
HLA_327	TACGTGGTGAGCAGGAGGGGCGACCTG	YVVSRRGDL	0.0846866	0	0.0846866	0	0.343411	0	0.000504	19	3717	191	1374	330	327	365	2947	1200	4211.43	4147.98	2105.91	4269.91	2703.69	2212.77	9763.93	8033.25	8.3458	8.33062	7.65298	8.35958	7.90274	7.70245	9.18655	8.99147	8.05822	8.34521	2.08147	2.95634	2.5189	0.618622
HLA_328	GCCGCCGAGAGGGGCCCCGGCCAGATGCTG	AAERGPGQML	0	0	0.28551	0	0.420652	0	0.001703	12	1171	62	530	121	154	151	1547	466	1544.19	1953.48	683.594	1766.46	1042.91	859.291	3076.02	4216.98	7.3429	7.57788	6.52883	7.4773	6.95073	6.75727	8.03172	8.34711	7.01651	7.52885	2.16353	2.69027	2.4269	0.372458
HLA_329	GCCGCCCTGGAGGGCCTGAGCGGCTTC	AALEGLSGF	0.212813	0	0.30224	0	0.212813	0	0.008483	5.4	2656	154	535	202	252	251	2853	747	2577.91	3196.61	1697.96	2936.3	1052.75	1377.45	6976.87	7777.01	7.85512	8.07016	7.43777	7.98525	6.96011	7.22871	8.8505	8.95906	7.66806	8.0286	2.11294	2.5532	2.33307	0.311308
HLA_330	GCCGAGAGGGGCCCCGGCCAGATGCTG	AERGPGQML	0	0	0.145101	0	0.395549	0	0.001396	13	1320	82	559	153	122	169	1422	453	1952.57	1547.57	904.108	1977.03	1099.97	835.319	3467.42	3876.24	7.57742	7.34508	6.80805	7.58986	7.00395	6.72901	8.15145	8.26288	7.26497	7.47494	2.32259	2.87478	2.59869	0.390455
HLA_331	GCCATCCAGATCCAGATGTTCGAGGCC	AIQIQMFEA	0.0846866	0	0.479214	0	0.0846866	0	0.035755	2.6	534	19	56	52	51	78	657	198	663.62	646.933	209.489	912.475	110.194	365.106	1402.73	1790.92	6.49922	6.47379	5.34943	6.81726	4.71128	5.90292	7.24689	7.49104	6.0812	6.6602	1.90726	2.85774	2.3825	0.672092
HLA_332	GCCCTGGACCTGAGCCACTTCCTGAAG	ALDLSHFLK	0.0722034	0	0.00961153	0	0.328836	0	0.002296	9.7	586	10	351	90	63	78	728	220	1148.57	799.153	110.257	912.475	690.68	405.674	1539.32	1984.46	7.04715	6.6848	4.71184	6.81726	6.53912	6.00801	7.33975	7.59361	6.44638	6.75322	1.96562	2.75681	2.36121	0.559455
HLA_333	GCCCTGGGCTACACCACCGAGGAGATC	ALGYTTEEI	0.0846866	0	0.461719	0	0.0846866	0	0.218971	0.73	2818	302	1063	441	378	261	2356	644	5628.01	4794.92	3329.76	3053.28	2091.72	1187.52	7402.41	6422.23	8.63569	8.47552	8.11096	8.0243	7.64622	7.08046	8.9097	8.76768	8.40735	8.27515	2.89041	2.97458	2.9325	0.0595184
HLA_334	GCCCTGGTGGAGATCTGCACCGAGATG	ALVEICTEM	0	0	0.638143	0	0	0	0.571899	0.21	3361	154	2236	1540	924	471	3897	2134	19653.4	11720.9	1697.96	5509.94	4399.89	3935.04	8828.78	10622.9	9.88605	9.36921	7.43777	8.61449	8.38956	8.27793	9.08589	9.27086	9.27582	9.06143	2.92067	3.10906	3.01487	0.133212
HLA_336	GCCCTGTGGGAGATCCAGCAGGTGGTG	ALWEIQQVV	0.0846866	0	1	0	0.0846866	0	0.982463	0.01	382	6193	21491	429	563	3310	325	39809	5474.86	7141.63	68282.2	38721.7	42288.9	73406.7	1003.45	885.919	8.60811	8.87384	11.1314	10.5642	10.6523	11.2038	6.9122	6.78775	10.5154	10.0403	5.57658	4.0377	4.80714	1.08815
HLA_337	GCCATGGCCGAGACCGGCTGCGACGCC	AMAETGCDA	0.0846866	0	0.385329	0	0.0846866	0	0.021306	3.4	172	15	44	25	33	74	256	2	319.048	418.604	165.386	865.681	86.581	3.68794	451.815	697.832	5.76847	6.03931	5.11431	6.76467	4.47256	1.54499	6.11548	6.54941	5.49395	6.46637	2.71056	4.33438	3.52247	1.14822
HLA_338	GCCATGATCGACAGGCTGCACCAGACC	AMIDRLHQT	0.0846866	0	0.495564	0	0.0846866	0	0.777516	0.09	98	4555	5127	78	138	3786	62	12089	995.43	1750.52	50222.1	44290.1	10088.7	22291.8	257.43	169.006	6.90418	7.46824	10.8242	10.6985	9.21927	10.012	5.55462	5.13583	10.1507	10.0442	6.91863	5.92552	6.42208	0.702234
HLA_339	GCCATGGTGCCCCTGGTGATGGTGATC	AMVPLVMVI	0.0846866	0	0.438518	0	0.0846866	0	0.404329	0.36	2390	105	1879	1014	584	394	2421	2085	12940.6	7408.02	1157.7	4609.17	3697.4	3844.68	6278.13	6599.42	9.4682	8.91045	7.05505	8.43602	8.21566	8.25471	8.74499	8.79489	8.8608	8.70111	2.84204	3.30323	3.07263	0.32611
HLA_340	GCCCCCGCCAAGAAGGCCGCCCCCGCC	APAKKAAPA	0.0846866	0	0.0846866	0	0.898463	0	0.000366	21	79	6	40	20	7	7	112	0	255.238	88.7947	66.1543	81.8888	78.71	0	207.52	305.301	5.54611	4.49753	4.20699	4.4175	4.37839	0	5.34003	5.72457	5.08572	4.45831	2.81031	2.12252	2.46642	0.486339
HLA_341	GCCCCCGGCTGGCTGATCTGGACCTAC	APGWLIWTY	0	0	0.262958	0	0.0846866	0	0.000117	32	711	19	219	37	68	152	1046	218	472.191	862.577	209.489	1778.16	430.937	401.986	1867.68	2851.3	6.1595	6.76108	5.34943	7.48389	6.06828	5.9989	7.53299	7.95588	5.83434	7.18642	1.48527	3.1353	2.31029	1.16675
HLA_342	GCCCCCATCCTGGTGGTGAGCGGCATC	APILVVSGI	0.0846866	0	0.0846866	0	0.532597	0	0.000823	15	3601	125	848	252	285	255	2986	1117	3216	3615.21	1378.21	2983.09	1668.65	2059.72	9459.22	8139.56	8.07621	8.19318	7.22927	8.00105	7.42037	7.63081	9.15485	9.00461	7.73984	8.10172	1.73177	2.52685	2.12931	0.56221
HLA_343	GCCCCCAGGGCCAGGACCGCCGCCTTC	APRARTAAF	0.0846866	0	0.0846866	0	0.8344	0	0.000291	23	500	12	0	36	17	26	290	18	459.429	215.644	132.309	304.158	0	33.1915	1313.42	790.513	6.13216	5.37826	4.89267	5.72083	0	3.53198	7.18115	6.67395	5.69329	5.56414	1.52018	2.50258	2.01138	0.694655
HLA_344	GCCCCCAGGACCCTGGTGTACCTGCTG	APRTLVYLL	0.212813	0	0.212813	0	0.821482	0	0.00071	16	1558	74	311	96	142	114	1458	349	1225.14	1801.26	815.903	1333.62	611.97	643.546	4092.6	3974.37	7.11163	7.4968	6.70552	7.1964	6.41832	6.46855	8.31718	8.28787	6.92905	7.35784	1.87555	2.47151	2.17353	0.421406
HLA_345	GCCGTGCTGCTGCACGAGGAGAGCATG	AVLLHEESM	0	0	0.0899395	0	0.376407	0	0.017096	3.8	7355	295	2517	628	773	746	7403	2841	8014.49	9805.48	3252.58	8727	4952.83	5238.72	19320.3	20179.9	8.98913	9.1908	8.08751	9.07429	8.50792	8.56402	9.86897	9.91249	8.63667	9.13424	1.91288	2.71928	2.31608	0.570211
HLA_346	GCCGTGAGGAACGCCAAGGCCGCCGTG	AVRNAKAAV	0.0846866	0	0.367537	0	0.567262	0	0.00403	7.6	10055	431	2914	865	952	855	8571	2187	11039.1	12076.1	4752.08	10002.1	5734.02	4032.77	26412.8	23363.7	9.30929	9.39907	8.46655	9.21065	8.65435	8.30246	10.1816	10.059	8.97418	9.30929	1.95338	2.7567	2.35504	0.568034
HLA_347	GCCTACTTCGCCACCCCCGCCAGCGTG	AYFATPASV	0.0846866	0	0.285741	0	0.0846866	0	0.011949	4.6	524	26	201	54	58	60	536	391	689.144	735.728	286.668	701.904	395.518	720.993	1376.46	1461.09	6.5369	6.60222	5.66181	6.55522	5.98272	6.58202	7.228	7.28762	6.19217	6.579	2.12569	2.76269	2.44419	0.450423
HLA_349	GCCTACCAGCCCACCAGGTGGTTCATC	AYQPTRWFI	0.0846866	0	0.297499	0	0.0846866	0	0.002248	9.8	2190	95	768	180	218	255	2260	575	2297.15	2765.32	1047.44	2983.09	1511.23	1060.28	5752.76	6160.55	7.73986	7.92527	6.95506	8.00105	7.32134	6.96723	8.65761	8.72608	7.42255	7.96388	1.94094	2.8565	2.39872	0.647398
HLA_350	TGCTTCATGTACAGCGACTTCCACTTC	CFMYSDFHF	0.0846866	0	0.542619	0	0.0846866	0	0.000967	15	3115	126	949	329	325	286	2946	1171	4198.67	4122.61	1389.24	3345.74	1867.39	2159.29	8182.58	8030.52	8.34276	8.32448	7.23723	8.11574	7.53283	7.678	9.00989	8.99113	7.93557	8.22555	2.02351	2.69422	2.35886	0.474264
HLA_351	GACCTGGCCGCCGGCGTGGACGTGGTG	DLAAGVDVV	0.0846866	0	0.252855	0	0.0846866	0	0.013463	4.3	2240	114	784	221	257	255	1899	493	2820.38	3260.04	1256.93	2983.09	1542.72	909.078	5884.1	5176.5	7.94498	8.0898	7.13722	8.00105	7.34195	6.81353	8.68018	8.55208	7.62054	8.04641	2.12293	3.14088	2.63191	0.719806
HLA_352	GAGATCATCGAGCTGACCAGGACCCTG	EIIELTRTL	0.0846866	0	0.0846866	0	0.246122	0	0.065024	1.8	353	26	158	32	43	31	291	258	408.382	545.453	286.668	362.65	310.904	475.745	927.272	793.239	6.01465	6.30345	5.66181	5.89619	5.7427	6.16698	6.83332	6.67738	5.85371	6.12041	2.3529	2.77183	2.56236	0.296227
HLA_353	GAGATCAGGCACAGGAGCGGCATCCAG	EIRHRSGIQ	0.0846866	0	0.0846866	0	0.443944	0	2e-06	87	2526	105	508	229	309	237	2525	617	2922.48	3919.65	1157.7	2772.52	999.617	1137.73	6635.38	6882.91	7.98053	8.27401	7.05505	7.92787	6.90837	7.03767	8.80032	8.83694	7.62124	8.11585	1.95906	2.72784	2.34345	0.543609
HLA_354	TTCGCCGCCAACCCCAACAGCCAGGTG	FAANPNSQV	0.0846866	0	0.295488	0	0.386562	0	0.153448	1.1	1090	96	355	100	101	91	888	368	1276.19	1281.18	1058.47	1064.55	698.551	678.582	2863.25	2420.6	7.15242	7.15632	6.96552	6.97125	6.55044	6.52148	7.96006	7.79219	7.06333	7.06806	2.53875	2.75455	2.64665	0.152597
HLA_355	TTCGCCAGGGAGAGGAGGCTGGCCCTG	FARERRLAL	0.212813	0	0.212813	0	0.787187	0	0.004267	7.4	966	55	261	57	107	114	899	233	727.43	1357.29	606.414	1333.62	513.583	429.645	2537.52	2450.59	6.59089	7.21398	6.40921	7.1964	6.24336	6.06528	7.83934	7.80449	6.50417	7.20523	2.00417	3.04379	2.52398	0.73512
HLA_356	TTCTTCGGCTGGGAGGGCGTGGGCGTG	FFGWEGVGV	0.0846866	0	0.432303	0	0.0846866	0	0.005969	6.4	1066	81	276	160	70	97	772	224	2041.91	887.947	893.083	1134.74	543.099	413.05	2800.2	2104.4	7.62213	6.79004	6.7958	7.03504	6.29913	6.02599	7.9378	7.65226	7.29199	6.92003	2.61193	2.96375	2.78784	0.248771
HLA_357	TTCATCAGGGACTGCAGCGTGGCCCTG	FIRDCSVAL	0.0846866	0	0.84942	0	0.935937	0	0.26564	0.61	673	67	43	61	75	64	541	377	778.477	951.372	738.723	748.697	84.6132	695.177	1767.86	1474.72	6.65862	6.85896	6.60628	6.61967	4.44984	6.5456	7.47809	7.2969	6.63279	6.74645	2.72813	2.89032	2.80923	0.114681
HLA_358	TTCCTGGACGACGCCAGCAACAGCGCC	FLDDASNSA	0.0846866	0	0.655882	0	0.0846866	0	0.811309	0.08	212	91	3880	418	534	60	178	2163	5334.48	6773.77	1003.34	701.904	7634.87	3988.51	556.888	485.211	8.58213	8.82096	6.91209	6.55522	8.94061	8.29142	6.32416	6.18664	8.06146	8.22653	3.07197	3.40497	3.23847	0.235469
HLA_359	TTCCTGGAGCAGGGCGGCTTCAAGGCC	FLEQGGFKA	0.0846866	0	0.615161	0	0.0846866	0	0.28309	0.58	199	0	0	34	60	14	219	0	433.905	761.098	0	163.778	0	0	522.74	596.973	6.07513	6.63607	0	5.1046	0	0	6.26099	6.39355	5.38428	6.13867	1.81428	2.8614	2.33784	0.740423
HLA_360	TTCCTGAAGAACAGGTTCGAGGCCCTG	FLKNRFEAL	0.0846866	0	0.75158	0	0.265387	0	0.611554	0.19	804	97	6026	1876	1629	172	893	4070	23941.4	20663.8	1069.49	2012.12	11857.7	7504.96	2111.97	2434.23	10.0834	9.93619	6.97588	7.60744	9.38081	8.92345	7.65585	7.7978	9.434	9.336	3.28464	3.48802	3.38633	0.143812
HLA_362	TTCCTGCCCGGCCAGTACATGAACATC	FLPGQYMNI	0.0846866	0	0.603753	0	0.0846866	0	0.754377	0.1	1185	127	2099	1282	807	215	1617	2325	16360.8	10236.8	1400.27	2515.16	4130.31	4287.23	3112.8	4407.79	9.7027	9.23384	7.24513	7.83049	8.32635	8.36363	8.0436	8.39136	9.09173	8.76045	3.39567	3.24721	3.32144	0.104976
HLA_363	TTCCTGCCCAGCGACTACTTCCCCAGCGTG	FLPSDYFPSV	0.0608659	0	0.863347	0	0.272253	0	0.772041	0.09	536	8306	61829	877	1732	2785	364	83316	11192.2	21970.4	91579.6	32580	121664	153632	1407.98	992.23	9.32306	9.99749	11.425	10.3915	11.709	11.9423	7.25062	6.90096	10.8471	10.2138	4.51964	3.13511	3.82738	0.979014
HLA_364	TTCCTGAGGGACAACAGGGCCGTGCTG	FLRDNRAVL	0.0846866	0	0.0846866	0	0.738145	0	0.166028	0.95	2713	145	560	149	230	196	2033	903	1901.53	2917.54	1598.73	2292.89	1101.94	1665.11	7126.6	5541.77	7.55094	7.97884	7.37759	7.738	7.00573	7.41824	8.87173	8.62025	7.46802	7.86565	1.92687	2.68524	2.30605	0.536253
HLA_365	TTCATGATCGACTGGATCCTGGACGCC	FMIDWILDA	0.0846866	0	0.898463	0	0.0846866	0	0.843412	0.06	8	304	2985	46	99	110	33	3789	587.048	1255.81	3351.82	1286.82	5873.73	6986.81	21.0147	89.9549	6.37681	7.13633	8.11756	7.16071	8.67842	8.85192	3.09171	4.51036	7.58601	7.1486	4.16024	3.04504	3.60264	0.788566
HLA_366	TTCCCCAGGTGCAGGTACGTGCACAAG	FPRCRYVHK	0.0846866	0	0.0846866	0	0.374945	0	3e-05	49	3179	99	541	210	224	263	2501	479	2680	2841.43	1091.55	3076.68	1064.55	883.262	8350.7	6817.49	7.89395	7.95242	6.99627	8.03193	6.97125	6.78475	9.03022	8.82739	7.54262	7.99296	1.6366	2.77157	2.20409	0.802549
HLA_367	TTCCCCAGGGGCCAGGGCGTGCCCATC	FPRGQGVPI	0.0846866	0	0	0	0.869592	0	0.000417	20	10279	320	2735	813	873	1081	8587	2485	10375.4	11074	3528.23	12646	5381.8	4582.27	27001.2	23407.4	9.24729	9.31244	8.16883	9.44517	8.59096	8.43017	10.2037	10.0608	8.8469	9.38101	1.73897	2.99032	2.36465	0.884838
HLA_368	TTCCCCGTGAAGCCCCAGGTGCCCCTG	FPVKPQVPL	0	0	0	0	0.743587	0	0.003221	8.4	1271	75	233	102	118	79	1184	256	1301.72	1496.83	826.928	924.173	458.486	472.057	3338.7	3227.47	7.17221	7.31177	6.71893	6.82998	6.13011	6.15922	8.11364	8.07976	6.97103	7.09961	2.14978	2.34045	2.24512	0.134823
HLA_369	TTCCCCGTGAAGCCCCAGGTGCCCCTGAGG	FPVKPQVPLR	0	0	0	0	0.390443	0	0.000463	19	2083	172	279	190	178	253	2037	531	2424.77	2257.92	1896.42	2959.69	549.002	979.149	5471.69	5552.67	7.7939	7.72264	7.54825	7.99318	6.30992	6.8877	8.60753	8.62221	7.6786	7.86703	2.511	2.95057	2.73078	0.310825
HLA_370	TTCAGCCCCGAGGTGATCCCCATGTTC	FSPEVIPMF	0	0	0.403069	0	0	0	0.058167	1.9	2888	168	457	477	458	323	3122	931	6087.44	5809.71	1852.32	3778.58	899.262	1716.74	7586.29	8510.28	8.71415	8.66746	7.52473	8.23737	6.80269	7.44876	8.93423	9.04915	8.28674	8.47536	2.49413	2.87157	2.68285	0.266889
HLA_371	TTCGTGCACAGCGGCTTCATCTACTTC	FVHSGFIYF	0.0846866	0	0.297744	0	0.0846866	0	0.036225	2.6	3469	184	1526	177	285	328	3507	1162	2258.86	3615.21	2028.73	3837.07	3002.79	2142.7	9112.48	9559.75	7.72306	8.19318	7.61566	8.25273	8.00763	7.67029	9.11751	9.16542	7.6708	8.2234	1.90643	2.58123	2.24383	0.47716
HLA_372	TTCGTGAACTACAACTTCACCCTGGTG	FVNYNFTLV	0.334666	0	1	0	0	0	0.405821	0.36	2881	56	1027	577	562	252	2661	540	7363.63	7128.95	617.44	2948	2020.88	995.745	7567.9	7253.64	8.90444	8.87206	6.4272	7.98922	7.61178	6.90449	8.9318	8.8894	8.29193	8.52506	2.1876	2.95156	2.56958	0.540202
HLA_373	TTCGTGAGGGAGCTGCTGACCGAGGTG	FVRELLTEV	0.0846866	0	0.532685	0	0.397636	0	0.710117	0.12	3653	128	1697	509	416	370	3091	996	6495.82	5276.94	1411.29	4328.41	3339.27	1836.6	9595.82	8425.78	8.77907	8.57129	7.25297	8.37319	8.11381	7.51621	9.16919	9.03917	8.28262	8.47714	2.10881	2.99019	2.5495	0.623231
HLA_374	GGCCTGTGCACCCTGGTGGCCATGCTG	GLCTLVAML	0.0284986	0	0.62314	0	0.0164959	0	0.278492	0.58	682	443	10032	1388	1786	189	856	6914	17713.5	22655.3	4884.39	2211	19740.5	12749.2	1791.5	2333.38	9.78214	10.0282	8.494	7.70165	9.89048	9.4533	7.49137	7.7555	9.33256	9.4282	3.38569	3.34947	3.36758	0.0256121
HLA_375	GGCCTGATCGAGGAGATGGCCAGCGCC	GLIEEMASA	0.0846866	0	0.723124	0	0.0846866	0	0.881441	0.04	146	24	583	220	121	11	159	363	2807.62	1534.88	264.617	128.682	1147.2	669.362	383.517	433.419	7.94045	7.33686	5.58206	4.86509	7.04595	6.50782	5.95199	6.07401	7.33767	6.72477	3.39821	3.07543	3.23682	0.22824
HLA_376	GGCCTGAAGGAGCTGGGCGACTGGGTG	GLKELGDWV	0.0846866	0	0.4032	0	0.0846866	0	0.210325	0.76	2094	75	484	195	194	196	1646	515	2488.57	2460.88	826.928	2292.89	952.391	949.645	5500.59	4486.84	7.81987	7.80868	6.71893	7.738	6.86002	6.85714	8.61279	8.40913	7.41382	7.77397	1.89124	2.95242	2.42183	0.75037
HLA_377	GGCCTGAGGTGGCACGTGAGGGCCTTC	GLRWHVRAF	0.0846866	0	0.0846866	0	0.444645	0	0.002575	9.2	1551	62	327	107	116	150	1259	603	1365.53	1471.46	683.594	1754.76	643.454	1111.91	4074.22	3431.92	7.22003	7.29469	6.52883	7.47066	6.4684	7.01474	8.31268	8.14117	6.93299	7.38654	1.80555	2.8504	2.32797	0.738821
HLA_378	GGCCTGTACAGGCTGAACTTCAGGAGG	GLYRLNFRR	0.0846866	0	0.364759	0	0.0846866	0	0.004937	7	2963	169	707	173	263	271	2382	1137	2207.81	3336.15	1863.35	3170.27	1391.2	2096.6	7783.3	6493.11	7.70021	8.11287	7.53067	8.06189	7.23864	7.64855	8.95986	8.77865	7.61903	8.0877	2.0022	2.84178	2.42199	0.593678
HLA_379	GGCCCCGGCCACAAGGCCAGGGTGCTG	GPGHKARVL	0	0	0.0590951	0	0.460741	0	0.000118	32	3259	357	1722	285	281	353	3333	1076	3637.15	3564.47	3936.18	4129.53	3388.47	1984.11	8560.85	9085.44	8.19923	8.17905	8.27822	8.32616	8.12843	7.59343	9.05507	9.11454	8.2395	8.25531	2.70532	2.73202	2.71867	0.0188792
HLA_380	GGCCCCAGGTGGCCCAGGAGGATGCCC	GPRWPRRMP	0.0846866	0	0.0846866	0	0.690391	0	1.3e-05	62	1304	61	367	155	149	116	1592	284	1978.1	1890.06	672.568	1357.01	722.164	523.688	3425.39	4339.64	7.5904	7.54489	6.51259	7.21378	6.58364	6.2628	8.13926	8.37578	7.19017	7.39298	2.16781	2.39985	2.28383	0.164073
HLA_381	GGCGTGAACGCCTGCCAGGTGGGCGTG	GVNACQVGV	0.0846866	0	0.493847	0	0.0846866	0	0.070687	1.7	760	28	291	62	115	165	1105	467	791.239	1458.77	308.72	1930.24	572.615	861.135	1996.39	3012.13	6.67486	7.28603	5.73567	7.56592	6.35196	6.75941	7.5996	8.01073	6.3117	7.43573	1.84792	3.16695	2.50743	0.932697
HLA_382	CACCTGAAGAGGACCATCCTGGCCCTG	HLKRTILAL	0.0846866	0	0.36546	0	0.400373	0	0.295028	0.56	1062	26	273	143	72	65	796	365	1824.95	913.317	286.668	760.396	537.196	673.05	2789.7	2169.82	7.50986	6.81818	5.66181	6.63515	6.28822	6.5133	7.93405	7.68286	6.96301	6.73085	1.96148	2.45374	2.20761	0.34808
HLA_383	CACCCCGTGGGCGAGGCCGACTACTTC	HPVGEADYF	0	0	0	0	0.413703	0	0.000107	33	1890	69	445	123	111	154	1716	330	1569.72	1408.03	760.774	1801.55	875.649	608.511	4964.71	4677.65	7.35929	7.25066	6.63565	7.49696	6.77611	6.41266	8.51031	8.45077	7.06154	7.38137	1.72765	2.50261	2.11513	0.547983
HLA_384	ATCCTGTGCAGCCTGATGGAGCACTGGGCC	ILCSLMEHWA	0	0	0.315231	0	0	0	0.005683	6.5	435	237	293	437	293	83	644	245	5576.96	3716.69	2613.09	970.967	576.551	451.773	1142.67	1755.48	8.62658	8.22086	7.86867	6.87932	6.3588	6.11539	7.042	7.47107	8.31777	7.75997	4.47719	3.41383	3.94551	0.751909
HLA_385	ATCCTGGACAACCAGGGCAGGGTGGTG	ILDNQGRVV	0.0846866	0	0.343754	0	0.0846866	0	0.285803	0.57	2385	190	1291	372	293	240	1918	699	4747.44	3716.69	2094.89	2807.62	2540.36	1288.94	6264.99	5228.29	8.46557	8.22086	7.64773	7.94045	7.84046	7.16235	8.74289	8.56203	8.13803	8.09045	2.6093	3.05988	2.83459	0.318608
HLA_386	ATCCTGAGCCCCCACAACGTGGTGACC	ILSPHNVVT	0.0846866	0	0.343063	0	0.0846866	0	0.132537	1.2	1985	115	348	292	189	188	1634	431	3726.48	2397.46	1267.96	2199.3	684.777	794.752	5214.26	4454.13	8.22349	7.78258	7.14595	7.69635	6.53055	6.67929	8.55934	8.40181	7.82333	7.74039	2.42523	2.92248	2.67385	0.351615
HLA_387	ATCATGGACGAGCCCACCAGCAGCCTG	IMDEPTSSL	0.115531	0	0.69642	0	0.212813	0	0.986068	0.01	198	664	18005	715	1208	206	270	10173	9124.77	15323.4	7321.07	2409.87	35429.3	18758.7	520.113	735.995	9.11886	9.6372	8.89865	7.78774	10.4753	9.83947	6.25597	6.60258	9.0148	9.09017	3.16682	3.17208	3.16945	0.0037187
HLA_388	ATCATGTACGACATCATCAACAGCGTG	IMYDIINSV	0.170421	0	0.446032	0	0	0	0.988897	0.01	509	2717	46009	1170	2191	926	536	46535	14931.4	27792.8	29956.9	10832.7	90534.2	85809.2	1337.06	1461.09	9.61129	10.2326	10.3075	9.29042	11.4135	11.3599	7.19897	7.28762	10.0188	9.86857	3.51309	2.93458	3.22384	0.409071
HLA_389	ATCCCCAAGAGGAACAGGAGCATCCTG	IPKRNRSIL	0.0846866	0	0.0846866	0	0.749713	0	0.000101	34	1114	72	134	81	133	73	1134	240	1033.72	1687.1	793.851	853.983	263.678	442.553	2926.29	3091.18	6.94188	7.43136	6.67815	6.75108	5.57852	6.09482	7.98183	8.03663	6.81869	7.14799	2.19491	2.3812	2.28806	0.131731
HLA_390	ATCCCCTACCACATCGTGAACATCGTG	IPYHIVNIV	0.0846866	0	0.0846866	0	0.24684	0	0.002808	8.9	2188	52	647	212	143	220	1897	495	2705.53	1813.95	573.337	2573.65	1273.13	912.766	5747.51	5171.04	7.90342	7.50381	6.35322	7.85347	7.15002	6.81757	8.6567	8.55102	7.40272	7.69385	1.74329	2.83348	2.28839	0.770877
HLA_391	ATCCAGGCCGTGTTCGGCTTCAGCCTG	IQAVFGFSL	0.0846866	0	0.334052	0	0.0846866	0	0.065435	1.8	485	2	14	32	42	50	449	86	408.382	532.768	22.0514	584.92	27.5485	158.582	1274.01	1223.93	6.01465	6.27996	3.13773	6.37318	3.3516	5.07256	7.15071	7.11064	5.37628	6.32766	1.07681	2.85081	1.96381	1.2544
HLA_392	ATCAGGCACGAGAACAGGATGGTGCTG	IRHENRMVL	0.0846866	0	0.0846866	0	0.254393	0	0.001223	13	3889	120	943	402	437	404	3484	1583	5130.29	5543.33	1323.09	4726.15	1855.59	2919.01	10215.7	9497.06	8.54311	8.62053	7.18848	8.46108	7.5265	7.97934	9.23178	9.15884	8.07952	8.54398	1.87949	2.90143	2.39046	0.722621
HLA_393	ATCACCCTGTGGCAGAGGCCCATCGTG	ITLWQRPIV	0	0	0.293382	0	0.152926	0	0.0037	7.9	3643	255	1150	382	373	355	3175	1520	4875.05	4731.49	2811.56	4152.93	2262.91	2802.84	9569.55	8654.75	8.49209	8.46221	7.94185	8.33181	7.72485	7.93874	9.16645	9.06598	8.25435	8.39913	2.38323	2.8392	2.61122	0.322419
HLA_394	ATCGTGAGGCAGGGCATCAGGCAGCTG	IVRQGIRQL	0.0846866	0	0.0846866	0	0.674082	0	0.014126	4.2	4413	123	943	336	477	388	3662	1347	4288.01	6050.73	1356.16	4538.98	1855.59	2483.83	11592.2	9982.27	8.36381	8.7081	7.21315	8.42068	7.5265	7.81796	9.35817	9.20867	7.94559	8.57468	1.66104	2.84017	2.2506	0.833771
HLA_395	AAGATCTTCGAGTACGGCTTCACCTTC	KIFEYGFTF	0.0846866	0	0.569426	0	0.0846866	0	0.239921	0.67	2225	96	1118	365	322	202	1964	872	4658.1	4084.56	1058.47	2363.08	2199.94	1607.94	5844.7	5353.68	8.44658	8.31521	6.96552	7.76814	7.69664	7.38333	8.67346	8.58573	7.95833	8.07863	2.28905	2.86807	2.57856	0.409435
HLA_396	AAGCTGCTGCAGATCTGCATGTGGTTC	KLLQICMWF	0.0846866	0	0.248077	0	0.0846866	0	0.005437	6.7	4490	222	1235	369	287	350	3719	1273	4709.15	3640.58	2447.71	4094.44	2430.17	2347.38	11794.5	10137.6	8.45747	8.20017	7.80332	8.31763	7.79613	7.76148	9.37547	9.22411	8.18296	8.26063	2.02411	2.57233	2.29822	0.387646
HLA_397	AAGCTGTACGAGAGGAACACCGCCTTC	KLYERNTAF	0.0846866	0	0.496301	0	0.0846866	0	0.463126	0.29	662	198	455	272	162	79	631	390	3471.24	2054.96	2183.09	924.173	895.326	719.149	1738.96	1720.05	8.15256	7.6285	7.68895	6.82998	6.7983	6.57946	7.46162	7.45069	7.94738	7.30691	3.99829	3.14701	3.57265	0.60195
HLA_398	AAGAGGATGATGATCAGGTACTGCCTG	KRMMIRYCL	0.0846866	0	0.374945	0	0.0846866	0	0.002197	9.9	5280	338	1755	369	452	662	5626	1743	4709.15	5733.6	3726.69	7744.34	3453.4	3214.04	13869.7	15335.9	8.45747	8.65427	8.22354	8.95485	8.1474	8.0756	9.53753	9.63802	8.34733	8.81581	2.1568	2.85117	2.50399	0.490994
HLA_399	AAGGTGTTCTTCGTGAACTGGTTCAGG	KVFFVNWFR	0.0846866	0	0.671667	0	0.0846866	0	0.005344	6.7	2510	118	984	252	215	297	2587	868	3216	2727.27	1301.03	3474.42	1936.27	1600.57	6593.35	7051.92	8.07621	7.91142	7.17168	8.15347	7.56903	7.37874	8.79397	8.8612	7.72291	8.03975	2.0806	2.82113	2.45086	0.523638
HLA_400	AAGGTGTTCCCCTACGCCCTGATCAACAAG	KVFPYALINK	0.143762	0	0.684232	0	0.0847173	0	0.004366	7.4	692	38	291	105	82	173	1103	340	1340	1040.17	418.977	2023.82	572.615	626.95	1817.77	3006.67	7.20117	6.9481	6.0402	7.61324	6.35196	6.44246	7.50591	8.00892	6.78048	7.33498	2.37556	3.2258	2.80068	0.60121
HLA_401	CTGGCCTACGCCAGGGGCCAGGCCATG	LAYARGQAM	0.212813	0	0.212813	0	0.631325	0	0.003195	8.4	1571	121	533	166	177	143	1683	333	2118.48	2245.24	1334.11	1672.87	1048.81	614.043	4126.75	4587.7	7.65893	7.71701	7.19677	7.42289	6.95637	6.42169	8.32549	8.43135	7.45431	7.58073	2.46222	2.58688	2.52455	0.0881502
HLA_402	CTGATCGGCTTCGCCCTGTTCGGCGTG	LIGFALFGV	0.212813	0	0.871874	0	0.212813	0	0.088824	1.5	3974	157	1113	312	321	340	3437	810	3981.72	4071.87	1731.04	3977.45	2190.11	1493.62	10439	9368.94	8.28972	8.3121	7.45705	8.28865	7.69216	7.30963	9.2534	9.14526	7.95766	8.30045	1.86215	2.70171	2.28193	0.593655
HLA_403	CTGCTGGACGTGCCCACCGCCGCCGTG	LLDVPTAAV	0.226537	0	0.787187	1	0.212813	0	0.757798	0.1	185	1066	22675	440	927	396	150	20202	5615.25	11759	11753.4	4632.57	44618.7	37251.9	485.964	408.886	8.63342	9.37246	9.37198	8.44108	10.7059	10.5255	6.18819	6.01588	9.06939	9.01149	3.29302	2.9342	3.11361	0.253723
HLA_405	CTGCTGAAGCTGTGGATCGACAAGGTG	LLKLWIDKV	0.0846866	0	0.667019	0	0.0846866	0	0.257192	0.63	2771	205	1467	1332	767	293	2787	1407	16998.9	9729.37	2260.27	3427.63	2886.69	2594.47	7278.95	7597.1	9.74096	9.18301	7.72368	8.13992	7.96821	7.86152	8.89288	8.93565	9.1727	8.79171	3.12155	3.06346	3.09251	0.0410769
HLA_406	CTGCTGCTGATCGCCCTGTGGAACCTG	LLLIALWNL	0	0	1	0	0	0	0.23379	0.69	5100	223	1729	848	730	611	5184	1258	10822.1	9260.02	2458.73	7147.72	3402.24	2319.72	13396.8	14131.1	9.28944	9.13357	7.80781	8.87469	8.13248	7.74963	9.50285	9.5562	8.80108	9.01248	2.31925	3.00869	2.66397	0.487511
HLA_407	CTGCTGCAGGAGAAGTACGGCCTGATC	LLQEKYGLI	0.0846866	0	0.35256	0	0.0846866	0	0.03099	2.8	3748	169	746	323	291	452	3127	991	4122.1	3691.32	1863.35	5287.68	1467.94	1827.38	9845.37	8523.91	8.32436	8.21401	7.53067	8.57332	7.2923	7.51118	9.19486	9.05075	8.00427	8.40972	1.9846	3.14126	2.56293	0.817885
HLA_408	CTGCTGAGGGACAACAGGGCCGCCCTG	LLRDNRAAL	0.0846866	0	0.0846866	0	0.709806	0	0.053303	2	2138	84	436	174	260	210	2120	381	2220.57	3298.09	926.16	2456.66	857.939	702.553	5616.17	5778.92	7.70597	8.1014	6.83213	7.80697	6.7557	6.55614	8.63358	8.66215	7.36161	7.96498	1.87171	2.79913	2.33542	0.655782
HLA_409	CTGCTGTGGGCCGCCAGGCCCAGGCTG	LLWAARPRL	0	0	0.717255	0	0.577488	0	0.526407	0.24	199	90	3576	554	613	67	377	2095	7070.11	7775.88	992.314	783.793	7036.67	3863.12	522.74	1027.67	8.86377	8.95891	6.90105	6.66542	8.85903	8.25949	6.26099	6.93602	8.30207	8.3619	3.21936	3.35305	3.28621	0.0945362
HLA_410	CTGATGGCCAGGAGGGCCAGGAGCCTG	LMARRARSL	0.212813	0	0.212813	0	0.787187	0	0.010421	4.9	1628	24	564	119	105	113	1384	427	1518.67	1331.92	264.617	1321.92	1109.81	787.376	4276.48	3772.65	7.32625	7.19513	5.58206	7.1876	7.01285	6.66997	8.36112	8.2358	6.79419	7.19137	1.45214	2.4228	1.93747	0.686362
HLA_411	CTGATGATCATCCCCCTGATCAACGTG	LMIIPLINV	0	0	0.908346	0	0	0	0.48158	0.27	2534	192	1566	1012	644	240	2431	1916	12915.1	8169.12	2116.94	2807.62	3081.5	3533.05	6656.39	6626.68	9.46623	9.00824	7.6582	7.94045	8.03349	8.1702	8.80348	8.79901	8.92492	8.61057	3.01813	2.94295	2.98054	0.0531621
HLA_412	CTGCCCGGCCCCGACACCAGGCACCTG	LPGPDTRHL	0	0	0	0	0.5977	0	0.000868	15	1267	67	231	130	135	189	1248	812	1659.05	1712.47	738.723	2211	454.55	1497.3	3328.2	3401.93	7.4146	7.44628	6.60628	7.70165	6.12151	7.31209	8.11049	8.13239	7.08998	7.58209	2.17701	3.12064	2.64883	0.667243
HLA_413	CTGCCCATCGACAAGTGCAGCAGGATC	LPIDKCSRI	0.0846866	0	0	0	0.440646	0	0.00074	16	9463	309	1904	844	617	808	7929	1500	10771.1	7826.62	3406.94	9452.3	3746.6	2765.96	24857.7	21613.7	9.28471	8.96541	8.13386	9.15412	8.22887	7.9255	10.121	9.98113	8.86644	9.06421	1.81928	2.69949	2.25938	0.622401
HLA_414	CTGCCCCCCGAGAGGAGGCAGCCCTTC	LPPERRQPF	0.0846866	0	0.0846866	0	0.451943	0	0.000135	31	1119	133	343	123	153	120	1151	212	1569.72	1940.8	1466.42	1403.81	674.938	390.922	2939.42	3137.52	7.35929	7.57137	7.29126	7.24766	6.5161	5.97106	7.98631	8.05151	7.32585	7.42256	2.91107	2.87725	2.89416	0.0239146
HLA_415	CTGACCCTGAAGCCCTGCCACGCCCTG	LTLKPCHAL	0.0846866	0	0.21734	0	0.299288	0	0.026302	3.1	1768	68	510	138	187	275	1839	740	1761.15	2372.09	749.748	3217.06	1003.55	1364.54	4644.24	5012.94	7.47429	7.77195	6.62107	8.07653	6.9123	7.2193	8.4436	8.51998	7.13604	7.93579	1.84462	3.17165	2.50813	0.938349
HLA_416	CTGACCGTGAAGCACATGGCCAACGTG	LTVKHMANV	0.0846866	0	0.77347	0	0.0846866	0	0.071104	1.7	3108	19	752	308	342	341	2924	1078	3930.67	4338.26	209.489	3989.15	1479.75	1987.8	8164.19	7970.55	8.27682	8.37546	5.34943	8.29158	7.3003	7.59529	9.00764	8.98363	7.63583	8.3344	1.47693	2.91166	2.19429	1.01451
HLA_417	ATGGCCCTGATGAAGCTGGCCGCCCTG	MALMKLAAL	0	0	0.200515	0	0.632565	0	0.011984	4.6	2194	95	256	203	184	151	2038	896	2590.67	2334.03	1047.44	1766.46	503.744	1652.2	5763.27	5555.4	7.86006	7.75578	6.95506	7.4773	6.22405	7.41047	8.65943	8.62271	7.50662	7.6262	1.99389	2.36753	2.18071	0.264202
HLA_418	ATGCTGGGCGAGGAGACCATCAAGGTG	MLGEETIKV	0.0846866	0	0.584113	0	0.0846866	0	0.947452	0.02	3913	361	2127	1981	1005	412	3885	1366	25281.4	12748.4	3980.28	4819.74	4185.4	2518.87	10278.8	10590.1	10.1379	9.45324	8.28936	8.48068	8.3396	7.83196	9.23794	9.26777	9.59095	9.08081	3.23238	3.08338	3.15788	0.10536
HLA_419	ATGCTGAGGGAGGGCAACCAGGCCTTC	MLREGNQAF	0.0846866	0	0.0846866	0	0.446434	0	0.048874	2.1	2103	87	556	184	206	247	1839	779	2348.19	2613.1	959.237	2889.5	1094.07	1436.45	5524.23	5012.94	7.76183	7.86868	6.86718	7.96919	6.99857	7.27063	8.61708	8.51998	7.41138	7.92019	1.93989	3.04897	2.49443	0.784242
HLA_420	ATGATGCACGCCAGCACCAGCCCCTTC	MMHASTSPF	0.0846866	0	0.65999	0	0.778379	0	0.007195	5.9	1669	58	216	178	169	244	1282	347	2271.62	2143.76	639.491	2854.41	425.034	639.858	4384.18	3494.61	7.72869	7.67078	6.46224	7.95697	6.05452	6.46281	8.38599	8.15926	7.28383	7.82408	1.94972	3.57947	2.7646	1.15241
HLA_421	ATGATGCTGGCCCAGGCCTACTACGGC	MMLAQAYYG	0.0846866	0	0.481554	0	0.0846866	0	0.001515	12	2025	88	523	194	245	190	2166	220	2475.81	3107.82	970.263	2222.7	1029.13	405.674	5319.33	5904.31	7.81473	8.042	6.8786	7.70693	6.93744	6.00801	8.57929	8.68361	7.45242	7.88843	2.01374	2.66519	2.33946	0.46065
HLA_422	ATGCCCACCTACATCAGGAACACCCTG	MPTYIRNTL	0	0	0	0	0.992365	0	0.000685	17	2715	177	405	224	237	252	2353	465	2858.67	3006.34	1951.55	2948	796.939	857.447	7131.85	6414.06	7.95846	8.00881	7.57689	7.98922	6.68203	6.75512	8.87247	8.7664	7.78577	7.99906	2.24829	2.82207	2.53518	0.405723
HLA_423	ATGCCCGTGGGCGGCCAGAGCAGCTTC	MPVGGQSSF	0.0846866	0	0.0846866	0	0.467969	0	0.000746	16	1985	78	231	225	184	153	2097	718	2871.43	2334.03	860.005	1789.85	454.55	1323.97	5214.26	5716.23	7.96291	7.75578	6.7581	7.49045	6.12151	7.18915	8.55934	8.65124	7.53194	7.63189	2.05046	2.35603	2.20325	0.216067
HLA_424	AACGGCTACAGGTGGCAGCACCAGATC	NGYRWQHQI	0.0846866	0	0.353703	0	0.0846866	0	0.006319	6.2	2156	62	631	158	235	218	2077	529	2016.38	2980.97	683.594	2550.25	1241.65	975.461	5663.45	5661.71	7.60956	8.00034	6.52883	7.84434	7.125	6.88393	8.64197	8.64166	7.20859	7.92538	1.66762	2.81687	2.24224	0.812647
HLA_425	AACCCCCAGGGCGAGAGGAGGGCCTTC	NPQGERRAF	0.212813	0	0.212813	0	1	0	4.3e-05	44	1128	106	446	111	164	149	1466	412	1416.57	2080.33	1168.73	1743.06	877.616	759.716	2963.07	3996.18	7.2567	7.64076	7.06452	7.46397	6.77835	6.63426	7.99432	8.29334	7.16522	7.55627	2.60992	2.7724	2.69116	0.11489
HLA_426	CAGCTGACCCCCCACACCAAGGCCGTG	QLTPHTKAV	0	0	0.370553	0	0.103601	0	0.349703	0.45	2553	136	1099	195	283	289	2392	736	2488.57	3589.84	1499.5	3380.84	2162.56	1357.16	6706.3	6520.37	7.81987	8.18614	7.31355	8.12617	7.67951	7.21389	8.81095	8.78284	7.59842	8.15661	2.04367	2.97143	2.50755	0.656021
HLA_427	CAGATGAGGGCCGTGGGCCAGCCCCTG	QMRAVGQPL	0.0846866	0	0.27157	0	0.9082	0	0.009733	5	2608	96	1049	231	269	339	2605	1367	2948	3412.25	1058.47	3965.76	2064.17	2520.71	6850.78	7100.99	7.98922	8.13542	6.96552	8.2857	7.63297	7.83269	8.83226	8.86813	7.60302	8.21338	1.88742	2.96573	2.42657	0.762481
HLA_428	CAGCAGAGGCCCGACCTGATCCTGGTG	QQRPDLILV	0.212813	0	0.247645	0	0.212813	0	0.115625	1.3	3787	128	1104	269	315	353	3661	990	3432.96	3995.76	1411.29	4129.53	2172.4	1825.53	9947.81	9979.54	8.14147	8.29324	7.25297	8.32616	7.68405	7.51017	9.20521	9.20839	7.79281	8.30984	1.73109	2.64272	2.1869	0.644622
HLA_429	AGGGCCGTGGAGCCCGGCACCGTGCTG	RAVEPGTVL	0.0846866	0	0.0846866	0	0.730831	0	0.024673	3.2	3488	132	1109	304	314	324	3007	1136	3879.62	3983.08	1455.39	3790.28	2182.23	2094.75	9162.39	8196.8	8.26375	8.29006	7.28372	8.24046	7.68856	7.64767	9.12297	9.01162	7.88928	8.26557	1.8901	2.79238	2.34124	0.63801
HLA_430	AGGGGCAGGGCCGCCACCATGGCCCTG	RGRAATMAL	0.0846866	0	0.0846866	0	0.812552	0	0.000742	16	1398	91	685	195	130	148	1195	422	2488.57	1649.05	1003.34	1731.36	1347.91	778.156	3672.31	3257.46	7.81987	7.40856	6.91209	7.45724	7.20705	6.65821	8.20885	8.08901	7.46563	7.4332	2.4291	2.96701	2.69805	0.380358
HLA_431	AGGGGCAGGATCGGCAGGACCTACCTG	RGRIGRTYL	0.0846866	0	0.0846866	0	0.898463	0	0.000314	22	1976	62	369	179	164	169	1552	766	2284.38	2080.33	683.594	1977.03	726.1	1412.48	5190.62	4230.61	7.73429	7.64076	6.52883	7.58986	6.58906	7.25381	8.5548	8.35034	7.30316	7.61563	1.80743	2.77951	2.29347	0.687365
HLA_432	AGGATCCTGCACAACTTCGCCTACAGCCTG	RILHNFAYSL	0	0	0.726988	0	0.245918	0	0.074446	1.7	1321	121	883	440	325	145	1222	747	5615.25	4122.61	1334.11	1696.27	1737.52	1377.45	3470.05	3331.06	8.63342	8.32448	7.19677	7.43677	7.46079	7.22871	8.15221	8.11135	8.15354	7.97606	3.01136	3.11715	3.06426	0.0748058
HLA_433	AGGATCAGGAGCGAGAGGCCCGCCTTC	RIRSERPAF	0.0846866	0	0.0846866	0	0.935937	0	0.001736	11	1345	74	327	110	114	119	1349	598	1403.81	1446.09	815.903	1392.11	643.454	1102.7	3533.09	3677.25	7.24766	7.27731	6.70552	7.23929	6.4684	7.00642	8.17021	8.21019	7.01289	7.25848	2.09957	2.51067	2.30512	0.290691
HLA_434	AGGCTGATCTGGAGCCACCACCACATC	RLIWSHHHI	0.0846866	0	0.344327	0	0.132194	0	0.301577	0.55	3459	108	646	201	194	327	2541	776	2565.15	2460.88	1190.78	3825.38	1271.17	1430.92	9086.21	6926.53	7.85016	7.80868	7.0832	8.24967	7.14848	7.26677	9.11462	8.84326	7.53847	8.05329	1.58213	2.95747	2.2698	0.972512
HLA_435	AGGATGCTGCCCAAGCTGGCCGAGTTC	RMLPKLAEF	0.0846866	0	0.287273	0	0.0846866	0	0.185304	0.86	3872	254	1252	408	383	397	3491	1263	5206.86	4858.34	2800.53	4644.26	2463.62	2328.94	10171.1	9516.14	8.55793	8.48866	7.93792	8.4436	7.80979	7.7536	9.2274	9.16085	8.29522	8.46638	2.33304	2.86895	2.601	0.37894
HLA_436	AGGCCCGCCTTCCCCGCCGGCACCTTC	RPAFPAGTF	0.0846866	0	0.0846866	0	0.682619	0	0.000329	22	270	33	136	34	53	54	461	198	433.905	672.303	363.848	631.713	267.614	365.106	709.245	1256.64	6.07513	6.5122	5.89948	6.45002	5.59328	5.90292	6.56561	7.13699	5.99116	6.48159	2.91987	2.89604	2.90795	0.0168506
HLA_437	AGGCCCGAGTTCGTGAAGCTGACCATG	RPEFVKLTM	0.212813	0	0.212813	0	0.935937	0	0.000449	20	3079	144	1050	240	297	356	3323	1111	3062.86	3767.43	1587.7	4164.63	2066.14	2048.65	8088.02	9058.19	8.02743	8.23441	7.37067	8.33462	7.63392	7.62543	8.99826	9.11153	7.75203	8.28577	1.9646	2.75668	2.36064	0.560082
HLA_438	AGGCCCCTGCTGGCCAGGATGCCCGAG	RPLLARMPE	0.0846866	0	0.0846866	0	0.458261	0	8e-06	69	4377	180	958	364	311	370	4021	463	4645.34	3945.02	1984.63	4328.41	1885.1	853.759	11497.6	10960.9	8.44384	8.28046	7.59369	8.37319	7.54227	6.75082	9.34998	9.30218	8.10651	8.3279	1.91022	2.59432	2.25227	0.483736
HLA_439	AGGCCCCTGATGAAGAACACCTACCTG	RPLMKNTYL	0.0846866	0	0.0846866	0	0.663802	0	0.001857	11	3114	23	825	287	196	231	2940	382	3662.67	2486.25	253.591	2702.33	1623.39	704.397	8179.95	8014.16	8.20622	7.81893	5.53966	7.90224	7.39289	6.55876	9.00956	8.98909	7.58026	7.86145	1.45239	2.3709	1.91164	0.649486
HLA_440	AGGCCCATGAGGGAGGTGAGGTTCCTG	RPMREVRFL	0	0	0.623193	0	0.971033	0	0.001704	12	3371	126	661	308	259	372	2933	642	3930.67	3285.41	1389.24	4351.8	1300.68	1183.83	8855.05	7995.08	8.27682	8.09755	7.23723	8.37858	7.17141	7.07735	9.08886	8.98671	7.88644	8.2479	1.90221	2.99259	2.4474	0.771011
HLA_441	AGGCCCAACAACAACACCAGGAAGAGCATC	RPNNNTRKSI	0	0	0	0	0.716417	0	5.4e-05	41	5215	212	921	554	461	436	5085	1521	7070.11	5847.77	2337.45	5100.5	1812.3	2804.68	13698.9	13861.2	8.86377	8.67399	7.75724	8.53729	7.5029	7.9394	9.52515	9.53692	8.45633	8.60797	2.03078	2.52785	2.27931	0.351478
HLA_442	AGGCCCAGGCACCAGGGCGTGATGGTG	RPRHQGVMV	0.0846866	0	0.0846866	0	0.635796	1	0.000505	19	9731	473	2893	830	804	902	8096	2250	10592.4	10198.7	5215.16	10552	5692.7	4148.94	25561.7	22068.9	9.26799	9.23011	8.55952	9.26416	8.64712	8.33085	10.1489	10.002	8.97522	9.24728	2.02874	2.84251	2.43562	0.575423
HLA_444	AGGCCCAGGCAGAGGGGCATCCCCTTC	RPRQRGIPF	0.0846866	0	0.0846866	0	1	0	0.000423	20	1245	45	590	117	106	81	942	418	1493.14	1344.61	496.157	947.57	1160.97	770.78	3270.41	2567.8	7.30931	7.2046	6.20891	6.85496	7.05787	6.6487	8.09298	7.8512	6.9034	7.04498	1.91004	2.57524	2.24264	0.470363
HLA_445	AGGCCCGTGGGCATCAGCAGCATGGTG	RPVGISSMV	0.0846866	0	0.0846866	0	0.688783	0	0.001428	12	2960	141	384	238	233	262	2357	362	3037.34	2955.6	1554.63	3064.98	755.616	667.518	7775.42	6424.96	8.01907	7.99179	7.34963	8.02812	6.62886	6.50506	8.95885	8.7681	7.73935	8.01012	1.98869	2.87326	2.43098	0.625488
HLA_446	AGGGTGATGGCCCCCAGGGCCCTGCTG	RVMAPRALL	0.212813	0	0.212813	0	0.858957	1	0.087285	1.5	3209	224	1073	291	323	486	3306	906	3713.72	4097.24	2469.76	5685.42	2111.4	1670.64	8429.5	9011.85	8.22006	8.31831	7.81228	8.64584	7.65558	7.42156	9.03961	9.10641	8.03681	8.49542	2.3221	3.18657	2.75434	0.61127
HLA_448	AGGGTGCAGTTCATCCCCGGCCAGAGG	RVQFIPGQR	0.0846866	0	0.502559	0	0.0846866	0	0.000661	17	1526	119	408	122	150	152	1491	495	1556.95	1902.74	1312.06	1778.16	802.842	912.766	4008.55	4064.33	7.35113	7.55158	7.18012	7.48389	6.6894	6.81757	8.29643	8.31025	7.26927	7.51831	2.38659	2.73294	2.55976	0.244904
HLA_449	AGCATGTACCAGCTGATGATCACCATC	SMYQLMITI	0.0846866	0	0.379152	0	0.0846866	0	0.442351	0.32	541	1340	28124	1412	2217	771	588	19507	18019.8	28122.6	14774.5	9019.46	55341	35970.4	1421.12	1602.83	9.79928	10.2444	9.60072	9.10725	10.9213	10.4905	7.2599	7.38015	9.70492	9.82941	3.36053	3.4342	3.39736	0.0520897
HLA_450	AGCCCCGCCATCTTCCAGTGCAGCATG	SPAIFQCSM	0	0	0	0	0.561559	0	0.000142	30	2366	164	668	189	172	210	2308	896	2412	2181.81	1808.22	2456.66	1314.46	1652.2	6215.08	6291.39	7.78863	7.68837	7.50065	7.80697	7.18194	7.41047	8.7349	8.7471	7.65497	7.74943	2.27602	2.51826	2.39714	0.171294
HLA_451	AGCCCCGCCATCTTCCAGAGCAGCATG	SPAIFQSSM	0	0	0	0	0.666442	0	0.000405	20	2589	127	767	248	186	283	2546	748	3164.96	2359.4	1400.27	3310.65	1509.26	1379.29	6800.87	6940.16	8.06021	7.76659	7.24513	8.1052	7.32004	7.23005	8.82495	8.84522	7.73351	7.95016	2.08775	2.76503	2.42639	0.478911
HLA_452	AGCCCCATGGAGACCACCGCCGAGTTC	SPMETTAEF	0.0846866	0	0.0846866	0	0.828435	0	0.003067	8.5	1723	271	439	180	222	169	1899	804	2297.15	2816.06	2987.97	1977.03	863.842	1482.55	4526.03	5176.5	7.73986	7.94345	8.00268	7.58986	6.76255	7.3022	8.41782	8.55208	7.87988	7.7822	3.26183	2.62358	2.9427	0.451313
HLA_453	AGCACCCTGAACTTCAACAACCTGTAC	STLNFNNLY	0.457417	0	0.0980789	0	0.32543	0	0.000656	17	2806	179	1051	233	241	347	3084	1016	2973.53	3057.08	1973.6	4059.34	2068.11	1873.48	7370.89	8406.69	7.99784	8.02554	7.58812	8.30902	7.63487	7.53608	8.90543	9.0369	7.81382	8.17729	2.21179	2.78503	2.49841	0.405339
HLA_454	AGCTACATGATGGACGACCTGGAGCTGATC	SYMMDDLELI	0.0846866	0	0.549771	0	0.0846866	0	0.373575	0.4	192	370	4929	681	776	313	184	7318	8690.87	9843.53	4079.51	3661.6	9699.04	13494.2	504.352	501.567	9.07014	9.19467	8.31398	8.20593	9.17989	9.51009	6.22525	6.21973	8.76189	8.81783	3.77812	3.47826	3.62819	0.212031
HLA_455	ACCATCCCCACCAACATCCCCACCCTG	TIPTNIPTL	0.0846866	0	0.245369	0	0.208321	0	0.339958	0.47	1574	114	660	234	283	178	1645	346	2986.29	3589.84	1256.93	2082.31	1298.71	638.014	4134.63	4484.12	8.00212	8.18614	7.13722	7.64172	7.1699	6.45993	8.3274	8.40852	7.6604	7.95053	2.54202	2.99176	2.76689	0.318014
HLA_456	ACCCTGTTCATCGGCAGCCACGTGGTG	TLFIGSHVV	0	0	0.968902	0	0	0	0.674639	0.15	3227	180	1291	772	452	357	3107	1078	9852.2	5733.6	1984.63	4176.33	2540.36	1987.8	8476.79	8469.39	9.19555	8.65427	7.59369	8.33743	7.84046	7.59529	9.0452	9.04433	8.68599	8.50835	2.6414	2.96167	2.80153	0.226461
HLA_457	ACCATGCTGTACAACAAGATGGAGTTC	TMLYNKMEF	0.0846866	0	0.40816	0	0.0846866	0	0.013876	4.2	2822	226	697	195	227	318	2686	724	2488.57	2879.49	2491.81	3720.09	1371.52	1335.04	7412.92	7321.78	7.81987	7.96571	7.82117	8.22177	7.2244	7.19746	8.91111	8.89875	7.82052	8.10192	2.37067	2.88068	2.62567	0.360631
HLA_458	ACCCCCGGCCCCGGCGTGAGGTACCCCCTG	TPGPGVRYPL	0	0	0	0	0.706489	0	0.000323	22	1049	74	318	103	81	98	967	89	1314.48	1027.48	815.903	1146.44	625.744	164.113	2755.55	2635.95	7.18196	6.93584	6.70552	7.04529	6.44054	5.10663	7.92173	7.87738	6.97185	6.99206	2.36528	2.73617	2.55072	0.262265
HLA_459	ACCCCCAAGAAGCCCAACAGCGCCCTG	TPKKPNSAL	0.0846866	0	0.0846866	0	0.778379	0	0.000946	15	1282	60	439	190	161	193	1549	376	2424.77	2042.28	661.543	2257.79	863.842	693.333	3367.6	4222.43	7.7939	7.62231	6.49608	7.72258	6.76255	6.54295	8.12225	8.3484	7.34223	7.6737	2.28473	2.99681	2.64077	0.503517
HLA_460	ACCCCCCCCGTGGACAGGATGGCCGTG	TPPVDRMAV	0.0846866	0	0.0846866	0	0.47661	0	0.000348	22	1003	46	559	110	154	189	1395	320	1403.81	1953.48	507.183	2211	1099.97	590.071	2634.71	3802.64	7.24766	7.57788	6.23084	7.70165	7.00395	6.38194	7.87691	8.24371	6.86328	7.64168	2.10296	3.11809	2.61052	0.7178
HLA_461	ACCCCCCAGGACCTGAACACCATGCTG	TPQDLNTML	0	0	0	0	0.336912	0	0.001396	13	1743	43	513	129	227	181	1901	510	1646.29	2879.49	474.106	2117.41	1009.46	940.426	4578.57	5181.95	7.40689	7.96571	6.16354	7.65842	6.91816	6.8474	8.42936	8.55313	6.96715	7.82383	1.60823	2.72842	2.16833	0.792096
HLA_462	ACCCCCGTGGAGCACGGCCTGGTGCTG	TPVEHGLVL	0.134754	0	0.0846866	0	0.871874	0	0.00161	12	2237	14	809	223	207	251	1949	541	2845.91	2625.79	154.36	2936.3	1591.91	997.589	5876.22	5312.79	7.95399	7.87352	5.04574	7.98525	7.37332	6.90634	8.67884	8.57806	7.31398	7.93094	1.50953	3.03128	2.2704	1.07604
HLA_463	ACCGTGTACCCCAAGACCCACTACGTG	TVYPKTHYV	0.0846866	0	0.655659	0	0.0846866	0	0.969014	0.02	630	152	5118	1393	912	126	655	1950	17777.4	11568.7	1675.91	1474	10070.9	3595.74	1654.9	1785.47	9.78574	9.35614	7.42471	7.29641	9.21751	8.18778	7.4121	7.488	9.18273	8.78299	3.35669	3.54204	3.44937	0.131064
HLA_464	GTGGCCCCCATGGTGGGCGGCATGATG	VAPMVGGMM	0.0846866	0	0.0846866	0	0.345291	0	0.000259	24	2934	105	530	334	331	342	3205	1011	4262.48	4198.72	1157.7	4000.85	1042.91	1864.26	7707.13	8736.53	8.35784	8.34277	7.05505	8.29451	6.95073	7.53115	8.95003	9.07538	7.90511	8.31893	2.00402	2.79411	2.39906	0.558679
HLA_465	GTGCTGCCCGTGCCCGGCGCCAGCGTG	VLPVPGASV	0.0846866	0	0.700984	0	0.146092	0	0.355649	0.44	700	280	6280	2061	2078	250	1034	3867	26302.3	26359.4	3087.2	2924.6	12357.5	7130.64	1838.78	2818.59	10.1775	10.1796	8.03534	7.98125	9.4221	8.8723	7.5174	7.94435	9.59531	9.59172	3.54753	3.64731	3.59742	0.070554
HLA_466	GTGCCCGCCGAGAGGAGGGGCGTGTTC	VPAERRGVF	0.272624	0	0.0846866	0	0.871874	0	0.00015	29	2060	136	1040	187	255	162	2020	740	2386.48	3234.67	1499.5	1895.14	2046.46	1364.54	5411.27	5506.33	7.77799	8.08199	7.31355	7.54758	7.62436	7.2193	8.59642	8.61384	7.5725	7.85007	2.25983	2.56893	2.41438	0.218568
HLA_467	GTGCCCGGCCTGAGCCCCGAGGCCCTG	VPGLSPEAL	0.212813	0	0.212813	0	0.778379	0	0.000584	18	1063	11	146	115	99	74	1094	231	1467.62	1255.81	121.283	865.681	287.291	425.957	2792.32	2982.14	7.29208	7.13633	4.80634	6.76467	5.66397	6.05668	7.93499	8.00073	6.67891	6.96767	1.58837	2.31493	1.95165	0.513755
HLA_469	TGGGCCCCCGAGGGCGACATCAGGCTG	WAPEGDIRL	0.0846866	0	0.463959	0	0.227064	0	0.019825	3.5	2537	120	674	522	335	233	2334	492	6661.72	4249.46	1323.09	2725.73	1326.26	907.234	6664.27	6362.26	8.80428	8.35478	7.18848	7.91086	7.19087	6.8115	8.80467	8.7583	8.2924	8.15725	2.4966	2.85146	2.67403	0.25092
HLA_470	TGGATCCCCAAGAGGAACAGGAGCATC	WIPKRNRSI	0.0846866	0	0.0846866	0	0.402262	0	0.002082	11	6196	283	1350	587	668	671	5695	1738	7491.25	8473.56	3120.28	7849.62	2656.46	3204.82	16275.9	15524	8.92162	9.04482	8.046	8.96835	7.88513	8.07272	9.6975	9.65021	8.57674	9.00732	2.03901	2.94137	2.49019	0.638063
HLA_471	TGGCTGAAGGAGAAGCACGAGGAGCTG	WLKEKHEEL	0.0846866	0	0.471461	0	0.0846866	0	0.539733	0.24	2525	116	576	441	406	243	2385	675	5628.01	5150.09	1278.98	2842.71	1133.42	1244.68	6632.75	6501.29	8.63569	8.54696	7.1546	7.95286	7.03388	7.12744	8.79993	8.77991	8.14743	8.2934	2.38604	2.91201	2.64902	0.371916
HLA_472	TGGCTGTGGGTGAGCAGCAGCGACATG	WLWVSSSDM	0.0846866	0	0.361562	0	0.212813	0	0.018779	3.6	3297	143	654	294	344	355	3193	898	3752.01	4363.63	1576.68	4152.93	1286.91	1655.89	8660.67	8703.82	8.23031	8.38129	7.36371	8.33181	7.16077	7.4127	9.06666	9.07163	7.88809	8.35686	1.97661	2.86019	2.4184	0.624784
HLA_473	TGGATGCAGGAGCTGAGGGCCGGCGCC	WMQELRAGA	0.0846866	0	0.385521	0	0.257143	0	0.017407	3.8	264	5	196	23	24	21	259	193	293.524	304.439	55.1286	245.666	385.679	355.887	693.484	706.01	5.68536	5.72175	4.02764	5.50804	5.95759	5.87742	6.54317	6.56104	5.16665	5.62059	1.67142	2.41616	2.04379	0.526611
HLA_474	TACGCCATGGCCATCAGGCAGGCCATC	YAMAIRQAI	0.212813	0	0.212813	0	0.727865	0	0.015866	4	572	76	353	64	61	93	618	255	816.763	773.783	837.954	1087.95	694.616	470.213	1502.55	1684.61	6.70657	6.65258	6.73216	6.99297	6.5448	6.15531	7.31558	7.42988	6.71945	6.83719	2.94919	3.17166	3.06042	0.157314
HLA_475	TACTTCAGCGACGTGAGCGCCCCCGTG	YFSDVSAPV	0.0846866	0	0.692225	0	0.0846866	0	0.085613	1.5	2726	116	714	332	252	242	2350	1006	4236.96	3196.61	1278.98	2831.01	1404.97	1855.04	7160.74	6405.88	8.35184	8.07016	7.1546	7.94874	7.24849	7.5262	8.87651	8.76513	7.92261	8.01129	2.1297	2.73958	2.43464	0.431255
HLA_476	TACCTGCTGCTGACCACCAACGGCACC	YLLLTTNGT	0.212813	0	0.629629	0	0.212813	0	0.045442	2.2	2951	70	776	427	358	267	2594	929	5449.34	4541.22	771.8	3123.47	1526.97	1713.05	7751.78	7071	8.60343	8.42117	6.65002	8.04702	7.3317	7.44661	8.95581	8.8639	8.04288	8.25149	2.00167	2.83175	2.41671	0.586955
HLA_477	TACCCCCTGCACGAGCAGCACGGCATG	YPLHEQHGM	0.0846866	0	0.0846866	0	0.385742	0	0.001536	12	2135	71	430	228	219	216	2120	936	2909.72	2778.01	782.825	2526.85	846.132	1725.96	5608.29	5778.92	7.97616	7.92985	6.66419	7.83513	6.74186	7.45412	8.63218	8.66215	7.52147	7.88361	1.931	2.71503	2.32301	0.554393
HLA_478	TACAGCAGGCCCTGGAACTGGACCTTC	YSRPWNWTF	0.0846866	0	0.32253	0	0.271927	0	0.004975	6.9	819	46	239	81	82	122	966	181	1033.72	1040.17	507.183	1427.2	470.292	333.759	2151.38	2633.23	6.94188	6.9481	6.23084	7.26417	6.15548	5.81341	7.67433	7.87634	6.64827	7.11857	2.19406	2.98947	2.59176	0.562439
HLA_479	TACACCGGCGACTTCGACAGCGTGATC	YTGDFDSVI	0	0	0.324512	0	0.0403725	0	0.014258	4.2	2795	143	669	248	271	284	2535	777	3164.96	3437.62	1576.68	3322.34	1316.42	1432.77	7342	6910.17	8.06021	8.14283	7.36371	8.10873	7.18343	7.26806	8.9015	8.84089	7.77141	8.12592	2.08254	2.86003	2.47128	0.549772
HLA_480	TACTGGATGGGCGGCACCACCTACTTC	YWMGGTTYF	0.0846866	0	0.350857	0	0.0846866	0	0.00606	6.3	3474	149	742	266	323	316	3174	880	3394.67	4097.24	1642.83	3696.69	1460.07	1622.7	9125.61	8652.03	8.13026	8.31831	7.40478	8.21546	7.28692	7.39246	9.11895	9.06566	7.83192	8.26821	1.89727	2.72338	2.31033	0.584148
HLA_481	TACCTGGACGACCCCGACCTGAAGTAC	YLDDPDLKY	0.904839	1	0.249509	1	0.0846866	0	0.347875	0.45	14348	707	5387	4304	3108	1494	14797	4599	54927.3	39424.9	7795.18	17477.4	10600.3	8480.43	37689.8	40335.2	10.9138	10.5822	8.96139	9.76872	9.26873	9.04563	10.5372	10.605	10.3534	10.256	2.73186	2.9747	2.85328	0.171714
HLA_485	GCCGCCAGCTGCGGCGGCGCCGTGTTC	AASCGGAVF	0	0	0.149225	0	0.377346	0	0.000148	30	747	1	82	52	51	28	521	128	663.62	646.933	11.0257	327.555	161.355	236.028	1962.24	1420.2	6.49922	6.47379	2.48705	5.7947	5.08979	5.46818	7.58235	7.25925	5.824	6.19082	1.09547	2.1592	1.62733	0.752168
HLA_486	GCCTGCAGGGAGCAGCAGCTGCCCGTG	ACREQQLPV	0.0846866	0	0.0846866	0	0.382398	0	0.002416	9.5	2989	143	858	259	262	238	2385	777	3305.34	3323.46	1576.68	2784.22	1688.33	1432.77	7851.6	6501.29	8.1036	8.10906	7.36371	7.93208	7.43209	7.26806	8.9686	8.77991	7.80058	8.02448	2.02548	2.73706	2.38127	0.503163
HLA_487	GCCATCCTGGGCGTGCTGGCCACCCTG	AILGVLATL	0.0846866	0	0.468143	0	0.12645	0	0.704011	0.13	372	340	13150	1176	2121	264	481	9791	15008	26904.8	3748.74	3088.38	25875.9	18054.3	977.181	1311.16	9.61641	10.2001	8.22944	8.03572	10.1611	9.8012	6.8857	7.17943	9.14627	9.61564	3.1084	3.41247	3.26044	0.215006
HLA_488	GCCCTGGCCGGCAACCACTGGCACGTG	ALAGNHWHV	0.0846866	0	0.630643	0	0.0846866	0	0.920964	0.03	1463	73	309	168	193	147	1351	303	2144	2448.2	804.877	1719.66	608.035	558.723	3843.06	3682.7	7.6709	7.80352	6.69193	7.45047	6.41188	6.32744	8.25428	8.21167	7.29671	7.64249	2.1934	2.93337	2.56339	0.523238
HLA_489	GCCCTGAGGAGCAGGTGGAGGGCCCTG	ALRSRWRAL	0.0846866	0	0.0846866	0	0.62236	0	0.016571	3.9	870	16	234	90	75	79	661	184	1148.57	951.372	176.411	924.173	460.453	339.291	2285.34	1801.82	7.04715	6.85896	5.17847	6.82998	6.13438	5.8298	7.73471	7.49711	6.49752	6.84457	1.70151	2.95705	2.32928	0.887797
HLA_490	GCCCTGAGCATGGCCGACATCTTCATC	ALSMADIFI	0.0846866	0	0.56905	0	0.0846866	0	0.1563	0.99	2155	243	1130	913	468	254	2307	928	11651.6	5936.56	2679.25	2971.39	2223.56	1711.21	5660.82	6288.67	9.36329	8.68905	7.89366	7.99712	7.70731	7.44554	8.6415	8.74666	8.87716	8.40178	3.26297	3.01279	3.13788	0.176898
HLA_491	GCCATGCAGGACCCCAACCCCGAGGTG	AMQDPNPEV	0.0846866	0	0.515491	0	0.0846866	0	0.943084	0.02	3349	293	942	530	370	330	3359	1158	6763.82	4693.44	3230.53	3860.47	1853.62	2135.32	8797.26	9156.32	8.81949	8.45413	8.08071	8.2588	7.52544	7.66684	9.08231	9.12231	8.51683	8.36123	2.74188	2.71739	2.72964	0.0173158
HLA_492	GCCCCCATCGAGCACATCGCCAGCATG	APIEHIASM	0.0846866	0	0.0846866	0	0.781802	0	0.016943	3.8	1701	49	626	157	163	188	2064	429	2003.62	2067.65	540.26	2199.3	1231.81	791.064	4468.24	5626.27	7.60321	7.63465	6.2939	7.69635	7.11705	6.67464	8.40497	8.63538	7.14909	7.66598	1.79528	2.56892	2.1821	0.547048
HLA_493	GCCCCCAAGGAGTTCAGGGGCGCCCTG	APKEFRGAL	0.0846866	0	0.0846866	0	0.793895	0	0.000413	20	2934	198	977	350	294	405	3023	726	4466.67	3729.38	2183.09	4737.85	1922.49	1338.72	7707.13	8240.41	8.40462	8.22427	7.68895	8.46355	7.5619	7.20022	8.95003	9.01693	8.10949	8.35105	2.4065	3.07529	2.7409	0.472901
HLA_494	GCCCCCCCCCACGGCGGCATCGCCTTC	APPHGGIAF	0.0846866	0	0.0846866	0	0.60734	0	0.000444	20	1109	23	283	120	76	121	1155	177	1531.43	964.057	253.591	1415.51	556.873	326.383	2913.16	3148.42	7.33461	6.87219	5.53966	7.25595	6.32413	5.79113	7.97734	8.05497	6.79516	7.08237	1.76367	2.70448	2.23408	0.665253
HLA_495	GCCCCCAGGACCCTGGTGCTGCTGCTG	APRTLVLLL	0.0846866	0	0.0846866	0	0.540302	1	0.001562	12	2899	142	1114	195	237	286	2676	664	2488.57	3006.34	1565.65	3345.74	2192.07	1224.4	7615.19	7294.52	7.81987	8.00881	7.3567	8.11574	7.69306	7.11102	8.93803	8.89502	7.61486	8.0637	1.93801	2.77319	2.3556	0.590562
HLA_497	GCCCCCTACTTCGCCACCGTGAGGCTG	APYFATVRL	0.0846866	0	0.0846866	0	0.670903	0	0.005449	6.7	1566	82	232	149	131	155	1634	384	1901.53	1661.73	904.108	1813.25	456.518	708.085	4113.62	4454.13	7.55094	7.41622	6.80805	7.50343	6.12582	6.56398	8.3223	8.40181	7.24695	7.46077	2.13564	2.61301	2.37433	0.337552
HLA_498	GCCCAGAGGTGGGCCAACCAGATCAGG	AQRWANQIR	0.0846866	0	0.642984	0	0.0846866	0	0.000457	20	926	40	149	74	100	88	1048	207	944.382	1268.5	441.028	1029.46	293.195	381.702	2432.45	2856.75	6.85159	7.14638	6.09137	6.93776	5.68424	5.94726	7.79706	7.95779	6.54205	7.0475	1.91974	2.54191	2.23083	0.439943
HLA_499	GCCACCGCCGACCTGGAGCTGGCCTAC	ATADLELAY	0.711421	0	0.380186	0	0.0846866	0	0.003777	7.8	959	46	407	131	69	66	966	72	1671.81	875.262	507.183	772.094	800.874	132.766	2519.13	2633.23	7.42226	6.77567	6.23084	6.6504	6.68695	4.89609	7.83207	7.87634	6.99439	6.71499	2.24522	2.25301	2.24912	0.00551242
HLA_500	GCCACCGACGCCCTGATGACCGGCTAC	ATDALMTGY	1	0	0.32753	0	0.038812	0	0.002214	9.9	1611	105	449	133	135	151	1317	322	1697.34	1712.47	1157.7	1766.46	883.52	593.759	4231.83	3590.02	7.4374	7.44628	7.05505	7.4773	6.78504	6.38816	8.35063	8.18619	7.26439	7.46191	2.23552	2.89311	2.56432	0.464985
HLA_501	GCCACCCAGCCCGTGCACTGGTTCCTG	ATQPVHWFL	0.256016	0	0.561337	0	0.18615	0	0.236412	0.68	3336	190	888	208	290	323	3247	990	2654.48	3678.64	2094.89	3778.58	1747.36	1825.53	8763.11	8851.02	7.88438	8.21057	7.64773	8.23737	7.46643	7.51017	9.07842	9.0884	7.77304	8.22406	2.02307	2.67977	2.35142	0.464355
HLA_502	GCCGTGGCCGTGGCCAGGGTGGCCGCC	AVAVARVAA	0.0846866	0	0.0846866	0	0.502602	0	0.006031	6.3	116	3	0	11	11	6	166	17	140.381	139.535	33.0771	70.1904	0	31.3475	304.713	452.5	4.95146	4.94545	3.52863	4.26536	0	3.47654	5.72265	6.117	4.47425	4.66214	1.72771	1.70473	1.71622	0.0162491
HLA_503	GCCGTGGACCTGTACCACTTCCTGAAG	AVDLYHFLK	0.0917598	0	0	0	0.338893	0	0.000485	19	1719	81	1393	232	124	183	1754	267	2960.77	1572.94	893.083	2140.81	2741.08	492.34	4515.52	4781.24	7.99354	7.36133	6.7958	7.6694	7.91647	6.2012	8.4155	8.47266	7.5642	7.52719	2.20242	2.71526	2.45884	0.362629
HLA_504	GCCGTGAGGCTGGTGGTGGGCCCCCTG	AVRLVVGPL	0.0846866	0	0.375169	0	0.712239	0	0.001987	11	1408	103	404	117	125	131	1383	356	1493.14	1585.62	1135.65	1532.49	794.971	656.454	3698.58	3769.93	7.30931	7.36936	7.03584	7.3353	6.67956	6.48837	8.21597	8.23508	7.18189	7.35248	2.33739	2.63971	2.48855	0.213775
HLA_505	GCCGTGAGCAAGAACAGGAGGCAGCTG	AVSKNRRQL	0.0846866	0	0.0846866	0	0.688783	0	0.003474	8.1	3441	257	1098	354	367	358	3369	801	4517.72	4655.38	2833.61	4188.03	2160.59	1477.02	9038.93	9183.58	8.41598	8.44599	7.94966	8.34022	7.6786	7.29846	9.10941	9.12528	8.20976	8.39451	2.42905	2.82402	2.62654	0.279289
HLA_506	TGCTGCTTCCACTGCCAGGTGTGC	CCFHCQVC	0	0	0.332812	0	0	0	7e-06	71	1426	63	448	106	97	130	1321	435	1352.76	1230.44	694.62	1520.79	881.552	802.128	3745.86	3600.92	7.21064	7.11594	6.5448	7.32764	6.78282	6.68851	8.22867	8.18922	6.93215	7.22738	1.90734	2.61275	2.26005	0.498799
HLA_508	GAGCTGATCAAGGCCATGAACCACTTC	ELIKAMNHF	0.0846866	0	0.403884	0	0.0846866	0	0.005353	6.7	2114	93	441	163	224	233	2193	514	2080.19	2841.43	1025.39	2725.73	867.778	947.801	5553.12	5977.91	7.6407	7.95242	6.9338	7.91086	6.76709	6.8552	8.6223	8.69599	7.34845	7.93185	1.9167	2.80697	2.36184	0.629514
HLA_509	GAGCTGCCCATCGTGACCCCCGCCCTG	ELPIVTPAL	0.16799	0	0.0802359	0	0.345947	0	0.110094	1.3	213	6	260	21	29	15	157	49	268	367.864	66.1543	175.476	511.615	90.3546	559.515	427.967	5.59471	5.91043	4.20699	5.17318	6.23952	4.51475	6.32886	6.06138	5.12442	5.60826	1.86757	2.87848	2.37302	0.714823
HLA_510	GAGGTGATGCCCGTGAGCATGGCCAAG	EVMPVSMAK	0.0846866	0	0	0	0.267347	0	0.001945	11	2694	159	486	196	245	315	2418	933	2501.34	3107.82	1753.09	3684.99	956.326	1720.43	7076.69	6591.24	7.82498	8.042	7.4697	8.2123	6.86414	7.45091	8.8647	8.79365	7.66304	8.13077	2.11132	3.00256	2.55694	0.630201
HLA_511	TTCGGCAAGTGGAGGCCCGTGCAGCTG	FGKWRPVQL	0.0846866	0	0.361562	0	0.0846866	0	0.005623	6.5	2830	283	746	280	265	253	2434	1151	3573.34	3361.52	3120.28	2959.69	1467.94	2122.41	7433.93	6634.86	8.18154	8.12044	8.046	7.99318	7.2923	7.66078	8.91395	8.80024	8.11606	8.05884	2.70536	2.74354	2.72445	0.0269977
HLA_512	TTCGGCAGCGGCTGGACCTGGGTGGTG	FGSGWTWVV	0.0846866	0	0.3987	0	0.0846866	0	0.07558	1.6	2023	38	343	226	228	228	1890	654	2884.19	2892.17	418.977	2667.23	674.938	1205.96	5314.08	5151.96	7.96735	7.97011	6.0402	7.88917	6.5161	7.09586	8.5783	8.54733	7.4101	7.93046	1.74754	2.96362	2.35558	0.859902
HLA_513	TTCATCAGGTACGGCGACGCCAGCCTG	FIRYGDASL	0.0846866	0	0.595811	0	0.713064	0	0.070389	1.7	467	1	83	66	82	88	593	300	842.287	1040.17	11.0257	1029.46	163.323	553.191	1226.73	1616.46	6.73731	6.9481	2.48705	6.93776	5.10184	6.31751	7.11292	7.38861	6.05832	6.94294	1.68675	3.18515	2.43595	1.05953
HLA_514	TTCCTGGGCAAGATCTGGCCCAGCCACAAG	FLGKIWPSHK	0	0	0.522482	0	0.0108434	0	0.001043	14	72	6999	2877	97	72	5391	80	5035	1237.91	913.317	77169	63066.1	5661.22	9284.4	189.132	218.072	7.12198	6.81818	11.2538	11.052	8.64157	9.1362	5.24772	5.3894	10.5765	10.3732	7.52014	7.16844	7.34429	0.248684
HLA_515	TTCCTGGGCAAGATCTGGCCCAGCTACAAG	FLGKIWPSYK	0.00435268	0	0.664631	0	0.0859049	0	0.001061	14	200	17363	5188	187	170	15092	137	7236	2386.48	2156.44	191439	176552	10208.7	13343	525.366	373.449	7.77799	7.67668	12.1623	12.0814	9.23109	9.49882	6.266	5.92546	11.4816	11.4004	7.63335	7.5236	7.57848	0.077608
HLA_516	TTCCTGCTGATGGACGCCCTGAAGCTG	FLLMDALKL	0.0846866	0	1	0	0.0846866	0	0.778079	0.09	227	27	3165	687	948	64	439	1911	8767.44	12025.3	297.694	748.697	6227.93	3523.83	596.291	1196.67	9.07891	9.39485	5.69942	6.61967	8.73696	8.16759	6.3924	7.08814	8.41926	8.76218	3.14092	3.49472	3.31782	0.250178
HLA_517	TTCATGCACAGCGCCGCCCCCATCACC	FMHSAAPIT	0.0846866	0	0.503199	0	0.0846866	0	0.022487	3.3	1468	75	518	324	246	167	1464	445	4134.86	3120.5	826.928	1953.63	1019.29	820.567	3856.19	3990.73	8.32745	8.04607	6.71893	7.57796	6.92785	6.71121	8.25769	8.29198	7.81678	7.83916	2.56102	3.0097	2.78536	0.317266
HLA_518	TTCCCCCACACCGAGCTGGCCAACCTG	FPHTELANL	0.0846866	0	0.0846866	0	0.563983	0	0.002497	9.4	2782	167	761	254	297	358	3178	1211	3241.53	3767.43	1841.29	4188.03	1497.46	2233.05	7307.85	8662.93	8.08411	8.23441	7.51877	8.34022	7.31219	7.71157	8.89684	9.06692	7.84087	8.28872	2.2099	2.81358	2.51174	0.426866
HLA_519	TTCCCCCTGACCCAGAGGGACGTGCTG	FPLTQRDVL	0.0846866	0	0.0846866	0	0.646144	0	0.000364	21	2268	28	274	152	166	219	2007	375	1939.81	2105.7	308.72	2561.95	539.163	691.489	5957.65	5470.89	7.57086	7.65288	5.73567	7.84891	6.29187	6.54029	8.6926	8.60738	7.02577	7.75569	1.29295	2.7979	2.04543	1.06416
HLA_520	TTCCCCAGGAGCGCCGAGAGGGCCGGC	FPRSAERAG	0.0846866	0	0.0846866	0	0.509989	0	4e-06	78	4333	145	1053	366	376	307	3526	1263	4670.86	4769.55	1598.73	3591.41	2072.04	2328.94	11382.1	9611.54	8.44931	8.47022	7.37759	8.18658	7.63677	7.7536	9.33988	9.17082	8.05064	8.33842	1.80582	2.58441	2.19512	0.550552
HLA_521	TTCCCCACCAGCTGCCACATGTTC	FPTSCHMF	0	0	0	0	0.311613	0	2.1e-05	55	1409	24	466	109	142	146	1237	283	1391.05	1801.26	264.617	1707.97	916.971	521.844	3701.21	3371.95	7.23853	7.4968	5.58206	7.44364	6.82217	6.25928	8.21668	8.12354	6.72002	7.47057	1.51663	2.95994	2.23828	1.02057
HLA_522	TTCCCCGTGAGGCCCCAGGTGCCCCTG	FPVRPQVPL	0	0	0.0329651	0	0.818842	0	0.001563	12	1217	44	357	89	73	70	1069	325	1135.81	926.002	485.131	818.888	702.487	599.291	3196.85	2913.99	7.03598	6.83196	6.18648	6.70917	6.55605	6.39741	8.07024	7.97762	6.69885	6.77245	1.78057	2.17826	1.97942	0.28121
HLA_523	TTCCCCGTGAGGCCCCAGGTGCCCCTGAGG	FPVRPQVPLR	0	0	0	0	0.423454	0	0.000282	23	1234	7	223	75	68	94	1204	107	957.144	862.577	77.18	1099.65	438.808	197.305	3241.51	3281.99	6.865	6.76108	4.35901	7.00366	6.08634	5.28981	8.0841	8.09651	6.25029	6.88971	1.12917	2.32327	1.72622	0.844355
HLA_524	TTCCCCGTGACCCCCCAGGTGCCCCTG	FPVTPQVPL	0	0	0.0229202	0	0.771739	0	0.001884	11	2162	59	388	134	198	214	1896	540	1710.1	2511.62	650.517	2503.46	763.487	995.745	5679.21	5168.32	7.44489	7.82908	6.4793	7.82583	6.6392	6.90449	8.64474	8.5505	7.07438	7.82746	1.54164	2.86834	2.20499	0.938125
HLA_525	TTCCCCGTGACCCCCCAGGTGCCCCTGAGG	FPVTPQVPLR	0	0	0	0	0.449178	0	0.000543	18	796	40	204	73	49	113	792	203	931.62	621.563	441.028	1321.92	401.421	374.326	2090.96	2158.92	6.838	6.43385	6.09137	7.1876	5.9975	5.9278	7.64586	7.67783	6.53281	6.88012	2.08473	3.0849	2.58482	0.707226
HLA_526	TTCCAGCTGTACAGCGACCTGGCCCAC	FQLYSDLAH	0.0846866	0	0.301658	0	0.0846866	0	0.000551	18	4063	83	886	289	185	242	2556	664	3688.2	2346.72	915.134	2831.01	1743.43	1224.4	10672.8	6967.42	8.21316	7.7612	6.82016	7.94874	7.46418	7.11102	9.27555	8.84914	7.74182	7.85936	1.50184	2.57928	2.04056	0.761862
HLA_527	TTCACCTGGCAGCACAACTACTACCTG	FTWQHNYYL	0.432751	0	0.935937	0	0.212813	0	0.786765	0.09	135	3526	14506	222	381	1578	178	26182	2833.15	4832.97	38876.7	18460.1	28544.2	48278.9	354.622	485.211	7.9495	8.48342	10.5682	9.82342	10.2592	10.7848	5.87387	6.18664	9.94539	9.36285	5.37377	3.6578	4.51578	1.21338
HLA_528	TTCGTGGGCCTGGCCCTGCTGACCCTG	FVGLALLTL	0.170919	0	0.478909	0	0	0	0.081964	1.6	1773	75	972	173	202	123	1593	497	2207.81	2562.36	826.928	1438.9	1912.65	916.454	4657.37	4342.37	7.70021	7.84908	6.71893	7.27233	7.55677	6.8216	8.44642	8.37641	7.32539	7.60172	2.0065	2.54788	2.27719	0.382811
HLA_529	GGCCACATGATGGTGATCTTCAGGCTG	GHMMVIFRL	0.0846866	0	0.50803	0	0.0846866	0	0.003625	8	3195	166	485	222	219	257	2645	856	2833.15	2778.01	1830.27	3006.49	954.359	1578.44	8392.73	7210.02	7.9495	7.92985	7.51276	8.00886	6.86209	7.36483	9.03524	8.88337	7.75478	7.97013	1.99018	2.62958	2.30988	0.452125
HLA_530	GGCATCCTGGGCTTCGTGTTCACCCTG	GILGFVFTL	0.212813	0	1	1	0	0	0.789948	0.09	571	1736	34936	1748	2876	496	609	30467	22307.8	36482	19140.6	5802.4	68745.3	56180.3	1499.92	1660.08	10.0127	10.5046	9.85962	8.6662	11.1382	10.9363	7.31383	7.41522	9.93911	9.95907	3.40079	3.04328	3.22204	0.252799
HLA_532	GGCCTGCTGAGCAGCAAGTTCAAGGCC	GLLSSKFKA	0.212813	0	0.723124	0	0.212813	0	0.395266	0.37	735	0	277	64	46	37	379	101	816.763	583.508	0	432.841	545.067	186.241	1930.72	1033.12	6.70657	6.37077	0	6.07268	6.30274	5.2324	7.56617	6.9413	6.01465	6.23279	1.32335	2.75941	2.04138	1.01545
HLA_533	GGCCTGTACGAGGCCATCGAGGAGTGC	GLYEAIEEC	0.0846866	0	0.695388	0	0.0846866	0	0.835892	0.06	346	1039	24343	1258	2029	394	497	18501	16054.5	25737.8	11455.7	4609.17	47900.9	34115.3	908.884	1354.78	9.68381	10.1558	9.34633	8.43602	10.7769	10.4375	6.81332	7.21213	9.52924	9.62737	3.2975	3.16111	3.22931	0.0964427
HLA_534	GGCATGGCCGAGGACCTGCAGAGCCTG	GMAEDLQSL	0.0846866	0	0.613199	0	0.0846866	0	0.950977	0.02	222	200	12080	899	1255	177	212	7100	11473	15919.6	2205.14	2070.62	23770.4	13092.2	583.157	577.892	9.34784	9.67537	7.699	7.63608	10.0762	9.47985	6.37017	6.36112	8.83055	9.10455	2.92056	3.36155	3.14106	0.311827
HLA_535	GGCATGCTGAGCAGCCTGCACACCCTG	GMLSSLHTL	0.0846866	0	0.729336	0	0.0846866	0	0.913844	0.03	196	4465	26367	418	806	2016	210	45445	5334.48	10224.1	49229.8	23584	51883.7	83799.3	514.859	572.44	8.58213	9.2326	10.8043	10.0684	10.8568	11.3362	6.24583	6.35165	10.214	9.73537	4.85163	3.3607	4.10616	1.05425
HLA_536	GGCCCCGCCTTCGTGAGGACCAAGCTG	GPAFVRTKL	0.0846866	0	0.0846866	0	1	0	0.000628	17	868	23	287	86	71	97	953	371	1097.53	900.632	253.591	1134.74	564.744	684.113	2280.09	2597.79	7.00172	6.80421	5.53966	7.03504	6.33814	6.52958	7.73241	7.8628	6.51702	6.92627	1.79895	2.64209	2.22052	0.596185
HLA_537	GGCCCCGCCGGCTACACCGCCGCCCTG	GPAGYTAAL	0.0846866	0	0.0846866	0	0.770337	0	0.001402	12	468	32	384	41	45	28	507	237	523.239	570.823	352.823	327.555	755.616	437.021	1229.36	1382.03	6.26195	6.34883	5.8688	5.7947	6.62886	6.08227	7.11506	7.23204	6.08457	6.10967	2.24631	2.12619	2.18625	0.0849383
HLA_538	GGCCCCGCCACCGCCCAGATGGCCCTG	GPATAQMAL	0.0846866	0	0.0846866	0	0.842441	0	0.000627	17	4547	191	1579	533	552	491	5107	1971	6802.1	7002.1	2105.91	5743.91	3107.08	3634.47	11944.2	13921.2	8.82513	8.85411	7.65298	8.65607	8.04176	8.19849	9.38809	9.54124	8.40178	8.75998	2.09814	2.68066	2.3894	0.41191
HLA_539	GGCCCCAGGAGGGCCGCCTGGAGGATC	GPRRAAWRI	0.0846866	0	0.0846866	0	0.61893	0	8.9e-05	35	1758	43	462	180	169	118	1617	291	2297.15	2143.76	474.106	1380.41	909.1	536.596	4617.97	4407.79	7.73986	7.67078	6.16354	7.23086	6.81355	6.28711	8.43793	8.39136	7.23463	7.47482	1.78345	2.44333	2.11339	0.46661
HLA_540	GGCCAGTTCAACAGGTACGCCGCCATG	GQFNRYAAM	0.0846866	0	0.245041	0	0.0846866	0	0.044343	2.3	1353	40	524	120	83	129	1198	221	1531.43	1052.85	441.028	1509.09	1031.1	407.518	3554.1	3265.64	7.33461	6.96021	6.09137	7.31993	6.93935	6.01254	8.17614	8.09152	6.8949	7.15616	1.78664	2.74241	2.26452	0.675834
HLA_541	CACTGCATCGACAAGACCCCCGGCCTG	HCIDKTPGL	0.0846866	0	0.46722	0	0.0846866	0	0.100313	1.4	702	48	260	76	44	39	580	198	969.906	558.138	529.234	456.237	511.615	365.106	1844.04	1581.03	6.87823	6.3264	6.27332	6.1252	6.23952	5.90292	7.52025	7.36646	6.62083	6.23085	2.37023	2.23363	2.30193	0.0965912
HLA_542	CACTTCAAGAAGAGGTTCAGCACCCTG	HFKKRFSTL	0.0846866	0	0.405194	0	0.0846866	0	0.001817	11	3747	148	693	260	317	357	3246	916	3318.1	4021.13	1631.81	4176.33	1363.65	1689.08	9842.74	8848.29	8.10745	8.29957	7.39805	8.33743	7.21865	7.43253	9.19459	9.08809	7.81438	8.31868	1.79832	2.82219	2.31026	0.72399
HLA_543	CACATCATGCCCAACAGCTTCAGGGTG	HIMPNSFRV	0.0846866	0	0.706274	0	0.0846866	0	0.849498	0.06	1335	95	1755	1158	883	198	1705	1324	14778.3	11200.8	1047.44	2316.28	3453.4	2441.42	3506.82	4647.67	9.60098	9.32383	6.95506	7.74815	8.1474	7.80074	8.16275	8.44434	8.97637	8.81871	3.26515	3.31048	3.28781	0.0320544
HLA_544	CACCTGGCCGGCTTCATCCACGCCTGC	HLAGFIHAC	0.0846866	0	0.71644	0	0.0846866	0	0.440877	0.32	391	417	7356	1085	916	256	683	4262	13846.7	11619.4	4597.72	2994.79	14474.8	7859.01	1027.09	1861.79	9.53587	9.36052	8.43353	8.00496	9.58023	8.96954	6.93546	7.52983	9.12948	8.89674	3.56793	3.54033	3.55413	0.0195179
HLA_546	CACCAGTTCACCAGCAACCCCGAGGTG	HQFTSNPEV	0.212813	0	0.871874	0	0.212813	0	0.478446	0.28	4693	190	1363	426	517	424	3983	1839	5436.58	6558.13	2094.89	4960.12	2682.04	3391.06	12327.7	10857.3	8.60109	8.78861	7.64773	8.50939	7.89471	8.12919	9.41969	9.29268	8.23396	8.65871	1.94619	2.82131	2.38375	0.618806
HLA_547	CACAGCAGGAGGAGCAGGAGGAGCCTG	HSRRSRRSL	0.0846866	0	0.0846866	0	0.644946	0	0.000139	30	2663	99	705	298	292	324	2353	1075	3803.05	3704.01	1091.55	3790.28	1387.26	1982.27	6995.25	6414.06	8.24382	8.21744	6.99627	8.24046	7.23581	7.5925	8.85313	8.7664	7.80315	8.22902	2.01242	3.09005	2.55123	0.762002
HLA_548	CACACCGCCTGGGACAGCCACTGGGTG	HTAWDSHWV	0.0846866	0	0.266148	0	0.0846866	0	0.035368	2.6	1438	55	224	94	130	129	1473	368	1199.62	1649.05	606.414	1509.09	440.776	678.582	3777.38	4015.26	7.09059	7.40856	6.40921	7.31993	6.0908	6.52148	8.23705	8.29811	6.80685	7.36522	1.74818	2.55045	2.14931	0.567295
HLA_549	CACGTGCCCACCAGGGGCACCGCCATG	HVPTRGTAM	0.0846866	0	0.0846866	0	0.633052	0	0.00179	11	3287	295	1355	323	268	313	2548	727	4122.1	3399.57	3252.58	3661.6	2666.3	1340.57	8634.4	6945.61	8.32436	8.1317	8.08751	8.20593	7.88882	7.20159	9.06362	8.84601	8.21293	8.1695	2.56175	2.96939	2.76557	0.288242
HLA_550	ATCATCATGGAGGAGGGCAACAGCATC	IIMEEGNSI	0.0846866	0	0.555017	0	0.354236	0	0.329786	0.49	3465	212	967	556	440	265	2692	1004	7095.63	5581.38	2337.45	3100.08	1902.81	1851.35	9101.97	7338.14	8.86738	8.62737	7.75724	8.0395	7.55161	7.52421	9.11636	8.90098	8.45904	8.37603	2.48988	2.84422	2.66705	0.250556
HLA_551	ATCCTGCACTGCGCCAACTTCAACGTG	ILHCANFNV	0.0846866	0	0.968902	0	0.0846866	0	0.311923	0.53	770	696	21806	2183	2629	607	826	13134	27859.3	33348.8	7673.89	7100.93	42908.8	24218.7	2022.66	2251.6	10.235	10.4148	8.94571	8.86812	10.6669	10.0949	7.61266	7.71984	9.78513	9.91472	3.21441	3.56605	3.39023	0.248648
HLA_552	ATCCTGAAGGAGCCCGTGCACGGCGTG	ILKEPVHGV	0.212813	0	0.770337	0	0	0	0.938123	0.03	5827	293	1479	1496	974	592	5717	1560	19091.8	12355.2	3230.53	6925.45	2910.3	2876.6	15306.5	15584	9.85707	9.42191	8.08071	8.8431	7.97636	7.96471	9.6361	9.65406	9.32029	9.17381	2.66488	2.92989	2.79738	0.187386
HLA_553	ATCCTGTACAAGAGGGAGACCACCAGG	ILYKRETTR	0.0113007	0	0	0	0.244563	0	0.012402	4.5	2729	105	1121	238	318	323	3126	865	3037.34	4033.82	1157.7	3778.58	2205.85	1595.04	7168.62	8521.18	8.01907	8.30272	7.05505	8.23737	7.69932	7.37528	8.87761	9.05043	7.64899	8.27058	1.90299	2.76396	2.33348	0.608798
HLA_554	ATCATGAACGAGGGCTGGGCCAGCTTC	IMNEGWASF	0.0846866	0	0.615046	0	0.0846866	0	0.125701	1.2	2696	138	781	223	204	249	2332	660	2845.91	2587.73	1521.55	2912.9	1536.81	1217.02	7081.94	6356.81	7.95399	7.85892	7.32814	7.97725	7.33812	7.10498	8.86544	8.75744	7.68925	7.91983	2.05061	2.7602	2.40541	0.501758
HLA_555	ATCCCCGCCCCCGGCCTGGGCGCCCTG	IPAPGLGAL	0.0846866	0	0.0846866	0	0.8344	0	0.002223	9.8	632	89	169	94	90	50	904	290	1199.62	1141.65	981.288	584.92	332.55	534.752	1660.16	2464.22	7.09059	7.0411	6.88988	6.37318	5.80979	6.28367	7.41527	7.81004	6.99527	6.7619	3.19001	2.18292	2.68646	0.712125
HLA_557	ATCCCCAGGCTGCTGAGGACCTTCCTG	IPRLLRTFL	0.0846866	0	0.0846866	0	0.904839	0	0.000323	22	5787	449	1589	518	534	511	5448	1420	6610.68	6773.77	4950.54	5977.88	3126.75	2618.44	15201.5	14850.7	8.79659	8.82096	8.50745	8.69599	8.04807	7.87072	9.62921	9.60587	8.66244	8.76043	2.41893	2.65231	2.53562	0.165023
HLA_558	ATCCCCAGGAGGATCAGGCAGGGCCTG	IPRRIRQGL	0.0393833	0	0	0	0.72964	0	0.000246	25	1798	49	516	171	121	207	1697	563	2182.29	1534.88	540.26	2421.57	1015.36	1038.16	4723.04	4625.86	7.68859	7.33686	6.2939	7.79258	6.92398	6.94616	8.46042	8.43963	7.21691	7.59046	1.78254	2.86768	2.32511	0.767309
HLA_559	ATCCCCGTGAGCACCAACGGCAAGATC	IPVSTNGKI	0.0846866	0	0.0846866	0	0.384846	0	0.00016	29	3027	71	716	318	235	273	2642	562	4058.29	2980.97	782.825	3193.66	1408.91	1036.31	7951.42	7201.84	8.30876	8.00034	6.66419	8.06924	7.25128	6.94439	8.98123	8.88223	7.79217	8.03538	1.78247	2.7438	2.26313	0.679766
HLA_560	ATCAGGAAGGTGGAGTGGCCCGACCTG	IRKVEWPDL	0.0846866	0	0.297499	0	0.0846866	0	0.000126	31	2646	114	527	242	217	264	2466	643	3088.39	2752.64	1256.93	3088.38	1037	1185.67	6950.6	6722.08	8.03573	7.92068	7.13722	8.03572	6.94506	7.07891	8.84673	8.8133	7.68417	7.97985	1.98517	2.77035	2.37776	0.555203
HLA_561	ATCAGCGACCCCCTGACCAGCGGCCTG	ISDPLTSGL	0.358776	0	0.609883	0	0.0846866	0	0.171137	0.92	3570	244	1122	401	290	335	3402	1115	5117.53	3678.64	2690.27	3918.96	2207.82	2056.03	9377.79	9273.53	8.54062	8.21057	7.89777	8.27384	7.70021	7.62902	9.14621	9.13503	8.26999	8.2427	2.39297	2.65113	2.52205	0.182541
HLA_562	ATCGTGGCCCAGGGCATCGCCGCCCTG	IVAQGIAAL	0.0846866	0	0.73235	0	0.588314	0	0.360227	0.43	965	55	354	481	238	113	610	490	6138.48	3019.02	606.414	1321.92	696.583	903.546	2534.89	1662.8	8.7225	8.01302	6.40921	7.1876	6.54762	6.80743	7.8383	7.41686	8.12369	7.68316	3.08714	3.54097	3.31405	0.320912
HLA_563	ATCGTGAGGACCAACAGGAACGAGCTG	IVRTNRNEL	0.0846866	0	0.459519	0	0.727865	0	0.001497	12	5730	235	1611	474	515	473	4594	1228	6049.15	6532.76	2591.04	5533.34	3170.04	2264.4	15051.7	12522.8	8.70784	8.78474	7.8602	8.61873	8.06182	7.72551	9.61932	9.43539	8.37126	8.70517	1.90846	2.79022	2.34934	0.623496
HLA_564	ATCGTGACCAGGATCGTGGAGCTGCTG	IVTRIVELL	0.0914561	0	0.385707	0	0	0	0.12542	1.2	5666	281	1176	505	475	656	4938	1731	6444.77	6025.36	3098.22	7674.15	2314.07	3191.91	14883.6	13460.5	8.77118	8.7039	8.03891	8.94574	7.7472	8.06869	9.60808	9.50759	8.47063	8.83211	2.06401	3.0271	2.54556	0.68101
HLA_565	AAGTGCGACGAGCTGGCCGCCAAGCTG	KCDELAAKL	0	0	0.371941	0	0	0	0.062923	1.8	3803	154	973	361	376	397	3297	1190	4607.05	4769.55	1697.96	4644.26	1914.62	2194.33	9989.84	8987.31	8.43556	8.47022	7.43777	8.4436	7.5578	7.69409	9.20942	9.10368	8.05627	8.457	1.96827	2.94341	2.45584	0.689533
HLA_566	AAGTTCAACCCCATGAAGACCTACATC	KFNPMKTYI	0.273821	0	0.0208096	0	0.39127	0	0.007224	5.8	2255	205	543	172	215	229	2143	604	2195.05	2727.27	2260.27	2678.93	1068.49	1113.76	5923.51	5841.62	7.69442	7.91142	7.72368	7.89355	6.97494	7.01639	8.68685	8.67293	7.70916	7.90252	2.53329	2.79641	2.66485	0.186056
HLA_567	AAGCTGAACGAGAACATCATCAGGTTC	KLNENIIRF	0.0846866	0	0.303054	0	0.0846866	0	0.606125	0.19	3811	125	699	391	500	475	3031	947	4989.91	6342.48	1378.21	5556.74	1375.46	1746.24	10010.9	8262.22	8.51537	8.75518	7.22927	8.62295	7.22727	7.46579	9.21153	9.01957	8.06623	8.69125	1.90016	3.3466	2.62338	1.02279
HLA_568	AAGCTGCAGTGGCTGTTCGCCGCCCTG	KLQWLFAAL	0.0846866	0	0.521342	0	0.224613	0	0.283002	0.58	1047	66	475	139	122	158	1077	492	1773.91	1547.57	727.697	1848.35	934.681	907.234	2750.29	2935.8	7.4815	7.34508	6.59126	7.52259	6.84127	6.8115	7.91983	7.98508	7.13234	7.43777	2.3901	3.14846	2.76928	0.536235
HLA_569	AAGCTGAGGCAGGGCAACACCCTGGTG	KLRQGNTLV	0.0846866	0	0.381175	0	0.264841	0	0.203388	0.77	4449	96	1582	451	365	421	3949	1484	5755.63	4630.01	1058.47	4925.02	3112.98	2736.45	11686.8	10764.6	8.65811	8.44053	6.96552	8.50229	8.04366	7.91478	9.3663	9.28411	8.13389	8.47189	1.745	2.74952	2.24726	0.7103
HLA_570	AAGCTGGTGGCCCTGGGCATCAACGCCGTG	KLVALGINAV	0.158436	0	0.851621	1	0.290005	0	0.321979	0.51	115	904	13206	339	614	280	196	12854	4326.29	7788.57	9967.24	3275.55	25986.1	23702.4	302.086	534.278	8.3727	8.96054	9.20716	8.09455	10.1654	10.0734	5.71402	6.28279	8.87456	8.6185	3.67198	2.96774	3.31986	0.497976
HLA_572	AAGCTGTGGGCCAGCCAGATCTAC	KLWASQIY	0	0	0.544043	0	0	0	0.003301	8.3	4395	157	1207	451	451	432	3920	983	5755.63	5720.92	1731.04	5053.71	2375.07	1812.62	11544.9	10685.6	8.65811	8.65206	7.45705	8.52808	7.7732	7.50308	9.35409	9.27674	8.228	8.59199	1.9443	2.87626	2.41028	0.658995
HLA_573	AAGCCCGCCAGGGGCGGCAGCAGCATC	KPARGGSSI	0.0846866	0	0.0846866	0	0.770337	0	0.000532	18	2457	170	1517	258	198	216	2344	982	3292.58	2511.62	1874.37	2526.85	2985.08	1810.78	6454.13	6389.52	8.09973	7.82908	7.53656	7.83513	8.00172	7.50207	8.77263	8.76257	7.85728	7.83211	2.33706	2.55937	2.44821	0.157195
HLA_574	AAGCCCAAGCTGAAGGTGGCCACCCTG	KPKLKVATL	0.0846866	0	0.0846866	0	0.610838	0	0.003384	8.2	2733	131	1123	289	245	413	3159	700	3688.2	3107.82	1444.37	4831.44	2209.78	1290.78	7179.13	8611.14	8.21316	8.042	7.27612	8.48311	7.7011	7.16378	8.87907	9.06093	7.8506	8.28668	2.11599	3.00789	2.56194	0.630671
HLA_576	AAGGTGAGGGGCAGGCTGCTGGCCCTG	KVRGRLLAL	0.175981	0	0.376106	0	1	0	0.049312	2.1	2448	231	1502	269	250	238	2591	642	3432.96	3171.24	2546.94	2784.22	2955.56	1183.83	6430.48	7062.82	8.14147	8.06219	7.84304	7.93208	7.99178	7.07735	8.76896	8.86274	8.00335	7.99925	2.60436	2.62823	2.61629	0.0168754
HLA_577	CTGGGCTACCCCTTCGCCTGGTTCCTG	LGYPFAWFL	0.0846866	0	0.37865	0	0.0846866	0	0.022393	3.3	671	5	255	50	39	67	497	229	638.096	494.714	55.1286	783.793	501.776	422.269	1762.6	1354.78	6.46005	6.206	4.02764	6.66542	6.22015	6.04801	7.47511	7.21213	5.85109	6.46186	1.35142	2.97614	2.16378	1.14885
HLA_578	CTGCTGGCCCTGCAGCAGCTGGAGGTG	LLALQQLEV	0.0846866	0	1	0	0.0846866	0	0.696971	0.13	3353	238	2173	1691	1165	436	3721	1803	21580.4	14778	2624.12	5100.5	4275.92	3324.68	8807.77	10143.1	9.97959	9.60096	7.87288	8.53729	8.36099	8.10943	9.0835	9.22465	9.40123	9.20435	3.10732	3.19572	3.15152	0.0625077
HLA_579	CTGCTGAAGGACCTGATGCCCTTCGTG	LLKDLMPFV	0.0846866	0	0.636761	0	0.0846866	0	0.881269	0.04	1564	195	785	814	447	191	1675	1044	10388.2	5670.18	2150.01	2234.39	1544.68	1925.11	4108.37	4565.89	9.24852	8.64315	7.67369	7.71217	7.34322	7.56326	8.32102	8.42659	8.74355	8.2823	3.39956	3.0847	3.24213	0.222636
HLA_580	CTGCTGGTGGACCTGCTGTGGCTGCTG	LLVDLLWLL	0.0666608	0	1	0	0	0	0.832171	0.06	697	304	5771	1306	1198	247	762	3013	16667.1	15196.6	3351.82	2889.5	11355.9	5555.89	1830.9	2077.14	9.72125	9.62889	8.11756	7.96919	9.33758	8.62279	7.51311	7.63923	9.21138	9.10986	3.49924	3.6943	3.59677	0.137929
HLA_581	CTGATGGCCGAGGACCTGGCCAACGTG	LMAEDLANV	0.0846866	0	0.643803	0	0.0846866	0	0.918982	0.03	437	13557	27041	357	618	8953	311	61717	4556.01	7839.31	149476	104736	53209.9	113804	1147.93	847.757	8.42442	8.96703	11.9149	11.5592	10.882	11.6422	7.04658	6.74377	11.2518	10.9382	6.33645	4.82712	5.58178	1.06726
HLA_582	CTGATGCCCCTGGCCAGGTTCTGGCTG	LMPLARFWL	0.0846866	0	0.569865	0	0.258285	0	0.011262	4.7	1713	63	379	123	184	288	1923	457	1569.72	2334.03	694.62	3369.14	745.777	842.695	4499.76	5241.92	7.35929	7.75578	6.5448	8.12271	6.61577	6.73779	8.412	8.56463	7.03277	7.95598	1.77465	3.22152	2.49809	1.0231
HLA_583	CTGCCCGCCGACCCCGCCAGCGTGCTG	LPADPASVL	0.0846866	0	0.0846866	0	0.547256	0	0.002547	9.3	632	19	16	65	49	91	559	240	829.525	621.563	209.489	1064.55	31.484	442.553	1660.16	1523.78	6.72206	6.43385	5.34943	6.97125	3.48075	6.09482	7.41527	7.32961	6.2548	6.73822	1.85193	3.25474	2.55334	0.99194
HLA_584	CTGCCCACCTGGCTGGGCGCCGCCATC	LPTWLGAAI	0.0846866	0	0.514664	0	0.952603	0	0.000243	25	2717	164	742	205	258	303	26531	719	2616.19	3272.72	1808.22	3544.61	1460.07	1325.82	7137.1	72321	7.86986	8.09368	7.50065	8.17347	7.28692	7.19054	8.8732	11.1889	7.7022	8.13437	2.13881	0.548063	1.34343	1.12483
HLA_585	CTGCCCGTGTTCGCCACCATCGGCCTG	LPVFATIGL	0.0846866	0	0.174981	0	0.624243	0	0.0004	21	2279	299	325	200	125	163	1926	565	2552.38	1585.62	3296.69	1906.84	639.519	1041.84	5986.55	5250.1	7.84518	7.36936	8.10098	7.55373	6.46228	6.94971	8.69744	8.56619	7.98123	7.46579	3.035	2.42027	2.72764	0.434682
HLA_586	CTGGTGATGGCCCCCAGGACCGTGCTG	LVMAPRTVL	0.0846866	0	0.0217745	0	0.520565	1	0.022294	3.3	6645	168	1701	711	681	718	5826	1982	9073.73	8638.46	1852.32	8399.45	3347.14	3654.75	17455.3	15881.1	9.11325	9.0641	7.52473	9.03604	8.11616	8.20406	9.76746	9.67295	8.60594	9.05017	1.82195	2.98189	2.40192	0.820199
HLA_588	ATGCTGGAGGAGATGCAGAGCGCCGTG	MLEEMQSAV	0.29299	0	0.606029	0	0.0846866	0	0.479251	0.28	3994	728	4750	4825	5209	427	3471	3842	61576.3	66076	8026.72	4995.22	9346.81	7084.54	10491.6	9461.62	11.028	11.0986	8.99066	8.51644	9.1429	8.86581	9.25842	9.1551	10.4574	10.4783	3.68076	3.63438	3.65757	0.0327979
HLA_589	ATGACCAGGAGGAGGGTGCTGAGCGTG	MTRRRVLSV	0.212813	0	0.212813	0	0.674082	0	0.005366	6.7	4268	394	934	362	339	476	3798	1041	4619.82	4300.2	4344.13	5568.44	1837.88	1919.57	11211.3	10353	8.43833	8.36665	8.37681	8.62505	7.51691	7.56038	9.32477	9.24513	8.40804	8.50417	2.58519	2.96224	2.77371	0.266614
HLA_590	AACTTCTGGCTGAACACCCTGCTGTTC	NFWLNTLLF	0.0846866	0	0.287821	0	0.0846866	0	0.001627	12	3456	153	1343	339	337	364	4319	1218	4326.29	4274.83	1686.93	4258.22	2642.69	2245.96	9078.33	11773.2	8.3727	8.36073	7.43126	8.35684	7.87993	7.71733	9.11376	9.37366	8.0089	8.35879	2.03482	2.46792	2.25137	0.306246
HLA_591	CCCCTGTGGGAGAGCGCCACCGAGGTG	PLWESATEV	0.0846866	0	0.5277	0	0.0846866	0	0.56233	0.23	4453	316	1303	406	370	405	3678	1139	5181.34	4693.44	3484.12	4737.85	2563.98	2100.28	11697.3	10025.9	8.55301	8.45413	8.15626	8.46355	7.84971	7.6503	9.3672	9.21303	8.37418	8.45885	2.34339	2.82395	2.58367	0.339804
HLA_592	CAGGCCAGGCAGATGGTGCAGGCCATG	QARQMVQAM	0.0846866	0	0.0846866	0	0.492694	0	0.000425	20	3978	181	1406	425	447	429	3927	1131	5423.82	5670.18	1995.65	5018.61	2766.66	2085.53	10449.5	10704.6	8.59874	8.64315	7.59923	8.52111	7.92576	7.64326	9.25441	9.27853	8.21899	8.58399	2.09316	2.85365	2.47341	0.537744
HLA_593	CAGCTGCACGCCGCCGGCGTGAGGGTG	QLHAAGVRV	0.0846866	0	0.310052	0	0.113647	0	0.17587	0.91	745	77	266	77	93	89	982	505	982.668	1179.7	848.98	1041.16	523.421	931.206	1956.99	2676.84	6.89129	7.07386	6.74521	6.94905	6.2623	6.83755	7.57967	7.89277	6.82092	7.0134	2.7294	2.55802	2.64371	0.121184
HLA_594	CAGCCCAGGGCCCCCATCAGGCCCATC	QPRAPIRPI	0	0	0	0	0.648454	0	0.000191	27	1655	83	802	174	156	144	1402	675	2220.57	1978.85	915.134	1684.57	1578.14	1244.68	4347.41	3821.72	7.70597	7.59078	6.82016	7.42986	7.36463	7.12744	8.37756	8.24872	7.3581	7.51355	2.13653	2.7356	2.43607	0.423608
HLA_595	CAGGTGATCTTCAAGTGCGTGCCCAAG	QVIFKCVPK	0.358293	0	0.454207	0	0.0846866	0	0.000241	25	3585	244	1562	265	280	341	3546	1104	3381.91	3551.79	2690.27	3989.15	3073.63	2035.74	9417.19	9666.06	8.12649	8.17549	7.89777	8.29158	8.03094	7.61911	9.1504	9.17648	8.01866	8.23522	2.21931	2.60835	2.41383	0.275094
HLA_596	AGGGCCGCCCACAGGAGGCAGAGCGTG	RAAHRRQSV	0.0846866	0	0.0846866	0	0.935937	0	0.004162	7.5	3490	86	595	275	354	292	2842	541	3509.53	4490.48	948.211	3415.93	1170.81	997.589	9167.64	7747.03	8.16352	8.40994	6.85563	8.1365	7.06631	6.90634	9.12354	8.95519	7.7097	8.28253	1.6197	2.83974	2.22972	0.862696
HLA_597	AGGGCCATCGAGGCCCAGCAGCACCTG	RAIEAQQHL	0	0	0.0959778	0	0.300203	0	0.057303	2	2487	74	829	270	263	283	2761	382	3445.72	3336.15	815.903	3310.65	1631.26	704.397	6532.93	7526.23	8.14518	8.11287	6.70552	8.1052	7.39772	6.55876	8.78476	8.92628	7.66473	8.10904	1.89707	2.77189	2.33448	0.618592
HLA_598	AGGGCCCCCAAGGTGAGGCTGAGCCTG	RAPKVRLSL	0.0846866	0	0.0846866	0	0.69642	0	0.009064	5.2	2743	188	1061	239	246	251	2878	886	3050.1	3120.5	2072.83	2936.3	2087.78	1633.76	7205.4	7845.16	8.02326	8.04607	7.63715	7.98525	7.64434	7.39925	8.88272	8.96778	7.84873	8.01612	2.28624	2.52579	2.40601	0.169388
HLA_599	AGGGCCAGGAAGAGGGGCATCACCCTG	RARKRGITL	0.0846866	0	0.373377	0	1	0	0.004084	7.6	1771	71	589	213	204	135	1718	343	2718.29	2587.73	782.825	1579.28	1159	632.482	4652.12	4683.11	7.90813	7.85892	6.66419	7.36536	7.05618	6.45123	8.44529	8.45193	7.46826	7.64229	2.08905	2.55733	2.32319	0.331122
HLA_600	AGGGCCAGGAAGAGGGGCATCACCATG	RARKRGITM	0.0846866	0	0.0846866	0	0.85125	0	0.001289	13	3063	97	1071	286	308	308	2867	541	3649.91	3906.97	1069.49	3603.11	2107.46	997.589	8045.99	7815.17	8.20273	8.27077	6.97588	8.18983	7.65371	6.90634	8.99305	8.96395	7.76671	8.23112	1.8403	2.84558	2.34294	0.710839
HLA_601	AGGATCAGGAAGGACTTCGGCAAGAGG	RIRKDFGKR	0.0846866	0	0.465639	0	0.0846866	0	0.000152	29	2232	131	740	277	246	223	1908	512	3535.05	3120.5	1444.37	2608.74	1456.13	944.113	5863.09	5201.03	8.17077	8.04607	7.27612	7.86701	7.28423	6.8513	8.6766	8.5568	7.82032	7.96054	2.32606	2.96775	2.64691	0.453739
HLA_602	AGGATCTACAGGAAGGGCAACCCCCTG	RIYRKGNPL	0.0846866	0	0.365008	0	0.69959	0	0.046859	2.2	1779	69	731	152	201	233	2063	737	1939.81	2549.68	760.774	2725.73	1438.43	1359.01	4673.13	5623.54	7.57086	7.84411	6.63565	7.91086	7.272	7.21525	8.4498	8.6349	7.20882	7.87804	1.89764	2.83265	2.36515	0.661153
HLA_603	AGGATCTACAGCCACATCGCCCCCTAC	RIYSHIAPY	0.0846866	0	0.298779	0	0.0846866	0	0.013885	4.2	1125	28	435	119	167	77	1017	449	1518.67	2118.39	308.72	900.777	855.971	827.943	2955.19	2772.25	7.32625	7.65888	5.73567	6.80437	6.7534	6.72015	7.99166	7.92777	6.81859	7.32025	1.81898	2.61893	2.21895	0.565656
HLA_604	AGGATGGGCGTGAAGAGCCAGCTGCTG	RMGVKSQLL	0.0846866	0	0.256208	0	0.0846866	0	0.045439	2.2	4976	188	1461	472	428	427	4298	1394	6023.63	5429.16	2072.83	4995.22	2874.88	2570.5	13071.1	11715.9	8.70361	8.59972	7.63715	8.51644	7.96411	7.85224	9.47824	9.36879	8.30628	8.55895	1.93104	2.70405	2.31755	0.546603
HLA_605	AGGCCCGCCCCCGCCACCGGCGCCCTG	RPAPATGAL	0.0846866	0	0.0846866	0	0.702501	0	0.001982	11	1473	22	431	106	137	162	1536	557	1352.76	1737.84	242.566	1895.14	848.1	1027.09	3869.32	4186.99	7.21064	7.46097	5.49539	7.54758	6.74418	6.93546	8.26109	8.33998	6.68294	7.50521	1.43325	2.7316	2.08243	0.918071
HLA_606	AGGCCCATCGTGAGCACCCAGCTGCTG	RPIVSTQLL	0.0846866	0	0.0846866	0	0.481283	0	0.001608	12	2483	73	181	151	145	241	1574	440	1927.05	1839.32	804.877	2819.31	356.163	811.348	6522.42	4290.58	7.56426	7.51769	6.69193	7.9446	5.87819	6.69993	8.78315	8.36441	7.22035	7.75376	1.54618	3.23081	2.38849	1.19121
HLA_607	AGGCCCATGAGCGCCAGCAGGCCCGCC	RPMSASRPA	0.0846866	0	0.0846866	0	0.813776	0	0.00025	24	138	14	115	19	13	7	201	13	242.477	164.905	154.36	81.8888	226.291	23.9716	362.503	547.907	5.49502	5.11141	5.04574	4.4175	5.42623	3.21774	5.89579	6.30793	5.2954	4.82348	2.69611	1.66449	2.1803	0.729465
HLA_608	AGGCCCCAGAAGAGGCCCAGCTGCATC	RPQKRPSCI	0	0	0	0	0.809922	0	0.00017	28	8842	308	2121	834	740	803	7640	2239	10643.4	9386.87	3395.92	9393.81	4173.6	4128.65	23226.4	20825.9	9.27279	9.14717	8.13062	9.14791	8.33677	8.32595	10.0531	9.944	8.85662	9.14754	1.8844	2.76562	2.32501	0.623121
HLA_610	AGGCCCAGGTGCGCCTACCTGCCCTTC	RPRCAYLPF	0.0846866	0	0.0846866	0	0.770337	0	1.7e-05	58	1867	102	585	135	189	187	1924	495	1722.86	2397.46	1124.62	2187.6	1151.13	912.766	4904.3	5244.64	7.45232	7.78258	7.02609	7.69102	7.04937	6.81757	8.49807	8.56515	7.26175	7.73785	2.04323	2.69176	2.3675	0.458582
HLA_611	AGGCCCAGGCTGCACAGCATCAGCTTC	RPRLHSISF	0.336394	0	0.0846866	0	1	0	0.000686	17	2432	100	571	170	186	240	2120	587	2169.53	2359.4	1102.57	2807.62	1123.59	1082.41	6388.46	5778.92	7.68273	7.76659	7.00631	7.94045	7.02517	6.98787	8.7624	8.66215	7.40065	7.85729	1.83101	2.83192	2.33147	0.707753
HLA_612	AGGCCCAGGCCCAGGACCCCCGAGTGG	RPRPRTPEW	0.212813	0	0.212813	0	1	0	0.002671	9.1	466	22	95	30	34	32	380	2	382.858	431.289	242.566	374.349	186.936	3.68794	1224.1	1035.84	5.95027	6.06909	5.49539	5.92786	5.2361	1.54499	7.11078	6.94394	5.74847	6.00097	1.88848	2.562	2.22524	0.476246
HLA_613	AGGCCCAGGGTGGCCCAGCTGACCTTC	RPRVAQLTF	0.229905	0	0.0846866	0	0.935937	0	0.000401	21	2211	32	536	181	166	239	1807	445	2309.91	2105.7	352.823	2795.92	1054.71	820.567	5807.93	4925.71	7.7454	7.65288	5.8688	7.93627	6.96197	6.71121	8.66715	8.50243	7.19471	7.80458	1.48778	3.04579	2.26679	1.10168
HLA_614	AGGCCCAGCGGCCCCGGCCCCGAGCTG	RPSGPGPEL	0.0846866	0	0.0846866	0	0.578824	1	0.007613	5.7	1167	39	66	100	120	88	943	220	1276.19	1522.2	430.003	1029.46	129.871	405.674	3065.51	2570.53	7.15242	7.32857	6.06611	6.93776	4.87422	6.00801	8.0283	7.85226	6.75005	7.15213	1.79626	2.7381	2.26718	0.665975
HLA_616	AGGAGGATCTACGACCTGATCGAGCTG	RRIYDLIEL	0	0	0.0913128	0	0.244691	0	0.004245	7.4	2569	179	623	292	245	228	2821	894	3726.48	3107.82	1973.6	2667.23	1225.91	1648.51	6748.33	7689.78	8.22349	8.042	7.58812	7.88917	7.11225	7.40823	8.8172	8.94778	7.95544	7.9685	2.424	2.45255	2.43827	0.0201848
HLA_617	AGGAGGAGCCTGCTGGCCCACGTGAGG	RRSLLAHVR	0.0846866	0	0.674082	0	0.0846866	0	0.000164	29	2163	110	485	144	208	188	1754	858	1837.72	2638.47	1212.83	2199.3	954.359	1582.13	5681.84	4781.24	7.51682	7.87833	7.10153	7.69635	6.86209	7.36716	8.64521	8.47266	7.33058	7.79148	1.95754	2.79548	2.37651	0.59251
HLA_618	AGGGTGATGCCCGTGTTCGCCTTCAAG	RVMPVFAFK	0.0846866	0	0.378505	0	0.214967	0	0.007499	5.7	3317	237	865	296	278	284	2920	1129	3777.53	3526.42	2613.09	3322.34	1702.1	2081.84	8713.2	7959.65	8.23709	8.16832	7.86867	8.10873	7.44021	7.64149	9.07271	8.98227	8.06975	8.13897	2.34555	2.65527	2.50041	0.219006
HLA_619	AGGGTGAGGGCCTACACCTACAGCAAG	RVRAYTYSK	0	0	0	0	0.256897	0	0.000653	17	3368	130	642	324	290	323	2957	1191	4134.86	3678.64	1433.34	3778.58	1263.3	2196.17	8847.17	8060.5	8.32745	8.21057	7.26846	8.23737	7.14227	7.69493	9.08797	8.99486	7.93204	8.22406	1.94741	2.78513	2.36627	0.59236
HLA_620	AGGGTGAGGCAGGCCTGGGACACCCTG	RVRQAWDTL	0.0846866	0	0.380435	0	0.898463	0	0.012734	4.4	3548	171	2646	463	442	647	3367	2408	5908.77	5606.75	1885.4	7568.86	5206.67	4440.28	9320	9178.13	8.68436	8.63191	7.54242	8.93193	8.55789	8.3987	9.14003	9.12469	8.26824	8.79313	2.20115	3.42832	2.81474	0.867737
HLA_621	AGGGTGAGGCAGCTGGACGAGAGCATC	RVRQLDESI	0.0846866	0	0.0846866	0	0.546741	0	0.008204	5.5	2520	64	782	233	222	234	2471	743	2973.53	2816.06	705.645	2737.42	1538.78	1370.07	6619.62	6735.71	7.99784	7.94345	6.56053	7.91514	7.3394	7.22335	8.79794	8.81533	7.51784	7.92939	1.74164	2.62853	2.18509	0.627122
HLA_622	AGGGTGAGGAGGCTGAACTGGGCCGCC	RVRRLNWAA	0.0846866	0	0.0846866	0	0.759451	0	0.002877	8.8	555	4	238	61	68	80	718	307	778.477	862.577	44.1028	935.872	468.324	566.099	1457.89	1957.2	6.65862	6.76108	3.80895	6.84255	6.15129	6.34053	7.28543	7.57978	6.02173	6.80264	1.60193	2.79273	2.19733	0.842023
HLA_623	AGCGCCAGGACCAACTGCCTGGCCGTG	SARTNCLAV	0.0846866	0	0.0846866	0	0.735466	0	0.001123	14	1823	44	459	130	183	162	1564	525	1659.05	2321.35	485.131	1895.14	903.197	968.085	4788.71	4263.32	7.4146	7.75033	6.18648	7.54758	6.80705	6.87635	8.47423	8.35804	6.9783	7.65408	1.57268	2.79244	2.18256	0.862504
HLA_624	AGCCTGCTGAACGCCACCGACATCGCCGTG	SLLNATDIAV	0	0	0.855603	0	0	0	0.392644	0.38	236	1407	22908	615	1151	453	176	22392	7848.58	14600.4	15513.2	5299.37	45077.2	41290.2	619.932	479.759	8.96822	9.58887	9.64951	8.57553	10.7162	10.6284	6.43122	6.17537	9.36579	9.20542	3.55717	2.97353	3.26535	0.412693
HLA_625	AGCCTGAGGGAGTGGCTGCTGAGGATC	SLREWLLRI	0	0	0.260977	0	0	0	0.385553	0.39	5326	307	1940	437	461	580	4430	982	5576.96	5847.77	3384.89	6785.07	3817.43	1810.78	13990.5	12075.8	8.62658	8.67399	8.12737	8.82263	8.2476	7.50207	9.54621	9.39904	8.40781	8.75107	2.13008	3.06543	2.59775	0.661388
HLA_626	AGCCCCAGGGAGGAGTGCGGCGTGTTC	SPREECGVF	0.0846866	0	0.0846866	0	0.698876	0	4.4e-05	44	2992	145	769	231	239	268	2937	1204	2948	3031.71	1598.73	3135.17	1513.2	2220.14	7859.48	8005.99	7.98922	8.01721	7.37759	8.05076	7.32264	7.70578	8.9696	8.98807	7.72946	8.03412	1.98343	2.54062	2.26203	0.393993
HLA_627	AGCCCCGTGATCGTGAACGGCGCCATG	SPVIVNGAM	0.0846866	0	0.0846866	0	0.652808	0	6.9e-05	38	3043	50	674	293	265	315	3104	1218	3739.24	3361.52	551.286	3684.99	1326.26	2245.96	7993.45	8461.21	8.22691	8.12044	6.31407	8.2123	7.19087	7.71733	8.9865	9.04337	7.67148	8.16742	1.61788	2.67088	2.14438	0.74458
HLA_628	ACCCTGCTGGTGGACCTGCTGTGGCTG	TLLVDLLWL	0	0	1	0	0	0	0.369222	0.41	1305	97	627	149	204	124	1202	341	1901.53	2587.73	1069.49	1450.6	1233.78	628.794	3428.02	3276.54	7.55094	7.85892	6.97588	7.28042	7.11865	6.44539	8.14003	8.09485	7.30419	7.61094	2.44073	2.92224	2.68148	0.340484
HLA_629	ACCCCCGCCCTGGCCACCAGGGGCTTC	TPALATRGF	0.0846866	0	0.0846866	0	0.467452	0	0.000107	33	1192	18	17	82	79	73	819	158	1046.48	1002.11	198.463	853.983	33.4517	291.348	3131.18	2232.52	6.95414	6.91086	5.29563	6.75108	3.53956	5.67794	8.04949	7.71133	6.4353	6.83416	1.32451	2.60802	1.96626	0.907578
HLA_630	ACCCCCGGCCCCGGCACCAGGTACCCCCTG	TPGPGTRYPL	0	0	0	0	0.553981	0	0.000213	26	850	100	656	124	96	157	1180	139	1582.48	1217.76	1102.57	1836.65	1290.84	256.312	2232.81	3216.57	7.36738	7.10559	7.00631	7.51624	7.16383	5.55029	7.71146	8.07638	7.20305	7.33185	2.85602	3.07583	2.96593	0.155431
HLA_631	ACCCCCCAGGTGCCCCTGAGGCCCATG	TPQVPLRPM	0	0	0	0	0.801775	0	0.000115	32	3452	123	1334	345	376	354	3382	674	4402.86	4769.55	1356.16	4141.23	2624.98	1242.84	9067.82	9219.01	8.39024	8.47022	7.21315	8.32899	7.87321	7.12596	9.1126	9.12913	7.96572	8.40209	1.93164	2.82325	2.37745	0.630459
HLA_632	ACCCCCGTGTGGCACGTGACCAGCGCC	TPVWHVTSA	0.0846866	0	0.0846866	0	0.73235	0	0.000892	15	430	0	112	24	27	58	303	84	306.286	342.494	0	678.507	220.388	154.894	1129.54	825.95	5.72778	5.83917	0	6.52137	5.39992	5.04917	7.03045	6.71774	5.03788	6.23735	1.00586	3.55064	2.27825	1.79943
HLA_633	ACCAGCATCGACAGGTTCCTGGCCGTG	TSIDRFLAV	0.0833895	0	0.602172	0	0.107767	0	0.217487	0.74	2964	174	699	264	310	284	2654	592	3369.15	3932.34	1918.47	3322.34	1375.46	1091.63	7785.93	7234.55	8.12271	8.27724	7.55981	8.10873	7.22727	6.99634	8.9602	8.88676	7.88035	8.19653	2.18529	2.85551	2.5204	0.473918
HLA_634	GTGCTGCCCCCCCTGAGCGCCGACCTG	VLPPLSADL	0.0846866	0	0.47928	0	0.0846866	0	0.292476	0.57	1548	144	385	711	330	181	1438	521	9073.73	4186.04	1587.7	2117.41	757.584	960.709	4066.34	3919.85	9.11325	8.33975	7.37067	7.65842	6.63145	6.86871	8.31074	8.27406	8.58143	8.05602	3.2619	3.18355	3.22273	0.0554038
HLA_635	GTGATGCTGGACTGGGGCATCGAGCTG	VMLDWGIEL	0.0846866	0	0.831518	0	0.137577	0	0.928787	0.03	194	2640	24208	515	843	933	186	31028	6572.39	10693.4	29107.9	10914.6	47635.3	57214.8	509.605	507.019	8.79078	9.27748	10.2788	9.29795	10.7714	10.9546	6.2356	6.23052	9.78926	9.28777	4.22812	3.08232	3.65522	0.810204
HLA_636	GTGATGACCGAGGGCAGGCACGCCGTG	VMTEGRHAV	0.0846866	0	0.444238	0	0.464085	0	0.466057	0.29	4256	69	951	388	439	296	2583	1100	4951.63	5568.7	760.774	3462.73	1871.33	2028.37	11179.8	7041.02	8.50767	8.6251	6.63565	8.1501	7.53494	7.61548	9.32195	8.85965	7.9576	8.41554	1.57941	2.98513	2.28227	0.993995
HLA_637	GTGCCCGCCATGTTCACCGCCGCCCTG	VPAMFTAAL	0.0846866	0	0.0846866	0	0.816274	0	0.001184	13	1959	65	1048	149	188	203	1751	1019	1901.53	2384.77	716.671	2374.77	2062.2	1879.01	5145.96	4773.06	7.55094	7.77728	6.57601	7.77308	7.63201	7.53903	8.54616	8.47095	7.17786	7.77518	1.77725	2.83004	2.30364	0.744435
HLA_638	GTGCCCCACGTGATCGAGGAGGTGATG	VPHVIEEVM	0.0846866	0	0.0846866	0	0.465859	0	0.000325	22	4932	220	1291	423	467	455	4157	1551	5398.29	5923.88	2425.66	5322.77	2540.36	2860	12955.5	11331.6	8.59402	8.68692	7.79427	8.57994	7.84046	7.95893	9.46936	9.33544	8.27205	8.63486	1.97596	2.83029	2.40313	0.604103
HLA_639	GTGCCCAGGGACAGGAACGGCACCTTC	VPRDRNGTF	0.0846866	0	0.0846866	0	0.898463	0	0.000199	27	1886	72	627	183	244	247	2018	366	2335.43	3095.13	793.851	2889.5	1233.78	674.894	4954.21	5500.88	7.75638	8.03791	6.67815	7.96919	7.11865	6.51604	8.50819	8.61284	7.35605	8.00414	1.94908	3.03003	2.48955	0.764344
HLA_640	GTGACCAGCCTGGACGTGATCAACTAC	VTSLDVINY	0.217367	0	0	0	0.251999	0	0.000548	18	2970	115	823	267	283	352	2753	1169	3407.43	3589.84	1267.96	4117.84	1619.46	2155.6	7801.69	7504.42	8.13401	8.18614	7.14595	8.32333	7.39046	7.67629	8.96222	8.92338	7.75735	8.25708	1.91624	2.9718	2.44402	0.746393
HLA_641	TGGCTGCCCTGGATCCCCCAGCTGATC	WLPWIPQLI	0.0846866	0	0.341957	0	0.0846866	0	0.187462	0.85	2166	156	806	114	193	263	2008	502	1454.86	2448.2	1720.01	3076.68	1586.01	925.674	5689.72	5473.62	7.28335	7.80352	7.45067	8.03193	7.3696	6.8316	8.64659	8.60788	7.3705	7.92423	2.17706	3.04068	2.60887	0.610673
HLA_642	TGGCCCTGGAACGCCAGGGAGGACGTG	WPWNAREDV	0.0846866	0	0.0846866	0	0.432104	0	0.000167	28	6105	359	2179	507	548	560	4932	1531	6470.29	6951.36	3958.23	6551.1	4287.73	2823.12	16036.8	13444.2	8.77513	8.84684	8.2838	8.78754	8.36375	7.94595	9.6827	9.50638	8.55934	8.81763	2.15011	2.88415	2.51713	0.519046
HLA_643	TACGCCACCGTGGCCGGCCACGAGGGC	YATVAGHEG	0.0846866	0	0.39915	0	0.0846866	0	2.7e-05	51	64	0	0	0	0	0	14	0	0	0	0	0	0	0	168.117	38.1627	0	0	0	0	0	0	5.13059	3.66772	0	0	0	0	0	0
HLA_644	TACCTGGACGCCGACAGGGAGTTCCTG	YLDADREFL	0.0846866	0	0.553788	0	0.305089	0	0.809455	0.08	238	43	902	497	338	60	338	653	6342.68	4287.52	474.106	701.904	1774.91	1204.11	625.186	921.356	8.75521	8.3637	6.16354	6.55522	7.48207	7.09433	6.43965	6.82693	8.13429	7.82233	3.54929	3.53815	3.54372	0.00787932
HLA_645	TACCTGGACTTCGGCGGCCCCGAGGGC	YLDFGGPEG	0.278254	0	0.324273	0	0.0846866	0	0.01558	4	1252	34	732	640	659	109	1367	628	8167.63	8359.39	374.874	1275.13	1440.39	1158.01	3288.79	3726.31	9.00806	9.03126	5.92925	7.15158	7.27337	7.05533	8.09858	8.22344	8.3599	8.48017	2.9047	3.16517	3.03494	0.184178
HLA_646	TACCTGTTCCAGTGGAACGACAACGTG	YLFQWNDNV	0.0846866	0	0.931428	0	0.0846866	0	0.9132	0.03	101	3429	11440	200	297	1683	102	23397	2552.38	3767.43	37807.2	19688.4	22511.1	43143.4	265.31	278.042	7.84518	8.23441	10.5403	9.88784	10.0218	10.6723	5.58466	5.63136	9.91249	9.36981	5.66538	3.87073	4.76805	1.26901
HLA_647	TACCTGAAGGAGGCCTGCAACCACGCC	YLKEACNHA	0.0846866	0	0.492454	0	0.0846866	0	0.247785	0.65	118	3	500	147	174	11	60	523	1876	2207.18	33.0771	128.682	983.875	964.397	309.966	163.554	7.53743	7.69993	3.52863	4.86509	6.89251	6.87254	5.73968	5.10324	6.86228	7.06385	3.03984	3.40289	3.22137	0.256712
HLA_648	TACCTGCAGCAGAACTGGTGGACCCTG	YLQQNWWTL	0.237871	0	0.961237	0	0.149556	0	0.823176	0.07	25	241	3833	87	172	116	77	4031	1110.29	2181.81	2657.2	1357.01	7542.38	7433.05	65.6708	209.895	7.01327	7.68837	7.8854	7.21378	8.92843	8.91383	4.19977	5.35136	7.54155	7.47897	3.58519	3.08086	3.33303	0.356617
HLA_649	TACATGATCAAGCTGGCCAAGGAGGTG	YMIKLAKEV	0.0846866	0	0.448643	0	0.0846866	0	0.683577	0.14	2421	287	2459	1760	913	291	2625	1373	22461	11581.4	3164.38	3404.23	4838.7	2531.77	6359.56	7155.5	10.0196	9.35724	8.06003	8.13307	8.48461	7.83707	8.75787	8.87578	9.45827	8.92183	3.39012	3.18661	3.28836	0.143899
HLA_650	TACATGAAGCCCGGCAGCAGCCCCCTG	YMKPGSSPL	0.0846866	0	0.871874	0	0.7195	0	0.504005	0.26	429	144	1793	777	945	126	650	1216	9916.01	11987.3	1587.7	1474	3528.18	2242.27	1126.91	1771.84	9.20201	9.39169	7.37067	7.29641	8.16882	7.71569	7.02812	7.48034	8.65745	8.81457	3.67738	3.67521	3.67629	0.00153581
HLA_651	TACATGAGGGAGGTGGGCGCCGCCCTG	YMREVGAAL	0.0846866	0	0.824201	0	0.889654	0	0.524804	0.25	2870	208	1314	284	321	409	3151	702	3624.39	4071.87	2293.35	4784.64	2585.62	1294.47	7539.01	8589.33	8.19572	8.3121	7.7382	8.47338	7.85811	7.16663	8.92798	9.05839	7.9929	8.39599	2.3697	3.04977	2.70973	0.48088
HLA_652	TACAACCTGAGGAGGGGCACCGCCCTG	YNLRRGTAL	0.212813	0	0.212813	0	0.53507	0	0.001501	12	2396	324	1314	269	252	316	2616	861	3432.96	3196.61	3572.33	3696.69	2585.62	1587.66	6293.89	7130.97	8.14147	8.07016	8.18125	8.21546	7.85811	7.37065	8.74749	8.87234	8.16156	8.14545	2.98913	2.9167	2.95291	0.0512159
HLA_653	TACCCCGCCTGCGAGGCCATCGGCCTG	YPACEAIGL	0.0846866	0	0.0846866	0	0.534468	0	0.000569	18	326	0	159	5	27	47	306	371	63.8096	342.494	0	549.825	312.872	684.113	856.347	834.127	4.17145	5.83917	0	6.31142	5.74899	6.52958	6.75384	6.72758	3.49362	6.10291	0.714487	2.96064	1.83756	1.58827
HLA_654	TACCCCGCCAGCCTGCACAAGTTCTTC	YPASLHKFF	0.0846866	0	0.308114	0	0.835953	0	0.000409	20	2935	100	617	261	304	290	3050	789	3330.86	3856.23	1102.57	3392.54	1214.1	1454.89	7709.75	8314.01	8.11129	8.2577	7.00631	8.12963	7.10258	7.28338	8.95037	9.02582	7.70423	8.19571	1.83961	2.67222	2.25592	0.588744
HLA_655	TACCCCGGCATCAAGGTGAGGCAGCTG	YPGIKVRQL	0	0	0	0	0.502122	0	0.004029	7.6	2538	177	1022	248	313	307	2744	629	3164.96	3970.39	1951.55	3591.41	2011.04	1159.86	6666.9	7479.89	8.06021	8.28687	7.57689	8.18658	7.6069	7.05691	8.80506	8.92011	7.84747	8.23798	2.34111	2.89679	2.61895	0.392929
HLA_656	TACCCCCTGCACGAGCAGTACGGCATG	YPLHEQYGM	0	0	0	0	0.391414	0	0.000724	16	2332	117	551	200	204	216	1847	534	2552.38	2587.73	1290.01	2526.85	1084.23	984.681	6125.77	5034.75	7.84518	7.85892	7.16318	7.83513	6.98955	6.89333	8.72042	8.52432	7.56122	7.8471	2.05368	2.92214	2.48791	0.614093
HLA_657	TACCCCCAGCTGAGCGCCATCGCCCTG	YPQLSAIAL	0.0846866	0	0.301128	0	0.950958	0	0.002195	9.9	691	30	226	68	68	60	677	165	867.811	862.577	330.771	701.904	444.711	304.255	1815.14	1845.44	6.76713	6.76108	5.80445	6.55522	6.09967	5.72115	7.50447	7.52101	6.39741	6.66344	2.02601	2.60463	2.31532	0.409143
HLA_658	TACCAGGCCGAGAACAGCACCGCCGAG	YQAENSTAE	0.212813	0	0.313614	0	0.212813	0	0.004785	7.1	1380	39	487	153	167	214	1546	442	1952.57	2118.39	430.003	2503.46	958.294	815.035	3625.03	4214.25	7.57742	7.65888	6.06611	7.82583	6.8662	6.70446	8.19589	8.34646	7.08363	7.74583	1.89019	3.12205	2.50612	0.871051
HLA_659	TACCAGAGCGGCCTGAGCATCGTGATG	YQSGLSIVM	0	0	0.643373	0	0.176122	0	0.127329	1.2	2084	43	730	539	446	297	2266	473	6878.68	5657.49	474.106	3474.42	1436.46	872.199	5474.32	6176.9	8.83633	8.64091	6.16354	8.15347	7.27063	6.77216	8.60801	8.72873	8.20996	8.4266	2.39635	3.22413	2.81024	0.585332
HLA_660	GCCGCCGTGGACCTGAGCCACTTCCTG	AAVDLSHFL	0	0	0.39502	0	0	0	0.130792	1.2	1606	111	475	143	192	144	1502	363	1824.95	2435.51	1223.85	1684.57	934.681	669.362	4218.69	4094.31	7.50986	7.79832	7.11058	7.42986	6.84127	6.50782	8.34752	8.3176	7.33001	7.63097	2.31158	2.7643	2.53794	0.320117
HLA_661	GCCTGCATGGACGGCTTCGAGGTGGTG	ACMDGFEVV	0.0846866	0	0.475897	0	0.0846866	0	0.051987	2.1	1681	434	4389	2024	1311	432	2319	2818	25830.1	16630	4785.16	5053.71	8636.45	5196.31	4415.7	6321.38	10.1593	9.71902	8.47348	8.52808	9.06386	8.5559	8.39315	8.75185	9.63617	9.29126	3.63829	3.53426	3.58627	0.0735599
HLA_662	GCCATCATCGACTACATCGCCTACATG	AIIDYIAYM	0.0846866	0	1	0	0.0846866	0	0.808462	0.08	682	261	1681	725	546	149	814	1539	9252.39	6925.99	2877.71	1743.06	3307.79	2837.87	1791.5	2218.89	9.13275	8.84318	7.9651	7.46397	8.10434	7.95116	7.49137	7.70521	8.71046	8.3746	3.86821	3.44782	3.65802	0.297254
HLA_663	GCCCTGGACATCAGCTTCACCGGCGCC	ALDISFTGA	0.212813	0	0.501503	0	0.212813	0	0.126178	1.2	402	48	70	25	24	13	335	135	319.048	304.439	529.234	152.079	137.742	248.936	1055.99	913.179	5.76847	5.72175	6.27332	5.03096	4.93262	5.52121	6.96318	6.81803	6.05242	5.43485	2.83326	1.81157	2.32241	0.722447
HLA_664	GCCCCCGCCAAGAAGGCCGCCGCCAAG	APAKKAAAK	0.0846866	0	0.0846866	0	0.459386	0	0.000115	32	924	61	423	76	86	124	1032	29	969.906	1090.91	672.568	1450.6	832.358	53.4752	2427.19	2813.14	6.87823	6.99568	6.51259	7.28042	6.72546	3.99775	7.7949	7.94241	6.71203	7.14815	2.22865	2.97245	2.60055	0.525951
HLA_665	GCCCCCGAGGAGAAGTACCTGAGCATG	APEEKYLSM	0.0846866	0	0.0846866	0	0.845865	0	0.001281	13	8042	309	2562	863	891	946	8612	2656	11013.5	11302.3	3406.94	11066.7	5041.37	4897.59	21125	23475.5	9.30697	9.33285	8.13386	9.31178	8.52563	8.4967	9.95826	10.0638	8.8834	9.32237	2.00539	2.82877	2.41708	0.58222
HLA_666	GCCAGGTACGGCATCTTCCTGCCCTTC	ARYGIFLPF	0.0846866	0	0.0846866	0	0.339108	0	0.000983	14	1633	72	327	84	144	156	1469	523	1072	1826.63	793.851	1824.95	643.454	964.397	4289.62	4004.36	6.97822	7.51078	6.67815	7.50986	6.4684	6.87254	8.36419	8.29539	6.8394	7.51032	1.75406	2.76496	2.25951	0.714817
HLA_667	GCCACCTTCAGCAGGCCCGGCAGCCTG	ATFSRPGSL	0.0846866	0	0.0846866	0	0.40019	0	0.024777	3.2	488	10	73	56	72	98	653	542	714.668	913.317	110.257	1146.44	143.646	999.433	1281.89	1780.02	6.57322	6.81818	4.71184	7.04529	4.97429	6.90819	7.15687	7.48494	6.02457	6.93817	1.78986	3.06324	2.42655	0.900417
HLA_668	GCCACCATCAGCTACAGGATCAAGCTG	ATISYRIKL	0.0846866	0	0.568824	0	0.0846866	0	0.065804	1.8	1824	79	218	116	119	161	1512	283	1480.38	1509.51	871.031	1883.44	428.969	521.844	4791.34	4121.57	7.30073	7.3202	6.77083	7.54139	6.06371	6.25928	8.47477	8.32423	7.07048	7.4369	1.81567	2.75613	2.2859	0.665008
HLA_669	GCCGTGGAGGGCGGCCTGTACCCCGTG	AVEGGLYPV	0.212813	0	0.935937	0	0.212813	0	0.33319	0.48	3584	522	594	987	732	357	3212	1065	12596	9285.39	5755.42	4176.33	1168.84	1963.83	9414.57	8755.61	9.44122	9.13631	8.65807	8.33743	7.06463	7.58316	9.15012	9.07756	9.12443	8.81461	3.41336	3.08008	3.24672	0.235668
HLA_670	TGCTTCACCAGCCTGGTGTGGGCCCCCCTGATCCTGGCC	CFTSLVWAPLILA	0.16102	0	0.180242	0	0.265606	0	0.000129	31	346	12	15	12	6	32	301	37	153.143	76.1098	132.309	374.349	29.5162	68.2269	908.884	820.498	5.03788	4.34523	4.89267	5.92786	3.41826	4.23739	6.81332	6.71113	4.96791	5.42155	1.41363	2.56551	1.98957	0.8145
HLA_671	TGCCTGGGCGGCCTGCTGACCATGGTG	CLGGLLTMV	0	0	0.710207	1	0	0	0.34916	0.45	2160	251	8785	2807	2322	448	2876	3367	35822.7	29454.5	2767.45	5240.88	17286.7	6208.65	5673.96	7839.71	10.4864	10.2906	7.92604	8.56444	9.75775	8.73386	8.64382	8.96708	9.86766	9.76127	3.24941	3.53199	3.3907	0.199813
HLA_673	GAGATGGCCGACTACATCTTCTTCGTG	EMADYIFFV	0.0846866	0	0.850274	0	0.0846866	0	0.84359	0.06	935	1567	48235	2290	3042	809	769	37071	29224.8	38587.7	17277.3	9464	94914.4	68357.9	2456.09	2096.22	10.2828	10.5607	9.75721	9.15536	11.4607	11.1325	7.80673	7.64837	10.0541	10.0869	3.09264	3.09503	3.09383	0.00168613
HLA_674	GAGCCCAGGGTGCAGCTGGTGCCCCTG	EPRVQLVPL	0.212813	0	0.212813	0	0.600963	0	0.000177	28	543	28	98	64	74	140	681	385	816.763	938.687	308.72	1637.78	192.839	709.929	1426.37	1856.34	6.70657	6.84555	5.73567	7.4017	5.26703	6.56657	7.26359	7.5269	6.3346	7.1618	2.23067	3.55391	2.89229	0.935675
HLA_675	GAGAGGTACTTCAGGATCCACAGCCTG	ERYFRIHSL	0	0	0.323414	0	0.183772	0	0.006353	6.2	841	75	414	40	54	73	727	208	510.477	684.988	826.928	853.983	814.648	383.546	2209.17	1981.73	6.2373	6.53086	6.71893	6.75108	6.70398	5.95206	7.70082	7.59223	6.50683	6.64702	2.35866	2.64812	2.50339	0.204677
HLA_676	GAGGTGGCCGACAGGGTGATCTTCATG	EVADRVIFM	0.0846866	0	0.356203	0	0.0846866	0	0.033015	2.7	4277	138	1366	359	436	454	4300	1339	4581.53	5530.64	1521.55	5311.07	2687.95	2469.08	11235	11721.4	8.43001	8.61824	7.32814	8.57774	7.8969	7.81201	9.32687	9.36926	8.02373	8.59819	1.79139	2.77839	2.28489	0.697916
HLA_677	TTCGCCGAGGGCGTGGTGGCCTTCCTG	FAEGVVAFL	0.0846866	0	0.445101	0	0.0846866	0	0.065707	1.8	2899	93	791	226	311	235	2858	664	2884.19	3945.02	1025.39	2749.12	1556.49	1224.4	7615.19	7790.64	7.96735	8.28046	6.9338	7.9194	7.35083	7.11102	8.93803	8.96081	7.57855	8.11614	1.74699	2.56041	2.1537	0.575168
HLA_678	TTCCTGTGCCCCACCTTCACCCTGAAG	FLCPTFTLK	0.0846866	0	0.516326	0	0.0846866	0	0.011638	4.6	1263	159	2691	1852	1210	217	1785	2483	23635.1	15348.8	1753.09	2538.55	5295.21	4578.58	3317.69	4865.74	10.0705	9.63886	7.4697	7.83974	8.57475	8.42936	8.10733	8.49018	9.44897	9.09881	3.50446	3.32438	3.41442	0.127339
HLA_679	TTCCTGTTCATGGACAGGGACGCCCTG	FLFMDRDAL	0.0846866	0	0.634029	0	0.347566	0	0.425782	0.33	1784	136	655	706	372	194	1885	1087	9009.92	4718.81	1499.5	2269.49	1288.88	2004.4	4686.27	5138.33	9.10619	8.45952	7.31355	7.72775	7.1623	7.6036	8.45261	8.54468	8.56707	8.15913	3.07035	2.90424	2.9873	0.117457
HLA_680	TTCCTGCCCCCCCAGATCCCCGTGATC	FLPPQIPVI	0.0846866	0	0.716871	0	0.0846866	0	0.978166	0.01	219	7558	29092	333	658	3353	190	54427	4249.72	8346.71	83332.3	39224.7	57245.8	100362	575.276	517.922	8.35484	9.02974	11.3306	10.5771	10.9551	11.5165	6.35659	6.25175	10.6872	10.0769	5.48922	3.69083	4.59002	1.27165
HLA_681	TTCATGAAGGTGAAGTTCGAGGCCCTG	FMKVKFEAL	0.0846866	0	0.502815	0	0.0846866	0	0.302244	0.55	1667	79	566	187	209	152	1451	524	2386.48	2651.16	871.031	1778.16	1113.75	966.241	4378.93	3955.29	7.77799	7.88313	6.77083	7.48389	7.01638	6.87445	8.38479	8.28306	7.39619	7.7033	2.14186	2.86203	2.50194	0.509235
HLA_682	TTCCCCGAGCACATCTTCCCCGCCCTG	FPEHIFPAL	0.0846866	0	0.0846866	0	0.367581	1	0.006535	6.1	3879	187	1065	300	315	486	3985	745	3828.58	3995.76	2061.81	5685.42	2095.65	1373.76	10189.5	10862.7	8.25051	8.29324	7.63182	8.64584	7.6481	7.22603	9.22921	9.29319	7.98827	8.485	1.98069	2.92978	2.45523	0.671106
HLA_684	TTCCCCTTCAAGTACGCCGCCGCCTTC	FPFKYAAAF	0	0	0.0424876	0	0.646144	0	0.000411	20	240	17	10	30	20	9	208	20	382.858	253.699	187.437	105.286	19.6775	36.8794	630.44	566.988	5.95027	5.54008	5.23876	4.66613	3.02905	3.63441	6.448	6.3421	5.65651	5.19569	2.51578	2.00533	2.26055	0.360937
HLA_685	TTCCCCAACGAGGTGGGCGCCAGGATC	FPNEVGARI	0.0846866	0	0.0846866	0	0.612778	0	0.004647	7.2	2551	146	1056	210	307	273	2529	739	2680	3894.28	1609.75	3193.66	2077.94	1362.7	6701.05	6893.82	7.89395	8.26752	7.38446	8.06924	7.63962	7.21795	8.81017	8.83853	7.6713	8.17329	2.12369	2.85783	2.49076	0.519116
HLA_686	TTCCCCCCCACCAGCTTCGGCCCCCTG	FPPTSFGPL	0.0846866	0	0	0	0.703617	0	0.000331	22	1836	79	683	221	203	265	2372	663	2820.38	2575.05	871.031	3100.08	1343.97	1222.55	4822.86	6465.85	7.94498	7.85401	6.77083	8.0395	7.20413	7.10951	8.48133	8.77444	7.52116	7.95105	2.12388	2.80958	2.46673	0.484864
HLA_687	TTCCCCCAGGGCAAGGCCAGGGAGTTC	FPQGKAREF	0	0	0	0	0.59159	0	0.00094	15	1793	94	414	143	182	166	2177	697	1824.95	2308.66	1036.42	1941.93	814.648	1285.25	4709.91	5934.3	7.50986	7.74486	6.94449	7.57195	6.70398	7.15948	8.45764	8.68867	7.26661	7.66214	2.05349	2.38363	2.21856	0.233445
HLA_688	TTCCCCAGGATCTGGCTGCACGGCCTG	FPRIWLHGL	0	0	0.100094	0	0.799733	0	0.001134	14	1821	118	446	122	79	126	1615	420	1556.95	1002.11	1301.03	1474	877.616	774.468	4783.46	4402.34	7.35113	6.91086	7.17168	7.29641	6.77835	6.65347	8.47313	8.39012	7.26543	7.1221	2.15884	2.26703	2.21293	0.0764979
HLA_689	TTCGTGGCCGAGGGCGACGCCCTGGTG	FVAEGDALV	0.0846866	0	0.62747	0	0.0846866	0	0.746743	0.11	1403	100	1857	1375	842	220	1814	854	17547.6	10680.7	1102.57	2573.65	3654.11	1574.75	3685.45	4944.79	9.77273	9.27629	7.00631	7.85347	8.20388	7.36249	8.21242	8.50629	9.14057	8.79909	3.32128	3.36107	3.34118	0.0281367
HLA_690	TTCGTGATCGGCGGCATGACCGGCGTG	FVIGGMTGV	0.0846866	0	0.72738	0	0.0846866	0	0.892407	0.03	1535	232	1974	1526	1038	241	2019	1782	19474.7	13167	2557.96	2819.31	3884.34	3285.96	4032.19	5503.6	9.87692	9.48554	7.84736	7.9446	8.26497	8.09772	8.30231	8.61334	9.30722	8.98647	3.54371	3.30137	3.42254	0.171357
HLA_691	TTCGTGAGGCAGTGCTTCAACCCCATG	FVRQCFNPM	0.0846866	0	0.0846866	0	0.727865	0	0.000718	16	3233	217	899	318	220	254	2808	699	4058.29	2790.69	2392.58	2971.39	1769.01	1288.94	8492.55	7654.34	8.30876	7.9344	7.78055	7.99712	7.47874	7.16235	9.04706	8.94316	8.07913	7.96625	2.32832	2.55089	2.4396	0.157384
HLA_692	GGCCTGTACAGCAGCACCGTGCCCGTG	GLYSSTVPV	0.0726437	0	0.831451	0	0.198386	0	0.855164	0.06	224	8100	8907	190	197	5805	139	21442	2424.77	2498.94	89308.3	67909.2	17526.7	39538.4	588.41	378.901	7.7939	7.82402	11.3999	11.1259	9.77154	10.5851	6.37912	5.93991	10.7335	10.4689	6.91153	5.73164	6.32158	0.834304
HLA_693	GGCATGTTCGGCGGCTGCTTCGCCGCC	GMFGGCFAA	0.0846866	0	0.787187	0	0.0846866	0	0.381758	0.39	17	0	290	31	61	16	30	509	395.62	773.783	0	187.174	570.647	938.582	44.6561	81.7772	5.98298	6.65258	0	5.23737	6.34852	6.84543	3.82114	4.41615	5.29235	6.17686	2.69434	3.26535	2.97985	0.403763
HLA_694	GGCATGTTCAACATGCTGAGCACCGTG	GMFNMLSTV	0.0846866	0	0.775945	0	0.0846866	0	0.748411	0.11	349	2414	37141	891	1753	739	361	36995	11370.9	22236.7	26616.1	8645.12	73084.2	68217.7	916.764	984.052	9.3389	10.0095	10.1893	9.06487	11.1994	11.1305	6.82194	6.89269	9.8519	9.64484	3.61272	2.94297	3.27784	0.47358
HLA_695	GGCCCCAGCGTGGCCAGCAGGGCCCTG	GPSVASRAL	0.212813	0	0.212813	0	1	0	0.000201	26	1083	114	302	140	170	133	1099	447	1786.67	2156.44	1256.93	1555.89	594.26	824.255	2844.86	2995.77	7.48867	7.67668	7.13722	7.35044	6.389	6.71569	7.95362	8.00529	7.32831	7.52681	2.83687	3.0165	2.92669	0.127019
HLA_696	GGCCAGTGGGACGGCTGGGTGTGGCTG	GQWDGWVWL	0.0846866	0	0.783562	0	0.204526	0	0.732717	0.11	1188	28	358	80	73	147	914	433	1020.95	926.002	308.72	1719.66	704.454	798.44	3120.68	2491.48	6.92947	6.83196	5.73567	7.45047	6.55884	6.68391	8.04613	7.82103	6.50104	7.18829	1.54467	3.21084	2.37776	1.17816
HLA_697	CACCTGGACGAGCTGACCACCACCCTG	HLDELTTTL	0.212813	0	1	0	0.212813	0	0.981448	0.01	911	1214	32777	3039	4261	481	1192	20702	38783.5	54050.6	13385.2	5626.93	64496.9	38173.9	2393.04	3249.28	10.5658	10.8977	9.50198	8.6355	11.0744	10.5499	7.78074	8.0865	10.1691	10.3036	3.28585	3.3389	3.31238	0.0375121
HLA_698	CACCTGCCCGAGCTGATCTGGAGGAGC	HLPELIWRS	0.0846866	0	0.363788	0	0.0846866	0	0.269743	0.61	5030	238	1474	491	479	561	4100	1292	6266.1	6076.1	2624.12	6562.8	2900.46	2382.41	13213	11176.2	8.74307	8.71228	7.87288	8.78933	7.97297	7.77629	9.48903	9.32163	8.39979	8.75155	2.07403	3.11371	2.59387	0.735169
HLA_699	CACCCCAAGAAGGTGAAGCAGGCCTTC	HPKKVKQAF	0.212813	0	0.212813	0	0.646144	0	0.000209	26	2256	185	802	245	191	234	1826	499	3126.67	2422.83	2039.76	2737.42	1578.14	920.142	5926.13	4977.5	8.04804	7.7931	7.62108	7.91514	7.36463	6.82561	8.6873	8.51288	7.85718	7.85598	2.52401	3.02327	2.77364	0.353026
HLA_700	CACCCCAACATCGAGGAGGTGGCCCTG	HPNIEEVAL	0.10531	0	0	0	0.597942	0	0.001525	12	3257	271	1612	302	406	336	2994	1223	3854.1	5150.09	2987.97	3930.66	3172.01	2255.18	8555.59	8161.36	8.25715	8.54696	8.00268	8.27682	8.06244	7.72143	9.05446	9.00729	8.13799	8.42099	2.45907	2.90071	2.67989	0.312286
HLA_701	CACCCCAGGCAGTTCCTGGCCTTCCTG	HPRQFLAFL	0.0846866	0	0.0846866	0	0.962526	0	0.000674	17	4384	228	1315	291	367	371	3844	1186	3713.72	4655.38	2513.86	4340.11	2587.59	2186.95	11516	10478.4	8.22006	8.44599	7.82997	8.37588	7.85887	7.69072	9.35158	9.25717	8.04392	8.41155	1.97435	2.66455	2.31945	0.488041
HLA_702	ATCGCCCAGCTGAACAGGCCCGCCATG	IAQLNRPAM	0.0846866	0	0.0846866	0	0.688815	0	0.000672	17	2376	88	638	243	235	206	2354	763	3101.15	2980.97	970.263	2409.87	1255.42	1406.95	6241.35	6416.78	8.03985	8.00034	6.8786	7.78774	7.13603	7.24989	8.73911	8.76683	7.61909	7.89968	1.96034	2.57418	2.26726	0.434055
HLA_703	ATCCTGATCTACAACGGCTGGTACGCC	ILIYNGWYA	0	0	0.75318	0	0	0	0.304884	0.54	506	14	251	28	53	77	483	181	357.334	672.303	154.36	900.777	493.905	333.759	1329.18	1316.61	5.88147	6.5122	5.04574	6.80437	6.20437	5.81341	7.19307	7.18358	5.54848	6.66891	1.56419	3.2769	2.42055	1.21107
HLA_704	ATCCTGATGGACACCATCTGCGGCACC	ILMDTICGT	0.0846866	0	0.748489	0	0.0846866	0	0.371327	0.41	146	4776	17981	264	411	2348	176	32096	3369.15	5213.52	52658.8	27467.8	35382.1	59184.1	383.517	479.759	8.12271	8.5592	10.8716	10.2208	10.474	10.9884	5.95199	6.17537	10.2405	9.70147	5.50704	3.88721	4.69713	1.1454
HLA_705	ATCCTGTACAAGGACGACATGGGCGTG	ILYKDDMGV	0.0198783	0	0.413941	0	0	0	0.861268	0.05	9592	468	3512	2642	1436	926	8576	3097	33717	18215.6	5160.03	10832.7	6910.74	5710.78	25196.6	23377.4	10.4258	9.81009	8.54889	9.29042	8.84098	8.65029	10.1345	10.0596	9.87506	9.58364	2.67622	2.94042	2.80832	0.186818
HLA_706	ATCCCCGTGAGGAGGGGCTACACCACC	IPVRRGYTT	0.0846866	0	0.0846866	0	0.356177	0	5.7e-05	41	1586	33	248	133	108	125	1302	227	1697.34	1369.98	363.848	1462.3	488.002	418.582	4166.16	3549.13	7.4374	7.22328	5.89948	7.28845	6.19237	6.03926	8.33499	8.17474	6.93886	7.25639	1.58981	2.64934	2.11958	0.749198
HLA_707	AAGGAGTGCGTGGACGGCACCCTGCTG	KECVDGTLL	0.0846866	0	0.453755	0	0.0846866	0	0.00046	20	2961	102	463	246	198	208	2442	840	3139.43	2511.62	1124.62	2433.27	911.068	1548.94	7778.05	6656.66	8.05212	7.82908	7.02609	7.7974	6.81571	7.34597	8.95919	8.80352	7.6653	7.81337	1.80472	2.47979	2.14226	0.477349
HLA_708	AAGGAGAAGGGCGGCCTGGAGGGCATG	KEKGGLEGM	0	0	0	0	0.271247	0	0.000423	20	3459	229	1253	393	349	356	3117	917	5015.44	4427.05	2524.89	4164.63	2465.59	1690.92	9086.21	8496.65	8.52047	8.39572	7.83435	8.33462	7.81059	7.43362	9.11462	9.04754	8.23514	8.36564	2.36705	2.89719	2.63212	0.374866
HLA_709	AAGCTGATGCCCGGCAGCATCTACGTG	KLMPGSIYV	0.0846866	0	0.831369	0	0.0846866	0	0.993553	0.01	216	4904	23250	362	598	2190	160	40192	4619.82	7585.61	54070.1	25619.5	45750.2	74112.9	567.396	436.145	8.43833	8.93414	10.8981	10.1511	10.731	11.2134	6.34282	6.08026	10.2869	9.71737	5.16668	3.55925	4.36297	1.13663
HLA_710	AAGCTGAGCAACGCCAAGTGGCTGGCC	KLSNAKWLA	0.0846866	0	0.443394	0	0.0846866	0	0.211344	0.75	1159	21	508	145	168	144	1113	197	1850.48	2131.07	231.54	1684.57	999.617	363.262	3044.5	3033.93	7.52374	7.66485	5.44906	7.42986	6.90837	5.89787	8.02142	8.01794	6.94891	7.55424	1.83696	3.15096	2.49396	0.929138
HLA_711	AAGCTGGTGGCCATGGGCATCAACGCCGTG	KLVAMGINAV	0	0	0.923422	0	0.0946218	0	0.309565	0.53	140	1220	7272	160	253	512	75	11190	2041.91	3209.3	13451.4	5989.58	14309.5	20634	367.756	204.443	7.62213	8.07412	9.50691	8.69794	9.56875	9.93475	5.91014	5.32517	8.95514	8.43391	4.78605	3.3965	4.09127	0.982559
HLA_712	AAGATGAGCGAGTACAAGGGCCCCGTG	KMSEYKGPV	0.0846866	0	0.323138	0	0.0846866	0	0.084716	1.5	2066	114	1010	231	284	314	2211	938	2948	3602.53	1256.93	3673.3	1987.43	1729.65	5427.03	6026.98	7.98922	8.18967	7.13722	8.20912	7.5951	7.45625	8.59933	8.70417	7.65134	8.19944	2.22235	3.14358	2.68297	0.651414
HLA_713	AAGCCCAGGAGCCCCGTGGTGGAGCTG	KPRSPVVEL	0.0846866	0	0.0846866	0	0.57596	1	0.009407	5.1	4754	293	1239	438	545	557	4852	1409	5589.72	6913.3	3230.53	6516.01	2438.04	2598.16	12488	13226.1	8.62886	8.84135	8.08071	8.78217	7.79936	7.86294	9.4326	9.49002	8.39189	8.8122	2.23527	2.90486	2.57007	0.473475
HLA_715	AAGACCATCGAGTGCAGCAAGGAGCTG	KTIECSKEL	0.0846866	0	0.49525	0	0.0846866	0	0.055275	2	2427	75	788	260	287	271	2643	502	3318.1	3640.58	826.928	3170.27	1550.59	925.674	6375.32	7204.57	8.10745	8.20017	6.71893	8.06189	7.34703	6.8316	8.76035	8.88261	7.637	8.13342	1.90449	2.79603	2.35026	0.630416
HLA_716	CTGATCCTGGCCCCCACCAGGGTGGTG	LILAPTRVV	0.0846866	0	0.247121	0	0.0846866	0	0.062978	1.8	959	114	411	94	113	106	1229	99	1199.62	1433.4	1256.93	1240.03	808.745	182.553	2519.13	3350.14	7.09059	7.2685	7.13722	7.1237	6.69672	5.2125	7.83207	8.11706	7.11418	7.19872	2.84755	2.58115	2.71435	0.188368
HLA_717	CTGCTGGACGCCCACATCCCCCAGCTG	LLDAHIPQL	0.292847	0	1	0	0.396341	0	0.994021	0.01	11	661	994	26	12	911	8	1990	331.81	152.22	7287.99	10657.2	1955.94	3669.5	28.8952	21.8072	5.80757	5.03187	8.89412	9.27409	7.57914	8.20808	3.3977	3.12708	8.24562	8.59521	6.61587	6.42765	6.52176	0.133096
HLA_719	CTGCTGGGCGAGCACGGCGTGGCCTTC	LLGEHGVAF	0.0846866	0	0.240255	0	0.0741506	0	0.06747	1.8	4102	331	679	384	385	331	3104	1134	4900.58	4883.71	3649.51	3872.17	1336.1	2091.06	10775.3	8461.21	8.49731	8.49387	8.20262	8.26183	7.19826	7.64591	9.2851	9.04337	8.36078	8.38456	2.49114	2.83271	2.66192	0.241523
HLA_720	CTGCTGCAGGCCATCGGCGCCGCCGCC	LLQAIGAAA	0.212813	0	0.532098	0	0.212813	0	0.069474	1.7	236	0	0	9	7	7	104	19	114.857	88.7947	0	81.8888	0	35.0355	619.932	283.494	4.75236	4.49753	0	4.4175	0	3.5845	6.43122	5.65071	4.06781	4.45831	0.625253	2.20836	1.41681	1.11943
HLA_721	CTGCTGCAGGGCGTGCCCTTCCACGTG	LLQGVPFHV	0.0846866	0	0.566614	0	0.0846866	0	0.934491	0.03	4618	241	1345	833	595	416	4128	1704	10630.7	7547.55	2657.2	4866.53	2646.62	3142.13	12130.7	11252.5	9.27159	8.92911	7.8854	8.49034	7.88142	8.05297	9.40358	9.32844	8.80161	8.7336	2.46118	2.81277	2.63697	0.248608
HLA_722	CTGCTGAGCGCCTGGATCCTGACCGCC	LLSAWILTA	0	0	0.569367	0	0	0	0.488936	0.27	95	18	411	144	21	4	76	109	1837.72	266.384	198.463	46.7936	808.745	200.993	249.549	207.169	7.51682	5.58869	5.29563	3.86689	6.69672	5.30823	5.52365	5.33835	6.92667	5.05999	3.41126	2.5534	2.98233	0.606597
HLA_723	CTGCTGACCGAGGTGGAGACCTACGTG	LLTEVETYV	0.0846866	0	0.770337	1	0.0846866	0	0.936783	0.03	518	17039	34832	540	697	10767	354	79462	6891.44	8841.42	187867	125957	68540.7	146526	1360.7	964.971	8.83818	9.08732	12.1435	11.7437	11.1352	11.895	7.21649	6.87313	11.4864	11.1184	6.30086	4.73299	5.51692	1.10865
HLA_725	CTGCTGTACAAGCAGCTGAACTTCACC	LLYKQLNFT	0.0846866	0	0.34621	0	0.0846866	0	0.157281	0.99	3857	319	1171	1292	973	450	3706	1919	16488.4	12342.5	3517.2	5264.28	2304.23	3538.58	10131.7	10102.2	9.71047	9.42088	8.16571	8.56889	7.74294	8.17176	9.22352	9.22061	9.21072	9.083	3.04239	3.15421	3.0983	0.0790701
HLA_726	CTGCCCTGCGTGCTGTGGCCCGTGCTG	LPCVLWPVL	0	0	0.0997044	0	0.337633	0	0.000101	34	3006	102	525	184	174	249	2640	726	2348.19	2207.18	1124.62	2912.9	1033.07	1338.72	7896.26	7196.39	7.76183	7.69993	7.02609	7.97725	6.94126	7.20022	8.97427	8.88147	7.46015	7.84817	1.64938	2.54917	2.09928	0.636243
HLA_727	CTGCCCGAGTTCGAGAGGAGGACCCTG	LPEFERRTL	0.0846866	0	0.0846866	0	0.666117	0	0.000183	27	696	32	248	82	91	73	896	268	1046.48	1154.33	352.823	853.983	488.002	494.184	1828.28	2442.41	6.95414	7.05214	5.8688	6.75108	6.19237	6.20493	7.51168	7.80115	6.55201	6.9129	2.14892	2.51522	2.33207	0.259013
HLA_728	CTGCCCAGGTGGCCCCCCCCCCAGCTG	LPRWPPPQL	0.0846866	0	0.0846866	0	0.528766	0	0.003142	8.5	613	36	640	98	82	95	687	118	1250.67	1040.17	396.926	1111.35	1259.36	217.589	1610.25	1872.7	7.13223	6.9481	5.98627	7.01423	7.13915	5.38719	7.38476	7.53567	6.71514	6.98171	2.36801	3.17946	2.77374	0.573777
HLA_729	CTGCAGAGGTTCAGCGTGGCCCCCATG	LQRFSVAPM	0.0846866	0	0.0846866	0	0.337956	0	0.000691	17	2625	182	863	353	267	303	2694	822	4504.96	3386.89	2006.68	3544.61	1698.17	1515.74	6895.43	7343.59	8.41316	8.12796	7.60473	8.17347	7.43789	7.32432	8.83876	8.90172	8.08851	8.15097	2.48057	2.8457	2.66313	0.258184
HLA_730	ATGATGATGGGCATGTTCAACATGCTG	MMMGMFNML	0.0846866	0	0.706274	0	0.0846866	0	0.289817	0.57	1096	185	2685	1474	1057	162	1342	1687	18811.1	13408	2039.76	1895.14	5283.41	3110.78	2879.01	3658.17	9.84225	9.50368	7.62108	7.54758	8.57252	8.04295	7.96555	8.20499	9.2521	8.9428	3.52009	3.39862	3.45935	0.0858888
HLA_731	ATGCCCGCCAGCTGGGTGATGAGGATC	MPASWVMRI	0.0846866	0	0.167187	0	0.728843	0	0.002957	8.7	2412	92	653	196	196	223	2340	522	2501.34	2486.25	1014.37	2608.74	1284.94	962.553	6335.92	6378.62	7.82498	7.81893	6.923	7.86701	7.15925	6.87063	8.75415	8.76086	7.47242	7.84326	1.85786	2.63265	2.24525	0.547859
HLA_732	ATGCCCAGGCTGAGCAGGAACGCCGCC	MPRLSRNAA	0.0846866	0	0.0846866	0	0.778379	0	5.5e-05	41	99	38	28	3	9	14	123	0	38.2858	114.165	418.977	163.778	55.097	0	260.056	335.286	3.67086	4.74636	6.0402	5.1046	4.02708	0	5.56474	5.81796	5.43648	4.94144	4.68032	2.88127	3.7808	1.27212
HLA_733	ATGAGCGACATCTTCCACGCCCTGGTG	MSDIFHALV	0.618408	0	0.508255	0	0.0846866	0	0.042712	2.3	4873	448	1542	395	511	568	4575	1526	5040.96	6482.02	4939.52	6644.69	3034.27	2813.9	12800.6	12471	8.52555	8.77694	8.50523	8.80172	8.01806	7.94268	9.45732	9.43124	8.51544	8.78941	2.54688	2.98164	2.76426	0.307424
HLA_735	ATGACCTACCTGGACGGCCACCCCGTG	MTYLDGHPV	0.212813	0	0.935937	0	0.212813	0	0.09199	1.5	2776	110	770	403	473	210	2557	678	5143.05	5999.99	1212.83	2456.66	1515.17	1250.21	7292.09	6970.14	8.5456	8.69968	7.10153	7.80697	7.32394	7.13187	8.89468	8.84953	8.0643	8.3498	2.19646	2.7675	2.48198	0.403791
HLA_736	AACAGGTGGAAGAGCTGGTTCAGCTAC	NRWKSWFSY	0.0846866	0	0.275405	0	0.0846866	0	0.000372	21	1715	109	805	167	186	164	1714	743	2131.24	2359.4	1201.8	1918.54	1584.04	1370.07	4505.02	4672.2	7.66493	7.76659	7.09241	7.55984	7.36836	7.22335	8.41317	8.4496	7.41909	7.66855	2.26143	2.6672	2.46432	0.286918
HLA_737	CCCAGGTTCGGCAGCTGCTACTTCCTG	PRFGSCYFL	0.0846866	0	0.0846866	0	0.269047	0	0.00012	32	244	16	72	21	23	35	327	97	268	291.754	176.411	409.444	141.678	178.865	640.947	891.371	5.59471	5.67933	5.17847	6.01724	4.96059	5.19221	6.46451	6.79388	5.40809	5.86249	2.25474	2.70984	2.48229	0.321802
HLA_738	CAGGCCAAGTGGAGGCTGCAGACCCTG	QAKWRLQTL	0	0	0.0171833	0	0.373852	0	0.001524	12	2190	180	828	195	233	240	1937	1012	2488.57	2955.6	1984.63	2807.62	1629.3	1866.1	5752.76	5280.08	7.81987	7.99179	7.59369	7.94045	7.39652	7.53214	8.65761	8.57189	7.71316	7.96645	2.45376	2.94479	2.69928	0.347217
HLA_739	CAGCTGTGCGACGAGATCACCATCCTG	QLCDEITIL	0.0846866	0	0.388831	0	0.0846866	0	0.468795	0.29	4786	366	1089	307	319	437	3755	1003	3917.91	4046.5	4035.41	5112.2	2142.88	1849.5	12572	10235.8	8.27357	8.30586	8.30311	8.53958	7.67037	7.52321	9.43931	9.23374	8.28845	8.42953	2.30458	2.86117	2.58287	0.393569
HLA_740	CAGCAGAGCGAGGCCAGGAGGATGCTG	QQSEARRML	0.0846866	0	0.394171	0	0.446875	0	0.007935	5.6	3809	135	924	375	450	338	3568	773	4785.72	5708.23	1488.47	3954.06	1818.2	1425.39	10005.6	9726.03	8.4736	8.64984	7.30618	8.28275	7.50615	7.2629	9.211	9.18266	8.05137	8.48305	1.91662	2.75377	2.3352	0.591951
HLA_741	AGGGCCTGGGGCAGGAGGCTGATGATC	RAWGRRLMI	0.0846866	0	0.800058	0	1	0	0.03069	2.8	5413	235	1433	495	494	420	5048	1325	6317.15	6266.37	2591.04	4913.33	2819.79	2443.26	14219	13760.4	8.75118	8.74311	7.8602	8.49991	7.94477	7.8015	9.56241	9.52962	8.4018	8.62889	1.99007	2.52923	2.25965	0.381237
HLA_742	AGGTTCCTGGAGGACTACTTCGGCGTG	RFLEDYFGV	0.0846866	0	0.542619	0	0.0846866	0	0.064878	1.8	2702	230	887	248	268	357	2827	959	3164.96	3399.57	2535.91	4176.33	1745.39	1768.37	7097.7	7706.14	8.06021	8.1317	7.8387	8.33743	7.46531	7.47838	8.86767	8.9499	7.95558	8.23984	2.50536	2.96448	2.73492	0.324647
HLA_743	AGGCTGAAGCCCGTGGGCAGCGCCTAC	RLKPVGSAY	0.0846866	0	0	0	0.397772	0	0.010523	4.9	1440	127	508	131	108	105	1471	560	1671.81	1369.98	1400.27	1228.33	999.617	1032.62	3782.64	4009.81	7.42226	7.22328	7.24513	7.11423	6.90837	6.94083	8.23844	8.29675	7.33761	7.17024	2.53218	2.27358	2.40288	0.182862
HLA_744	AGGATGATGGAGACCTGGCACCCCCTG	RMMETWHPL	0.0846866	0	0.911688	0	0.701764	0	0.71774	0.12	126	669	15330	679	1223	364	260	12141	8665.35	15513.7	7376.2	4258.22	30165.6	22387.7	330.981	708.736	9.0672	9.64954	8.90615	8.35684	10.3145	10.0163	5.80508	6.56489	8.98991	9.19897	3.30916	3.28671	3.29794	0.0158732
HLA_745	AGGATGTACAGCCCCACCAGCATC	RMYSPTSI	0	0	0.279735	0	0.11064	0	0.024019	3.2	2233	56	814	187	155	177	1864	354	2386.48	1966.17	617.44	2070.62	1601.75	652.766	5865.72	5081.09	7.77799	7.58435	6.4272	7.63608	7.37948	6.48275	8.67705	8.53348	7.31519	7.61055	1.68926	2.63393	2.16159	0.667976
HLA_746	AGGCCCGCCGGCGCCAGGGCCGCCTTC	RPAGARAAF	0.0846866	0	0.0846866	0	0.935937	0	0.000325	22	713	33	60	78	55	39	754	164	995.43	697.673	363.848	456.237	118.065	302.411	1872.93	2055.33	6.90418	6.54918	5.89948	6.1252	4.77967	5.71509	7.53579	7.62868	6.52303	6.3595	2.12778	2.00629	2.06704	0.0859011
HLA_747	AGGCCCGCCCCCGCCAGGCTGCCCCTG	RPAPARLPL	0.0846866	0	0.0846866	0	0.738145	0	0.002079	11	1393	43	737	140	113	111	1516	211	1786.67	1433.4	474.106	1298.52	1450.23	389.078	3659.18	4132.47	7.48867	7.2685	6.16354	7.16975	7.28017	5.96635	8.20527	8.32687	7.0312	7.22035	1.87783	2.32991	2.10387	0.319665
HLA_748	AGGCCCGCCAGCGCCGGCGCCATGCTG	RPASAGAML	0.0846866	0	0.0846866	0	0.674109	1	0.000942	15	2896	113	575	282	320	303	3065	1068	3598.86	4059.19	1245.91	3544.61	1131.46	1969.36	7607.31	8354.9	8.18865	8.30898	7.12842	8.17347	7.03214	7.58597	8.937	9.03072	7.79292	8.24352	1.96014	2.70706	2.3336	0.528155
HLA_750	AGGCCCATGACCTTCAAGGCCGCCGTG	RPMTFKAAV	0	0	0.143878	0	0.809714	0	0.000911	15	1523	46	269	103	149	124	1425	548	1314.48	1890.06	507.183	1450.6	529.325	1010.5	4000.67	3884.42	7.18196	7.54489	6.23084	7.28042	6.27349	6.91919	8.29447	8.26499	6.81545	7.42138	1.63328	2.5725	2.10289	0.664131
HLA_751	AGGCCCCCCAGGAGGGGCGACAAGTTC	RPPRRGDKF	0.0846866	0	0.0846866	0	0.500168	0	8.5e-05	36	1041	62	453	138	78	94	1031	288	1761.15	989.427	683.594	1099.65	891.391	531.064	2734.53	2810.41	7.47429	6.89814	6.52883	7.00366	6.7939	6.27676	7.91408	7.94144	7.10936	6.95229	2.35495	2.54432	2.44963	0.1339
HLA_752	AGGCCCCAGCTGGGCGTGGGCGACGTG	RPQLGVGDV	0.0846866	0	0.0846866	0	0.45099	0	0.000103	34	3251	113	1444	405	349	370	2822	930	5168.58	4427.05	1245.91	4328.41	2841.43	1714.89	8539.83	7692.51	8.55055	8.39572	7.12842	8.37319	7.95241	7.44769	9.05261	8.94813	8.07348	8.38451	2.04119	3.07029	2.55574	0.727687
HLA_753	AGGCCCAGGCTGTGGAGGAGCGTGATC	RPRLWRSVI	0.0846866	0	0.0846866	0	0.935937	0	0.000142	30	3053	151	1260	303	203	244	2591	630	3866.86	2575.05	1664.88	2854.41	2479.36	1161.7	8019.72	7062.82	8.26046	7.85401	7.41811	7.95697	7.81616	7.0585	8.98978	8.86274	7.92547	7.90682	2.10502	2.59696	2.35099	0.347854
HLA_754	AGGCCCGTGTTCGCCAGGCTGCCCTTC	RPVFARLPF	0.0846866	0	0.0846866	0	1	0	4.3e-05	44	1485	35	209	106	119	142	1404	314	1352.76	1509.51	385.9	1661.17	411.26	579.007	3900.85	3827.17	7.21064	7.3202	5.95817	7.41588	6.02165	6.36304	8.2692	8.25014	6.76887	7.36919	1.54043	2.70368	2.12206	0.822546
HLA_755	AGGCCCTACGGCAAGTTCAGGGCCATG	RPYGKFRAM	0.0846866	0	0.0846866	0	0.802208	0	0.004817	7	2514	46	487	174	214	208	1995	533	2220.57	2714.58	507.183	2433.27	958.294	982.837	6603.86	5438.18	7.70597	7.90676	6.23084	7.7974	6.8662	6.89146	8.79556	8.60138	7.21882	7.85358	1.44378	2.79112	2.11745	0.952716
HLA_758	AGGGTGAGGGACAACATGACCAAGAAG	RVRDNMTKK	0.0846866	0	0.0846866	0	0.286265	0	0.001258	13	2183	130	400	230	167	229	1872	720	2935.24	2118.39	1433.34	2678.93	787.1	1327.66	5734.37	5102.9	7.98489	7.65888	7.26846	7.89355	6.66962	7.19193	8.65441	8.53776	7.6895	7.78308	2.27565	2.89995	2.5878	0.441454
HLA_759	AGGGTGAGGGGCGCCGTGACCGGCATG	RVRGAVTGM	0.0846866	0	0.0846866	0	0.820152	0	0.007029	5.9	2571	104	661	274	344	325	3016	1212	3496.77	4363.63	1146.67	3801.98	1300.68	2234.89	6753.59	8221.33	8.15988	8.38129	7.04549	8.24354	7.17141	7.7124	8.81798	9.01461	7.75049	8.31478	2.02886	2.81069	2.41977	0.552837
HLA_760	AGGGTGAGGCAGCAGGTGATCCAGCTG	RVRQQVIQL	0.0846866	0	0.0846866	0	0.714316	0	0.09079	1.5	2932	264	786	240	291	389	3266	830	3062.86	3691.32	2910.79	4550.68	1546.65	1530.5	7701.87	8902.81	8.02743	8.21401	7.97652	8.42325	7.34449	7.334	8.94935	9.09423	8.0023	8.32409	2.53781	2.90393	2.72087	0.25888
HLA_761	AGGGTGTACGCCGAGCTGGCCGCCCTG	RVYAELAAL	0.0846866	0	0.577668	0	0.588961	0	0.465309	0.29	1291	226	701	739	556	207	1988	519	9431.06	7052.84	2491.81	2421.57	1379.39	957.021	3391.24	5419.1	9.15187	8.86133	7.82117	7.79258	7.23012	6.86487	8.12925	8.59787	8.69323	8.46341	3.61922	3.12279	3.37101	0.351028
HLA_762	AGCGAGCACTTCAGCCTGCTGTTCCTG	SEHFSLLFL	0.0846866	0	0.572817	0	0.233436	0	0.00244	9.4	4395	251	1744	398	348	503	4104	1150	5079.25	4414.37	2767.45	5884.29	3431.76	2120.57	11544.9	11187.1	8.53311	8.39285	7.92604	8.68021	8.14112	7.65991	9.35409	9.32261	8.27496	8.54682	2.16095	2.9218	2.54137	0.538002
HLA_763	AGCGAGGTGAAGTTCAAGTACGTGCTG	SEVKFKYVL	0.0846866	0	0.252088	0	0.0846866	0	0.002845	8.9	3285	211	1365	302	390	305	3453	1321	3854.1	4947.14	2326.42	3568.01	2685.98	2435.89	8629.14	9412.55	8.25715	8.50677	7.75252	8.18004	7.89617	7.79848	9.06302	9.14991	8.03633	8.35669	2.25197	2.61272	2.43235	0.255087
HLA_764	AGCATCTTCTTCGACTACATGGCCATC	SIFFDYMAI	0.212813	0	0.631325	0	0.212813	0	0.06588	1.8	2264	78	549	194	188	285	2118	880	2475.81	2384.77	860.005	3334.04	1080.29	1622.7	5947.15	5773.47	7.81473	7.77728	6.7581	8.11224	6.98591	7.39246	8.69084	8.6612	7.41993	7.95872	1.82798	3.00853	2.41826	0.834772
HLA_765	AGCATCCTGTACAAGGACGACATGGGCGTG	SILYKDDMGV	0	0	0.308527	0	0	0	0.362905	0.42	4454	234	1074	485	486	443	4089	1738	6189.53	6164.89	2580.02	5182.39	2113.36	3204.82	11699.9	11146.2	8.73078	8.72679	7.85594	8.55321	7.65651	8.07272	9.36742	9.31895	8.38612	8.64376	2.19747	2.8223	2.50988	0.441822
HLA_766	AGCCTGATCATCCCCAACGTGACCCTG	SLIIPNVTL	0.212813	0	0.898463	0	0.212813	0	0.627921	0.18	1979	53	740	608	752	258	2305	819	7759.25	9539.09	584.363	3018.19	1456.13	1510.21	5198.5	6283.21	8.95677	9.16326	6.37223	8.01274	7.28423	7.32067	8.55632	8.7458	8.33634	8.74507	2.57525	3.20983	2.89254	0.448718
HLA_767	AGCCTGCTGGACGCCCACATCCCCCAGCTG	SLLDAHIPQL	0.14104	0	0.882386	0	0.052923	0	0.951263	0.02	122	88	2653	243	424	72	95	2035	3101.15	5378.42	970.263	842.285	5220.44	3752.48	320.474	258.961	8.03985	8.59034	6.8786	6.7373	8.56053	8.23044	5.77292	5.56053	7.61909	8.04281	3.1842	3.49457	3.33938	0.219462
HLA_768	AGCCTGCCCCCCAACTTCAGCAGCCTG	SLPPNFSSL	0.0846866	0	0.793895	0	0.315475	0	0.783875	0.09	3768	417	2895	2472	1461	478	4795	2990	31547.5	18532.7	4597.72	5591.83	5696.64	5513.48	9897.9	13070.7	10.3593	9.82735	8.43353	8.62924	8.64781	8.61513	9.20018	9.47821	9.80221	9.39792	3.37004	3.04136	3.2057	0.232414
HLA_769	AGCCTGGTGATCGTGACCACCTTCGTG	SLVIVTTFV	0.0230756	0	0.737907	0	0	0	0.465754	0.29	3955	169	767	316	278	332	3920	1310	4032.77	3526.42	1863.35	3883.87	1509.26	2415.6	10389.1	10685.6	8.30246	8.16832	7.53067	8.26484	7.32004	7.79012	9.24861	9.27674	7.98924	8.21775	1.91387	2.43805	2.17596	0.370648
HLA_770	AGCCCCGCCGACGAGAGGGCCGTGGCC	SPADERAVA	0.0846866	0	0.0846866	0	0.654552	0	0.000205	26	251	0	24	25	12	61	301	203	319.048	152.22	0	713.602	47.226	374.326	659.335	820.498	5.76847	5.03187	0	6.57173	3.8759	5.9278	6.49275	6.71113	5.07844	6.07284	1.33642	3.42919	2.38281	1.47981
HLA_771	AGCCCCAGGAGCAGGAACAGGAGCTTC	SPRSRNRSF	0.0846866	0	0.0846866	0	1	0	0.000186	27	1893	48	233	182	121	113	1499	640	2322.67	1534.88	529.234	1321.92	458.486	1180.14	4972.59	4086.13	7.7509	7.33686	6.27332	7.1876	6.13011	7.07424	8.5119	8.3156	7.2633	7.26501	1.74352	2.34827	2.04589	0.427623
HLA_772	AGCCCCAGGTACATCTTCACCATGCTG	SPRYIFTML	0.0846866	0	0.0846866	0	0.39626	1	0.0005	19	8673	528	2814	638	759	978	9014	2592	8142.11	9627.89	5821.58	11441	5537.25	4779.57	22782.5	24571.3	9.00493	9.17252	8.6695	9.34505	8.61943	8.47232	10.0338	10.1094	8.85121	9.2625	2.13359	2.76873	2.45116	0.449113
HLA_774	AGCCCCACCCCCGGCCCCAGCAACGCC	SPTPGPSNA	0.212813	0	0.212813	0	0.718615	0	0.000639	17	336	19	181	17	19	14	235	174	216.953	241.014	209.489	163.778	356.163	320.851	882.616	640.588	5.38428	5.489	5.34943	5.1046	5.87819	5.77409	6.78402	6.46395	5.36701	5.31515	1.95532	2.13432	2.04482	0.126572
HLA_775	AGCAGGTGGAGGATCAGGAGCGGCCTG	SRWRIRSGL	0.0846866	0	0.0846866	0	0.268067	0	0.001316	13	3037	117	625	293	306	320	2877	539	3739.24	3881.6	1290.01	3743.49	1229.84	993.901	7977.69	7842.43	8.22691	8.26426	7.16318	8.22804	7.11546	6.90264	8.98453	8.96743	7.83028	8.24631	1.94824	2.88323	2.41574	0.661137
HLA_776	AGCGTGTTCGAGCTGAGCAACTTCGCC	SVFELSNFA	0.212813	0	0.807811	0	0.212813	0	0.179666	0.88	645	10	106	74	51	63	692	193	944.382	646.933	110.257	736.999	208.581	355.887	1694.31	1886.33	6.85159	6.47379	4.71184	6.60394	5.34511	5.87742	7.43562	7.54292	6.2697	6.54098	1.71655	2.53589	2.12622	0.579358
HLA_777	AGCGTGAACTGCTTCACCAGCCTGGTGTGGGCCCCCCTG	SVNCFTSLVWAPL	0.354529	0	0.537501	0	0.286496	0	0.000108	33	2402	107	1436	459	424	364	2806	2032	5857.72	5378.42	1179.75	4258.22	2825.69	3746.95	6309.65	7648.89	8.67569	8.59034	7.07391	8.35684	7.94686	8.22896	8.74999	8.94245	8.16614	8.48039	2.38179	2.99885	2.69032	0.436328
HLA_778	AGCGTGCCCGAGCCCGCCGCCGGCATC	SVPEPAAGI	0.0846866	0	0.378478	0	0.215542	0	0.149978	1.1	786	74	163	195	129	108	872	328	2488.57	1636.36	815.903	1263.43	320.743	604.823	2064.69	2376.99	7.81987	7.40084	6.70552	7.14237	5.77375	6.40659	7.63322	7.77401	7.41049	7.27993	3.00936	3.03701	3.02319	0.0195522
HLA_779	ACCCTGAGGTTCAAGACCAAGGCCCTG	TLRFKTKAL	0.212813	0	0.212813	0	0.695388	0	0.010082	5	3308	181	1028	235	281	317	3414	1121	2999.05	3564.47	1995.65	3708.39	2022.85	2067.09	8689.56	9306.24	8.00638	8.17905	7.59923	8.21862	7.61276	7.63438	9.06999	9.13855	7.82339	8.19903	2.03775	2.57743	2.30759	0.381611
HLA_780	ACCCTGGTGCCCCAGGAGCACTACGTG	TLVPQEHYV	0.0846866	0	0.55822	0	0.0846866	0	0.94681	0.02	3722	104	942	378	250	361	3106	894	4824.01	3171.24	1146.67	4223.12	1853.62	1648.51	9777.07	8466.66	8.48157	8.06219	7.04549	8.34857	7.52544	7.40823	9.1879	9.04401	8.0018	8.2156	1.82808	2.84228	2.33518	0.717148
HLA_781	ACCCCCGCCCTGGCCGCCAGGGGCTTC	TPALAARGF	0.0846866	0	0.0846866	0	0.525878	0	6e-05	40	594	43	107	47	65	69	572	123	599.81	824.523	474.106	807.189	210.549	226.809	1560.34	1559.22	6.39828	6.71602	6.16354	6.6948	5.35446	5.42851	7.3533	7.35258	6.28778	6.70546	2.32465	2.98713	2.65589	0.468439
HLA_782	ACCGTGCTGGAGTTCATCCTGCAGAAG	TVLEFILQK	0.0846866	0	0.34676	0	0.0846866	0	0.015508	4	2590	138	869	220	187	258	2445	534	2807.62	2372.09	1521.55	3018.19	1709.97	984.681	6803.49	6664.84	7.94045	7.77195	7.32814	8.01274	7.44482	6.89333	8.82534	8.80475	7.68045	7.89958	2.08858	2.73035	2.40946	0.453803
HLA_783	GTGGGCTACGTGGACGACACCCAGTTC	VGYVDDTQF	0.0846866	0	0.0846866	1	0.193295	0	0.00037	21	2389	143	681	185	241	249	2197	834	2360.96	3057.08	1576.68	2912.9	1340.04	1537.87	6275.5	5988.82	7.76725	8.02554	7.36371	7.97725	7.2012	7.33881	8.74457	8.69782	7.5857	8.00169	2.14117	2.8605	2.50084	0.508645
HLA_784	GTGCTGTGGGCCCACGGCTTCGAGCTG	VLWAHGFEL	0.218521	0	1	0	0.193237	0	0.920969	0.03	1116	236	4767	2576	1812	262	1631	2639	32874.7	22985.2	2602.07	3064.98	9380.26	4866.24	2931.54	4445.95	10.4005	10.0426	7.86445	8.02812	9.14647	8.49028	7.98363	8.39997	9.78354	9.47471	3.57985	3.56857	3.57421	0.00797541
HLA_785	GTGATGGGCGGCAACGCCGCCGAGGCC	VMGGNAAEA	0.0846866	0	0.34425	0	0.0846866	0	0.035716	2.6	110	0	0	29	31	5	165	53	370.096	393.234	0	58.492	0	97.7305	288.952	449.774	5.91646	5.97694	0	4.08584	0	4.59239	5.66971	6.11097	5.226	5.42435	2.24625	2.23805	2.24215	0.00579361
HLA_786	GTGCCCGCCCAGAACGCCATCAGCACC	VPAQNAIST	0.0846866	0	0.0846866	0	0.617078	0	0.000152	29	1975	61	342	222	232	172	1498	424	2833.15	2942.91	672.568	2012.12	672.97	781.844	5187.99	4083.41	7.9495	7.98749	6.51259	7.60744	6.51319	6.66293	8.55429	8.31493	7.46957	7.81542	1.92801	2.99709	2.46255	0.755955
HLA_787	GTGCCCGCCTGGCTGCCCCTGGGCATC	VPAWLPLGI	0.0846866	0	0.357308	0	0.390396	0	0.00183	11	2632	108	567	169	276	226	2496	797	2156.76	3501.05	1190.78	2643.84	1115.71	1469.65	6913.82	6803.86	7.67683	8.1611	7.0832	7.88036	7.01815	7.29346	8.84142	8.82539	7.42343	8.03055	1.79173	2.64206	2.21689	0.601267
HLA_788	GTGCCCCCCTTCCCCAGGACCGCCTTC	VPPFPRTAF	0.0846866	0	0.0846866	0	0.414329	0	0.000332	22	525	15	60	62	93	143	528	461	791.239	1179.7	165.386	1672.87	118.065	850.071	1379.09	1439.28	6.67486	7.07386	5.11431	7.42289	4.77967	6.7465	7.2299	7.27259	6.17235	7.26353	1.92527	3.85107	2.88817	1.36175
HLA_789	GTGCCCCAGACCGACGCCGGCGTGACC	VPQTDAGVT	0.0846866	0	0.0846866	0	0.302557	0	4e-06	78	495	3	70	44	29	54	299	100	561.525	367.864	33.0771	631.713	137.742	184.397	1300.28	815.046	6.33243	5.91043	3.52863	6.45002	4.93262	5.2225	7.17111	6.70447	5.6981	6.21618	1.37074	3.44867	2.4097	1.46932
HLA_790	GTGCCCAGGGAGAACGCCACCGCCTTC	VPRENATAF	0.0846866	0	0.0846866	0	0.935937	0	0.000361	21	679	43	341	108	107	93	775	481	1378.29	1357.29	474.106	1087.95	671.003	886.95	1783.62	2112.58	7.22932	7.21398	6.16354	6.99297	6.51026	6.78892	7.48696	7.65614	6.83217	7.10957	2.47225	2.92146	2.69685	0.317642
HLA_791	GTGCCCAGGCTGGGCGACAAGACCTTC	VPRLGDKTF	0.0846866	0	0.0846866	0	0.760138	0	0.000169	28	7845	406	1971	734	915	656	7584	2163	9367.25	11606.7	4476.44	7674.15	3878.43	3988.51	20607.5	20673.3	9.14508	9.35943	8.40681	8.94574	8.26344	8.29142	9.93346	9.93665	8.84258	9.17383	2.11422	2.63519	2.37471	0.368377
HLA_792	GTGCCCAGCGGCGACGTGGTGAGGTTC	VPSGDVVRF	0.0846866	0	0.0846866	0	0.283345	0	0.000598	18	3434	109	931	297	309	247	3021	609	3790.29	3919.65	1201.8	2889.5	1831.98	1122.98	9020.54	8234.96	8.24046	8.27401	7.09241	7.96919	7.5137	7.02463	9.10737	9.01627	7.82286	8.13317	1.7949	2.53853	2.16671	0.525821
HLA_793	GTGCCCACCAAGCTGAGCCCCATCAGCATC	VPTKLSPISI	0	0	0.0922155	0	0.248029	0	0.000364	21	3078	345	1494	415	314	333	3020	726	5296.2	3983.08	3803.87	3895.57	2939.82	1338.72	8085.39	8232.24	8.57493	8.29006	8.24404	8.26785	7.98644	7.20022	8.99794	9.01593	8.42311	8.27902	2.85687	2.85246	2.85467	0.00312205
HLA_794	GTGAGGGACCCCAAGACCAGCGAGATC	VRDPKTSEI	0.0846866	0	0.0846866	0	0.41424	0	0.006853	6	2076	159	433	171	237	174	1916	578	2182.29	3006.34	1753.09	2035.52	852.036	1065.82	5453.3	5222.84	7.68859	8.00881	7.4697	7.619	6.7488	6.97243	8.60416	8.56099	7.58512	7.83278	2.3883	2.68665	2.53748	0.210965
HLA_795	TGGCTGAAGGGCAACATCAGCCCCGTG	WLKGNISPV	0.0846866	0	0.720842	0	0.256622	0	0.294608	0.56	622	276	6955	1397	1775	177	871	4040	17828.4	22515.8	3043.1	2070.62	13685.7	7449.65	1633.89	2374.26	9.7886	10.022	8.02096	7.63608	9.52418	8.91606	7.39933	7.77286	9.25309	9.41688	3.39945	3.53171	3.46558	0.0935249
HLA_796	TGGCTGAGGGCCCACCCCGTGGCCATC	WLRAHPVAI	0.212813	0	0.212813	0	0.749713	0	0.073591	1.7	921	208	10880	1716	1860	203	607	9332	21899.5	23594	2293.35	2374.77	21409.1	17207.9	2419.31	1654.62	9.99426	10.0688	7.7382	7.77308	9.97162	9.75318	7.79165	7.41193	9.40075	9.47158	3.09786	3.29658	3.19722	0.140519
HLA_797	TGGCCCGCCCTGAGCAGCATCGCCGCC	WPALSSIAA	0.0846866	0	0.0846866	0	0.799212	0	8e-05	36	88	8	0	14	19	14	265	30	178.667	241.014	88.2057	163.778	0	55.3191	231.161	722.365	5.1911	5.489	4.49094	5.1046	0	4.03103	5.44743	6.58391	4.90109	5.31515	2.85184	2.01688	2.43436	0.590404
HLA_798	TGGCCCATCAGCGCCATCCTGTGGTTC	WPISAILWF	0.0846866	0	0.0846866	0	0.416904	0	4.2e-05	45	3124	131	942	236	262	322	2823	839	3011.81	3323.46	1444.37	3766.88	1853.62	1547.09	8206.22	7695.23	8.01063	8.10906	7.27612	8.23427	7.52544	7.34478	9.01277	8.94849	7.70935	8.17362	1.88133	2.84847	2.3649	0.68387
HLA_799	TGGCCCACCCCCAAGACCCACCCCGTG	WPTPKTHPV	0.212813	0	0.212813	0	1	0	0.0028	8.9	735	31	210	88	62	160	582	105	1123.05	786.468	341.797	1871.74	413.227	193.617	1930.72	1586.48	7.02469	6.66882	5.83714	7.53516	6.02642	5.27103	7.56617	7.3699	6.59772	7.19301	2.11432	4.16985	3.14209	1.45347
HLA_800	TGGCCCACCGTGAGGGAGAGGATG	WPTVRERM	0	0	0	0	0.45846	0	1e-05	66	4919	226	1134	468	475	464	4337	1815	5972.58	6025.36	2491.81	5428.06	2231.43	3346.81	12921.4	11822.3	8.6951	8.7039	7.82117	8.59952	7.71085	8.11606	9.46672	9.37782	8.35071	8.65307	2.0446	2.78785	2.41622	0.52556
HLA_801	TACGCCGACCACGGCGCCAACCAGCTG	YADHGANQL	0.0846866	0	0.611665	0	0.233436	0	0.311196	0.53	2797	158	1177	291	271	248	2694	1048	3713.72	3437.62	1742.06	2901.2	2316.04	1932.48	7347.25	7343.59	8.22006	8.14283	7.4634	7.97323	7.74805	7.56708	8.90222	8.90172	7.91165	8.06162	2.21068	2.6145	2.41259	0.285539
HLA_802	TACTTCAAGAGGGAGCTGAAGAGCTTC	YFKRELKSF	0.0846866	0	0.361562	0	0.260025	0	0.000571	18	2794	170	1096	305	308	270	2994	1070	3892.39	3906.97	1874.37	3158.57	2156.65	1973.05	7339.37	8161.36	8.26703	8.27077	7.53656	8.05819	7.67678	7.58784	8.90114	9.00729	7.96706	8.17012	2.28516	2.60713	2.44614	0.227671
HLA_803	TACATCAACATGGCCTGGAACCTGGTG	YINMAWNLV	0.405002	0	0.546638	0	0.0846866	0	0.034018	2.7	2684	89	477	283	201	271	2384	1223	3611.62	2549.68	981.288	3170.27	938.617	2255.18	7050.42	6498.56	8.19219	7.84411	6.88988	8.06189	6.84547	7.72143	8.86098	8.77949	7.73956	7.95892	1.92133	2.76856	2.34494	0.599081
HLA_804	TACCTGCACAGGGACATCTTCGACATC	YLHRDIFDI	0.0846866	0	0.667524	0	0.0846866	0	0.567871	0.22	284	528	13901	964	1281	398	372	7209	12302.5	16249.4	5821.58	4655.96	27353.7	13293.2	746.02	1014.04	9.41764	9.69588	8.6695	8.44612	10.2166	9.49508	6.61609	6.92268	9.11196	9.25471	3.25568	3.65868	3.45718	0.284964
HLA_805	TACCTGCTGCCCGCCATCGTGCACATC	YLLPAIVHI	0.212813	0	0.732862	1	0.212813	0	0.988341	0.01	334	19311	11439	236	284	15007	173	21887	3011.81	3602.53	212918	175558	22509.1	40359	877.362	471.582	8.01063	8.18967	12.2687	12.0757	10.0217	10.6056	6.77806	6.15821	11.5896	11.4029	7.35599	6.8166	7.0863	0.381408
HLA_807	TACCTGAGGCAGAGGCAGGCCGCCCTG	YLRQRQAAL	0.0846866	0	0.844137	0	0.860988	0	0.278982	0.58	261	194	5993	258	320	156	113	9180	3292.58	4059.19	2138.99	1824.95	11792.7	16927.7	685.603	308.027	8.09973	8.30898	7.66856	7.50986	9.37532	9.73676	6.53176	5.73343	7.9072	7.98721	3.0077	2.7981	2.9029	0.14821
HLA_808	TACAACATCGACAGGCTGAACGCCCTG	YNIDRLNAL	0.0846866	0	0.62536	0	0.302167	0	0.046117	2.2	4235	190	1289	374	474	334	3999	996	4772.96	6012.67	2094.89	3907.26	2536.43	1836.6	11124.6	10900.9	8.47093	8.70179	7.64773	8.27085	7.83891	7.51621	9.31701	9.29669	8.14175	8.50936	1.99347	2.60321	2.29834	0.431149
HLA_809	TACCCCGCCGAGATCACCCTGACCTGG	YPAEITLTW	0.0846866	0	0.0846866	0	0.538516	1	0.009008	5.2	3373	279	1150	263	245	344	3189	914	3356.39	3107.82	3076.17	4024.25	2262.91	1685.39	8860.3	8692.91	8.11892	8.042	8.03177	8.30034	7.72485	7.43035	9.08945	9.07038	8.07629	8.17949	2.42432	2.74101	2.58266	0.223934
HLA_811	TACCCCGCCGTGATCAACAGCAACATC	YPAVINSNI	0.0846866	0	0.0846866	0	0.452634	0	0.001287	13	3937	159	1432	283	392	441	3482	1258	3611.62	4972.51	1753.09	5158.99	2817.82	2319.72	10341.8	9491.6	8.19219	8.51188	7.4697	8.54869	7.94407	7.74963	9.24405	9.15827	7.89482	8.53045	1.84119	2.99877	2.41998	0.818532
HLA_812	TACCCCAAGTGCGACCTGGTGGAGCTG	YPKCDLVEL	0.0846866	0	0.0846866	0	0.499714	0	0.001943	11	1399	90	346	143	131	124	1289	224	1824.95	1661.73	992.314	1450.6	680.841	413.05	3674.94	3513.69	7.50986	7.41622	6.90105	7.28042	6.5248	6.02599	8.20956	8.16471	7.25109	7.35062	2.31422	2.71028	2.51225	0.280053
HLA_813	TACCAGTACGGCGACAACCTGATCCTG	YQYGDNLIL	0.0846866	0	0.713896	0	0.0846866	0	0.526035	0.24	547	62	616	471	356	92	765	689	6010.87	4515.85	683.594	1076.25	1212.13	1270.5	1436.88	2085.32	8.70149	8.41557	6.52883	6.98217	7.10096	7.14795	7.27092	7.64316	8.11619	7.93632	3.41805	3.26494	3.3415	0.108268
HLA_814	TACGTGGCCGACGCCCTGGCCGCCTTC	YVADALAAF	0.189273	0	0.279934	0	0.250302	0	0.074761	1.6	1002	23	442	226	150	120	916	262	2884.19	1902.74	253.591	1403.81	869.745	483.121	2632.09	2496.93	7.96735	7.55158	5.53966	7.24766	6.76935	6.18233	7.87591	7.82322	7.35876	7.41112	2.3051	3.15078	2.72794	0.597982
HLA_815	TACGTGGACAGGTTCTACAAGACCCTG	YVDRFYKTL	0.218458	0	0.311499	0	0.260508	0	0.212008	0.75	455	88	1239	696	581	100	459	983	8882.3	7369.96	970.263	1169.84	2438.04	1812.62	1195.21	1251.19	9.09193	8.9053	6.8786	7.06548	7.79936	7.50308	7.08691	7.13265	8.50254	8.35958	3.57171	3.65953	3.61562	0.0621016
HLA_816	TACGTGTTCCCCGTGATCTTCAGCAAG	YVFPVIFSK	0	0	0.268033	0	0	0	0.048623	2.2	3649	184	622	271	292	305	3020	1004	3458.48	3704.01	2028.73	3568.01	1223.94	1851.35	9585.31	8232.24	8.14887	8.21744	7.61566	8.18004	7.11065	7.52421	9.16809	9.01593	7.91739	8.19892	1.99501	2.71168	2.35335	0.506759
HLA_817	TACGTGATCAAGGTGAGCGCCAGGGTG	YVIKVSARV	0.00500328	0	0.456734	0	0.226752	0	0.541443	0.24	2644	235	1702	966	637	336	2718	1250	12328	8080.32	2591.04	3930.66	3349.11	2304.96	6945.34	7409.01	9.41971	8.99731	7.8602	8.27682	8.11675	7.74325	8.84597	8.91059	8.91738	8.7006	3.04355	3.14737	3.09546	0.0734114
HLA_818	TACGTGCTGGACCACCTGATCGTGGTG	YVLDHLIVV	0.0185683	0	0.880571	0	0.292006	0	0.97253	0.02	825	8344	70153	1500	2814	3274	820	97455	19142.9	35695.5	91998.5	38300.6	138044	179704	2167.14	2235.24	9.85974	10.4828	11.4295	10.5532	11.8353	12.0991	7.68162	7.71255	10.9254	10.5186	4.33116	3.15937	3.74527	0.828583
HLA_819	TACGTGCAGATGGCCCTGATGAAGCTG	YVQMALMKL	0.141318	0	0.181176	0	0.296005	0	0.092559	1.5	4488	195	1093	401	501	503	4638	1049	5117.53	6355.17	2150.01	5884.29	2150.75	1934.33	11789.2	12642.8	8.54062	8.75718	7.67369	8.68021	7.67404	7.56803	9.37503	9.44492	8.1983	8.71944	1.9791	2.84763	2.41337	0.614148
HLA_820	GCCCTGATGGAGATCACCAGCAGGTAC	ALMEITSRY	0.358376	0	0.219708	0	0.0846866	0	0.087859	1.5	1122	70	1700	1190	588	202	1223	942	15186.7	7458.76	771.8	2363.08	3345.17	1737.02	2947.31	3333.78	9.62824	8.91728	6.65002	7.76814	8.11557	7.4605	7.98899	8.11216	8.98472	8.49942	3.30824	3.50601	3.40712	0.139843
HLA_821	GCCAGCGAGGAGCTGATGGACAAGTAC	ASEELMDKY	0.694706	0	0.0846866	0	0.0846866	0	0.000197	27	2771	114	763	386	287	277	2849	564	4926.1	3640.58	1256.93	3240.46	1501.39	1040	7278.95	7766.11	8.50251	8.20017	7.13722	8.08378	7.31481	6.94794	8.89288	8.95765	8.03674	8.14367	2.18952	2.71343	2.45148	0.370459
HLA_822	GCCACCGACTTCAAGTTCGCCATGTAC	ATDFKFAMY	1	1	0.0846866	0	0.0846866	0	0.001738	11	5768	173	2240	508	666	606	5336	1769	6483.06	8448.19	1907.45	7089.23	4407.76	3261.99	15151.6	14545.4	8.7771	9.04183	7.55405	8.86647	8.39135	8.0904	9.62593	9.5851	8.34195	8.95799	1.78918	2.90991	2.34955	0.792476
HLA_824	GCCACCTTCAGGCTGGAGTGCCCCTAC	ATFRLECPY	0.689103	0	0.0846866	0	0.0846866	0	7.9e-05	37	1037	12	194	76	94	140	1285	461	969.906	1192.39	132.309	1637.78	381.743	850.071	2724.02	3502.79	6.87823	7.08455	4.89267	7.4017	5.94736	6.7465	7.91023	8.1616	6.31374	7.25565	1.35494	2.72474	2.03984	0.968595
HLA_825	GCCGTGAGCTTCAGGAACCTGGCCTAC	AVSFRNLAY	0.85125	0	0.212813	0	0.212813	0	0.000809	16	1085	11	180	72	76	67	598	214	918.858	964.057	121.283	783.793	354.195	394.61	2850.11	1630.09	6.82422	6.87219	4.80634	6.66542	5.87267	5.98043	7.95546	7.397	6.25589	6.77414	1.26143	2.89348	2.07745	1.15403
HLA_826	TGCACCGACGACAACGCCCTGGCCTAC	CTDDNALAY	1	0	0.0846866	0	0.0846866	0	0.002594	9.2	2389	117	570	218	220	174	2190	666	2782.1	2790.69	1290.01	2035.52	1121.62	1228.09	6275.5	5969.73	7.93132	7.9344	7.16318	7.619	7.02342	7.11403	8.74457	8.69463	7.61926	7.78908	2.06568	2.48694	2.27631	0.297883
HLA_827	TGCACCGACAAGTTCAGCCAGCTGTTC	CTDKFSQLF	0.585041	0	0.0846866	0	0.0846866	0	0.00211	11	3288	102	451	249	276	362	3058	1049	3177.72	3501.05	1124.62	4234.82	887.455	1934.33	8637.02	8335.82	8.06423	8.1611	7.02609	8.35133	6.78948	7.56803	9.06393	9.02844	7.67423	8.26073	1.69835	2.87412	2.28623	0.831394
HLA_828	GAGACCGAGCAGCCCACCCTGGACTAC	ETEQPTLDY	0.742145	0	0.0846866	0	0.0846866	0	0.000119	32	2564	214	942	293	267	257	2564	970	3739.24	3386.89	2359.5	3006.49	1853.62	1788.65	6735.2	6989.22	8.22691	8.12796	7.76663	8.00886	7.52544	7.48978	8.81525	8.85227	8.02302	8.07018	2.55592	2.71413	2.63503	0.111872
HLA_829	GAGACCTTCGGCTTCGAGATCCAGAGCTAC	ETFGFEIQSY	0.508347	0	0.00786749	0	0.165109	0	0.000352	22	1867	75	764	192	212	153	2478	578	2450.29	2689.21	826.928	1789.85	1503.36	1065.82	4904.3	6754.8	7.80437	7.89738	6.71893	7.49045	7.31612	6.97243	8.49807	8.81816	7.40221	7.71447	2.00553	2.21203	2.10878	0.146021
HLA_830	TTCATCTACTTCGGCAAGAAGCAGTAC	FIYFGKKQY	0.435158	0	0.0846866	0	0.0846866	0	0.003762	7.8	1533	212	161	113	96	161	1370	284	1442.1	1217.76	2337.45	1883.44	316.808	523.688	4026.93	3734.49	7.27455	7.10559	7.75724	7.54139	5.76145	6.2628	8.30101	8.22563	7.54474	7.34704	3.09008	2.85159	2.97084	0.168637
HLA_831	GGCAGCGACGGCGGCCTGGACGACTAC	GSDGGLDDY	0.624529	0	0.0846866	0	0.0846866	0	7.7e-05	37	2091	88	327	211	245	282	1741	432	2692.77	3107.82	970.263	3298.95	643.454	796.596	5492.71	4745.8	7.8987	8.042	6.8786	8.10166	6.4684	6.6816	8.61136	8.46523	7.51344	8.07227	2.02262	3.38233	2.70248	0.961459
HLA_832	GGCAGCGAGGAGCTGAGGAGCCTGTAC	GSEELRSLY	0.604109	0	0.0374744	0	0	0	0.000593	18	2976	140	1025	324	253	303	2397	1107	4134.86	3209.3	1543.6	3544.61	2016.94	2041.28	7817.45	6534	8.32745	8.07412	7.34252	8.17347	7.60983	7.62182	8.96424	8.78493	7.95164	8.12503	2.12225	2.95362	2.53794	0.587872
HLA_833	GGCACCGACAGCGGCTTCGCCGCCTAC	GTDSGFAAY	0.843116	0	0.0846866	0	0.0846866	0	0.002024	11	431	1	65	22	42	37	418	111	280.762	532.768	11.0257	432.841	127.904	204.681	1132.16	1139.43	5.64106	6.27996	2.48705	6.07268	4.85907	5.32633	7.03277	7.03916	4.98971	6.18168	0.94536	2.59909	1.77222	1.16936
HLA_834	CACGCCGAGATGCAGAACCCCGTGTAC	HAEMQNPVY	0.778379	0	0.212813	0	0.212813	0	0.000171	28	3474	193	688	320	308	382	2952	910	4083.82	3906.97	2127.96	4468.79	1353.81	1678.01	9125.61	8046.87	8.31503	8.27077	7.66339	8.4051	7.21142	7.42596	9.11895	8.99316	8.04138	8.34019	2.16081	3.02388	2.59235	0.610281
HLA_835	CACAGCAACCTGAACGACGCCACCTAC	HSNLNDATY	0.680556	0	0.0846866	0	0.0846866	0	0.000204	26	1001	45	548	106	103	69	830	380	1352.76	1306.55	496.157	807.189	1078.33	700.709	2629.46	2262.5	7.21064	7.17591	6.20891	6.6948	6.98409	6.55352	7.87491	7.72467	6.83029	6.96401	2.07622	2.57736	2.32679	0.354358
HLA_836	CACAGCAGCGTGGCCGGCGGCCTGTGG	HSSVAGGLW	0.410351	0	0.0846866	0	0.0846866	0	5.3e-05	42	4250	256	1686	412	393	347	3591	1471	5257.91	4985.19	2822.58	4059.34	3317.63	2712.48	11164	9788.73	8.56768	8.51443	7.94576	8.30902	8.10731	7.90599	9.32054	9.18909	8.30431	8.41699	2.22707	2.68454	2.45581	0.32348
HLA_837	CACACCGCCGCCCCCTGGGGCAGCTAC	HTAAPWGSY	0.962526	0	0.0846866	0	0.0846866	0	0.000607	17	777	36	274	71	144	95	1016	257	906.096	1826.63	396.926	1111.35	539.163	473.901	2041.05	2769.52	6.81025	7.51078	5.98627	7.01423	6.29187	6.16311	7.62171	7.92679	6.48083	7.29301	2.02875	2.77366	2.40121	0.526731
HLA_838	ATCGTGGACTGCCTGACCGAGATGTAC	IVDCLTEMY	0.820152	0	0.0846866	0	0.0846866	0	0.001117	14	3754	481	2272	1275	1250	341	2883	1443	16271.5	15856.2	5303.37	3989.15	4470.73	2660.85	9861.13	7858.79	9.69723	9.67138	8.57629	8.29158	8.40553	7.88678	9.19646	8.96951	9.28623	9.20268	3.24325	3.31499	3.27912	0.0507323
HLA_839	ATCGTGGACTGCCTGACCGAGATGTACTAC	IVDCLTEMYY	0.740904	0	0.0846866	0	0.0846866	0	0.000464	19	3168	253	1395	1519	1616	338	2464	1624	19385.4	20498.9	2789.5	3954.06	2745.01	2994.61	8321.8	6716.63	9.87233	9.92818	7.93398	8.28275	7.9179	8.0049	9.02675	8.81249	9.31366	9.41144	3.16914	3.50125	3.33519	0.234835
HLA_840	AAGAGCGACCTGCAGCCCCCCAACTAC	KSDLQPPNY	0.629713	0	0.0846866	0	0.0846866	0	0.002412	9.5	1073	63	323	118	147	133	1255	291	1505.91	1864.69	694.62	1555.89	635.583	536.596	2818.59	3421.01	7.31781	7.53139	6.5448	7.35044	6.45612	6.28711	7.94435	8.13798	7.00421	7.445	2.27276	2.84339	2.55807	0.403498
HLA_841	CTGGCCGACACCAGCCTGAGCGGCTAC	LADTSLSGY	0.758769	0	0.0846866	0	0.0846866	0	0.001107	14	3481	170	595	289	327	284	2749	988	3688.2	4147.98	1874.37	3322.34	1170.81	1821.84	9144	7493.52	8.21316	8.33062	7.53656	8.10873	7.06631	7.50815	9.12096	8.92193	7.93103	8.22581	2.02107	2.78895	2.40501	0.542967
HLA_842	CTGAGCAGCAAGAACAACGAGCACTAC	LSSKNNEHY	0.591819	0	0.0846866	0	0.0846866	0	0.000211	26	2383	44	613	207	266	281	2339	823	2641.72	3374.2	485.131	3287.25	1206.23	1517.59	6259.74	6375.89	7.87956	8.12421	6.18648	8.09811	7.09608	7.32554	8.74205	8.76044	7.35527	8.11125	1.59168	2.94264	2.26716	0.955275
HLA_843	CTGACCGACGCCTTCCACGGCTACCAC	LTDAFHGYH	0.600472	0	0.0846866	0	0.0846866	0	0.000219	26	756	15	40	80	84	37	654	407	1020.95	1065.54	165.386	432.841	78.71	750.496	1985.88	1782.74	6.92947	6.97217	5.11431	6.07268	4.37839	6.62207	7.59432	7.48647	6.38717	6.62032	1.71161	2.28838	1.99999	0.40784
HLA_844	CTGACCTTCCTGGACTGCCTGTACTAC	LTFLDCLYY	0.871874	0	0.0846866	0	0.0846866	0	0.000332	22	2368	164	902	159	213	219	2560	653	2029.15	2701.9	1808.22	2561.95	1774.91	1204.11	6220.34	6978.32	7.61586	7.90208	7.50065	7.84891	7.48207	7.09433	8.73574	8.85071	7.55991	7.87585	2.20848	2.50712	2.3578	0.211166
HLA_845	CTGGTGAGCAGCGGCAACACCCTGTAC	LVSSGNTLY	0.543939	0	0.212813	0	0.212813	0	0.001766	11	3884	276	1124	384	320	405	3524	1175	4900.58	4059.19	3043.1	4737.85	2211.75	2166.67	10202.6	9606.09	8.49731	8.30898	8.02096	8.46355	7.70199	7.68141	9.2305	9.17026	8.28724	8.38925	2.37599	2.84266	2.60933	0.329981
HLA_846	ATGCTGAACAGGTACAAGCTGATCTAC	MLNRYKLIY	0.514085	0	0.212813	0	0.212813	0	0.001158	14	2576	50	460	140	163	269	2324	1096	1786.67	2067.65	551.286	3146.87	905.165	2020.99	6766.72	6335.01	7.48867	7.63465	6.31407	8.05448	6.80922	7.61184	8.81992	8.754	7.06474	7.86644	1.33542	2.76242	2.04892	1.00905
HLA_847	AACAGCGACCCCGAGTTCAACGTGCTG	NSDPEFNVL	0.449374	0	0.0846866	0	0.0846866	0	0.018729	3.6	4182	122	1423	365	471	401	3829	1348	4658.1	5974.62	1345.14	4691.06	2800.11	2485.67	10985.4	10437.5	8.44658	8.69544	7.20499	8.45363	7.93777	7.8187	9.30441	9.25326	8.00724	8.58183	1.76836	2.81482	2.29159	0.739954
HLA_848	CCCAGCGAGAAGAGGATCGGCGCCTAC	PSEKRIGAY	0.687203	0	0.0846866	0	0.0846866	0	1.9e-05	56	1929	90	454	116	124	190	1338	392	1480.38	1572.94	992.314	2222.7	893.358	722.837	5067.16	3647.26	7.30073	7.36133	6.90105	7.70693	6.79611	6.58457	8.53073	8.20201	7.12073	7.54899	1.85537	3.12513	2.49025	0.897854
HLA_849	CAGGTGATCGAGTACCTGAAGCCCTAC	QVIEYLKPY	0.0846866	1	0.0846866	0	0.0846866	0	0.002764	9	619	186	192	49	102	93	640	510	625.334	1293.87	2050.78	1087.95	377.808	940.426	1626.01	1744.58	6.43988	7.16616	7.62646	6.99297	5.93703	6.8474	7.3945	7.46484	7.19972	7.08331	4.2016	3.11042	3.65601	0.771584
HLA_850	AGCACCTACCAGCCCCTGCCCCTGTAC	STYQPLPLY	0.364282	0	0.0846866	0	0.0846866	0	0.005693	6.5	1690	161	494	130	183	195	1940	695	1659.05	2321.35	1775.14	2281.19	972.068	1281.56	4439.35	5288.26	7.4146	7.75033	7.4822	7.73289	6.88045	7.15661	8.39849	8.57343	7.44897	7.74165	2.57545	2.69397	2.63471	0.0838046
HLA_851	ACCACCTTCCCCGTGAACGGCGGCTAC	TTFPVNGGY	0.460041	0	0.0846866	0	0.0846866	0	0.000725	16	2918	354	466	277	347	217	2367	628	3535.05	4401.68	3903.1	2538.55	916.971	1158.01	7665.1	6452.22	8.17077	8.38997	8.26978	7.83974	6.82217	7.05533	8.94456	8.77233	8.2215	8.15223	2.94621	2.76494	2.85558	0.128178
HLA_852	ACCACCAGCGACTTCTTCGTGAACTAC	TTSDFFVNY	0.935937	0	0.0846866	0	0.0846866	0	0.003322	8.3	1862	143	767	175	247	262	2034	351	2233.34	3133.19	1576.68	3064.98	1509.26	647.234	4891.16	5544.49	7.7117	8.05012	7.36371	8.02812	7.32004	6.47425	8.49539	8.62074	7.55277	8.03918	2.4059	3.09503	2.75046	0.487287
HLA_853	GTGAGCTTCGACCAGAACCTGGACTAC	VSFDQNLDY	0.559627	0	0.0846866	0	0.0846866	0	0.000604	18	4050	160	736	432	412	402	3869	1613	5513.15	5226.2	1764.11	4702.76	1448.26	2974.33	10638.7	10546.5	8.61507	8.56163	7.47597	8.45612	7.27881	7.99811	9.27234	9.26365	8.19964	8.51027	2.01723	2.74951	2.38337	0.5178
HLA_854	GTGACCGACAGCCAGTACGCCCTGGGCATC	VTDSQYALGI	0.548285	0	0	0	0	0	0.000982	14	3562	157	557	271	416	328	3120	991	3458.48	5276.94	1731.04	3837.07	1096.04	1827.38	9356.78	8504.83	8.14887	8.57129	7.45705	8.25273	7.00037	7.51118	9.14396	9.04851	7.86163	8.42464	1.90984	2.85192	2.38088	0.666156
HLA_855	TGGAGCGACCTGAACACCACCGACTTC	WSDLNTTDF	0.533157	0	0.0846866	0	0.0846866	0	0.000348	22	4031	146	1555	366	440	311	3745	1266	4670.86	5581.38	1609.75	3638.2	3059.85	2334.47	10588.8	10208.5	8.44931	8.62737	7.38446	8.19952	8.02645	7.75597	9.26764	9.23108	8.05239	8.43616	1.89075	2.57782	2.23429	0.485835
HLA_856	TACACCCCCGGCCCCGGCATCAGGTAC	YTPGPGIRY	0.538014	0	0	0	0	0	0.006235	6.2	81	7	0	4	2	27	43	10	51.0477	25.3699	77.18	315.857	0	18.4397	212.773	117.214	3.95216	3.27222	4.35901	5.75845	0	2.96732	5.36492	4.7725	4.17614	5.14524	2.40947	5.58885	3.99916	2.24816
HLA_857	GAGGCCGACCCCACCGGCCACAGCTAC	EADPTGHSY	0.711421	1	0.212813	0	0.212813	0	0.009969	5	1413	70	722	156	165	206	2148	621	1990.86	2093.02	771.8	2409.87	1420.72	1145.11	3711.71	5855.25	7.59682	7.64684	6.65002	7.78774	7.25962	7.04413	8.21952	8.67526	7.23153	7.71977	2.15061	2.60285	2.37673	0.319783
HLA_859	GCCACCAACAACCTGGGCTTCATGTAC	ATNNLGFMY	0.564148	0	0.0846866	0	0.0846866	0	0.000692	17	2744	159	529	167	258	259	2088	599	2131.24	3272.72	1753.09	3029.88	1040.94	1104.54	7208.03	5691.69	7.66493	8.09368	7.4697	8.01661	6.94884	7.00809	8.88309	8.64694	7.57207	8.05589	2.03008	3.01852	2.5243	0.69893
HLA_860	GACACCGACATCAGCCAGCTGCACCAC	DTDISQLHH	0.456618	0	0.0846866	0	0.0846866	0	9.1e-05	35	4378	381	1505	416	468	424	4010	1428	5308.96	5936.56	4200.8	4960.12	2961.46	2633.19	11500.3	10930.9	8.57734	8.68905	8.34327	8.50939	7.99378	7.87633	9.35021	9.29944	8.46714	8.60325	2.53489	2.80832	2.67161	0.193342
HLA_861	GAGACCATCGAGGACTACCTGGGCTAC	ETIEDYLGY	0.478229	0	0.0846866	0	0.0846866	0	0.000913	15	4298	200	661	393	378	349	3692	1135	5015.44	4794.92	2205.14	4082.74	1300.68	2092.91	11290.1	10064	8.52047	8.47552	7.699	8.31477	7.17141	7.64679	9.33177	9.21682	8.19182	8.39837	2.0344	2.66358	2.34899	0.4449
HLA_862	TTCATGGGCAGGATCAGGAGCGTGTAC	FMGRIRSVY	0.452708	0	0.156818	0	0.0846866	0	0.00115	14	268	764	18376	658	859	291	235	16782	8397.35	10896.4	8423.64	3404.23	36159.4	30945.5	703.991	640.588	9.03579	9.29628	9.03892	8.13307	10.4957	10.34	6.55818	6.46395	9.03735	8.87505	3.22808	2.89213	3.0601	0.23755
HLA_863	TTCAGCGACGTGAGCCACTGGTGGCAG	FSDVSHWWQ	0.445261	0	0.0846866	0	0.0846866	0	0.000184	27	2904	78	679	254	305	314	2516	1005	3241.53	3868.91	860.005	3673.3	1336.1	1853.19	7628.32	6858.38	8.08411	8.26099	6.7581	8.20912	7.19826	7.5252	8.93975	8.83337	7.62646	8.23539	1.72344	2.98813	2.35578	0.894272
HLA_864	TTCACCGAGAGGAGCGACAAGAGCTAC	FTERSDKSY	0.704368	0	0.0846866	0	0.0846866	0	0.000221	25	2346	29	480	233	172	135	1693	781	2973.53	2181.81	319.746	1579.28	944.52	1440.14	6162.55	4614.96	7.99784	7.68837	5.77065	7.36536	6.85173	7.27319	8.72641	8.43727	7.4071	7.53985	1.57121	2.46957	2.02039	0.635238
HLA_865	TTCGTGGCCGCCTTCGACCACTTCTAC	FVAAFDHFY	0.739791	0	0.0846866	0	0.0846866	0	0.0092	5.2	1451	76	334	158	168	164	1367	350	2016.38	2131.07	837.954	1918.54	657.228	645.39	3811.53	3726.31	7.60956	7.66485	6.73216	7.55984	6.48955	6.4714	8.24605	8.22344	7.26415	7.61372	2.19629	2.98806	2.59217	0.559867
HLA_866	ATCGCCGACATGGGCCACCTGAAGTAC	IADMGHLKY	0.892498	1	0.0846866	0	0.0846866	0	0.005991	6.3	6239	280	2084	547	539	481	5176	1555	6980.77	6837.19	3087.2	5626.93	4100.79	2867.38	16388.8	14109.3	8.85106	8.83028	8.03534	8.6355	8.31918	7.9615	9.70441	9.55466	8.52417	8.73762	1.99042	2.65275	2.32158	0.468339
HLA_868	ATCCAGGACGAGATCGTGGCCGCCTAC	IQDEIVAAY	0.770337	0	0.0846866	0	0.0846866	0	0.091437	1.5	1190	71	229	110	150	166	1331	403	1403.81	1902.74	782.825	1941.93	450.615	743.121	3125.93	3628.18	7.24766	7.55158	6.66419	7.57195	6.11283	6.6122	8.04781	8.19676	6.99789	7.56182	2.21737	2.99814	2.60775	0.552094
HLA_869	ATCAGCGACAGCGCCCAGAACATGATG	ISDSAQNMM	0.357742	0	0.0846866	0	0.0846866	0	0.010795	4.8	3272	265	1017	342	355	239	2707	964	4364.58	4503.16	2921.81	2795.92	2001.2	1777.59	8594.99	7379.03	8.38151	8.41276	7.9803	7.93627	7.602	7.48358	9.05905	8.90653	8.20089	8.20263	2.5072	2.66991	2.58855	0.115051
HLA_870	ATCACCGCCGGCTACAACAGGTACTAC	ITAGYNRYY	0.419424	0	0.0846866	0	0.0846866	0	0.000851	15	1323	114	601	106	152	134	1636	602	1352.76	1928.11	1256.93	1567.59	1182.62	1110.07	3475.3	4459.58	7.21064	7.56482	7.13722	7.35793	7.07633	7.01308	8.15372	8.40303	7.17461	7.46671	2.45359	2.47903	2.46631	0.0179887
HLA_871	CTGAGCGAGGAGGCCAACTGGGCCTTC	LSEEANWAF	0.653894	0	0.0846866	0	0.0846866	0	0.000833	15	2325	53	401	154	267	170	1826	715	1965.34	3386.89	584.363	1988.73	789.068	1318.44	6107.38	4977.5	7.58393	8.12796	6.37223	7.59575	6.67212	7.18496	8.71742	8.51288	7.15137	7.89685	1.49419	2.74978	2.12199	0.887835
HLA_872	ATGATCGAGCCCAGGACCCTGCAGTAC	MIEPRTLQY	0.492389	1	0.0846866	0	0.0846866	0	0.01027	4.9	905	32	203	83	90	115	664	360	1059.24	1141.65	352.823	1345.32	399.453	663.83	2377.28	1810	6.96625	7.0411	5.8688	7.20513	5.9926	6.49953	7.77413	7.50164	6.56107	7.12647	1.87606	3.35768	2.61687	1.04766
HLA_874	ATGCTGGACCAGTTCGGCGTGAGCTAC	MLDQFGVSY	0.718615	0	0.0846866	0	0.0846866	0	0.04759	2.2	2918	127	898	293	314	209	2525	764	3739.24	3983.08	1400.27	2444.96	1767.04	1408.79	7665.1	6882.91	8.22691	8.29006	7.24513	7.80219	7.47763	7.2512	8.94456	8.83694	7.85195	8.07559	2.03774	2.6026	2.32017	0.399419
HLA_875	ATGACCGCCGCCAGCTACGCCAGGTAC	MTAASYARY	1	0	0.212813	0	0.212813	0	0.000486	19	679	23	368	95	156	135	1026	349	1212.38	1978.85	253.591	1579.28	724.132	643.546	1783.62	2796.78	7.10117	7.59078	5.53966	7.36536	6.58635	6.46855	7.48696	7.93658	6.59849	7.48441	2.0954	3.12022	2.60781	0.724664
HLA_876	AACACCACCCAGCAGGGCGACATGTAC	NTTQQGDMY	0.643568	0	0.0846866	0	0.0846866	0	5.6e-05	41	1988	68	685	206	210	183	1895	915	2628.96	2663.84	749.748	2140.81	1347.91	1687.23	5222.14	5165.59	7.87472	7.8879	6.62107	7.6694	7.20705	7.43144	8.56085	8.54997	7.43269	7.78461	1.93086	2.67264	2.30175	0.524523
HLA_877	CCCGTGGACGAGTACATCACCACCTAC	PVDEYITTY	0.795499	0	0.0846866	0	0.0846866	0	0.004053	7.6	2622	88	656	198	293	380	2593	648	2526.86	3716.69	970.263	4445.39	1290.84	1194.89	6887.55	7068.27	7.83513	8.22086	6.8786	8.39985	7.16383	7.08665	8.83762	8.86351	7.46712	8.31435	1.75163	3.21576	2.4837	1.03529
HLA_878	AGCAGCGAGCAGACCTTCATGTACTAC	SSEQTFMYY	0.654354	1	0.0846866	0	0.0846866	0	0.000376	21	7652	279	2312	724	691	643	7128	1731	9239.63	8765.31	3076.17	7522.07	4549.44	3191.91	20100.5	19430.3	9.13137	9.07867	8.03177	8.92573	8.42298	8.06869	9.90855	9.87464	8.72565	9.00512	1.91168	2.61174	2.26171	0.495015
HLA_880	ACCAGCAACCCCAAGACCCCCAAGTAC	TSNPKTPKY	0.39899	0	0.0846866	0	0.0846866	0	0.001813	11	1006	19	234	145	132	138	1239	174	1850.48	1674.42	209.489	1614.38	460.453	320.851	2642.59	3377.4	7.52374	7.42382	5.34943	7.38732	6.13438	5.77409	7.87989	8.12516	6.93827	7.40574	1.93661	2.89885	2.41773	0.680409
HLA_881	GTGGTGGACAAGTACTTCGACTGCTAC	VVDKYFDCY	0.908888	0	0.0846866	0	0.0846866	0	0.000988	14	2371	98	841	213	207	192	1859	838	2718.29	2625.79	1080.52	2246.09	1654.88	1545.25	6228.22	5067.46	7.90813	7.87352	6.98612	7.71739	7.41209	7.34359	8.73701	8.53079	7.54982	7.7985	1.95405	2.74824	2.35115	0.561573
HLA_882	TACACCAGCGACTACTTCATCAGCTAC	YTSDYFISY	0.845865	1	0.0846866	0	0.0846866	0	0.013279	4.3	5020	194	1817	359	427	607	4887	1436	4581.53	5416.48	2138.99	7100.93	3575.4	2647.94	13186.7	13321.5	8.43001	8.59739	7.66856	8.86812	8.18211	7.88192	9.48704	9.49721	8.12007	8.74189	1.81363	2.94063	2.37713	0.796906
HLA_884	TACACCGTGAGGGGCACCGGCAAGTAC	YTVRGTGKY	0.674901	0	0.0846866	0	0.0846866	0	0.000413	20	1706	28	486	132	134	212	1466	346	1684.57	1699.78	308.72	2480.06	956.326	638.014	4481.38	3996.18	7.42986	7.43885	5.73567	7.81644	6.86414	6.45993	8.40791	8.29334	6.9054	7.64536	1.49653	3.16718	2.33186	1.18133
HLA_885	TACACCTACCCCTGCATCCCCGAGTAC	YTYPCIPEY	0.448399	0	0.0846866	0	0.0846866	0	0.035535	2.6	804	5	338	37	72	55	1030	145	472.191	913.317	55.1286	643.412	665.099	267.376	2111.97	2807.68	6.1595	6.81818	4.02764	6.46834	6.50144	5.59239	7.65585	7.94047	5.57845	6.65848	1.10761	2.01549	1.56155	0.641964
HLA_886	TACGTGGACCACTACTACAGGGACTAC	YVDHYYRDY	0.5818	0	0.0846866	0	0.0846866	0	0.002292	9.7	1031	37	296	74	105	110	906	137	944.382	1331.92	407.951	1286.82	582.454	252.624	2708.26	2469.67	6.85159	7.19513	6.0136	7.16071	6.36897	5.53585	7.90443	7.81225	6.51792	7.17807	1.76738	3.01955	2.39346	0.885414
HLA_887	GCCAGCGACTACAGCCAGGGCGCCTTC	ASDYSQGAF	0.527533	0	0.212813	0	0.212813	0	0.000504	19	1321	41	225	106	194	111	1318	660	1352.76	2460.88	452.054	1298.52	442.744	1217.02	3470.05	3592.74	7.21064	7.80868	6.11601	7.16975	6.09525	7.10498	8.15221	8.18695	6.80618	7.5394	1.73376	2.64503	2.1894	0.644366
HLA_888	GAGACCGACCAGATGGACACCATCTAC	ETDQMDTIY	1	0	0.212813	0	0.212813	0	0.000235	25	3231	144	781	373	366	258	2950	722	4760.2	4642.7	1587.7	3018.19	1536.81	1331.35	8487.29	8041.42	8.46825	8.44327	7.37067	8.01274	7.33812	7.1947	9.04644	8.99249	8.06305	8.251	2.12656	2.66408	2.39532	0.380083
HLA_889	GAGACCGAGAGCGTGAACAGCAACTAC	ETESVNSNY	0.728843	0	0.0846866	0	0.0846866	0	0.000137	30	3512	170	505	274	327	315	2563	646	3496.77	4147.98	1874.37	3684.99	993.714	1191.21	9225.43	6986.5	8.15988	8.33062	7.53656	8.2123	6.90245	7.08356	9.12983	8.85188	7.89602	8.27321	1.98646	3.02637	2.50642	0.735331
HLA_890	TTCGCCGACATCAACGGCAAGCTGTAC	FADINGKLY	0.70666	0	0.0846866	0	0.0846866	0	0.003028	8.6	2085	87	389	232	186	219	1797	638	2960.77	2359.4	959.237	2561.95	765.455	1176.45	5476.94	4898.45	7.99354	7.76659	6.86718	7.84891	6.64178	7.07111	8.60849	8.49688	7.58121	7.8086	2.07115	2.9361	2.50363	0.611611
HLA_891	TTCCTGCAGAGGACCGACCTGAGCTAC	FLQRTDLSY	0.714316	0	0.212813	0	0.212813	0	0.016209	3.9	3210	106	1291	202	261	309	2388	1066	2577.91	3310.78	1168.73	3614.8	2540.36	1965.67	8432.13	6509.46	7.85512	8.10524	7.06452	8.19307	7.84046	7.5841	9.03992	8.78117	7.536	8.15012	1.68095	2.99291	2.33693	0.92769
HLA_892	TTCAGCAGCCAGCTGGGCCTGTTCTAC	FSSQLGLFY	0.935937	0	0.212813	0	0.212813	0	0.000935	15	2964	318	1163	232	278	373	2904	708	2960.77	3526.42	3506.18	4363.5	2288.49	1305.53	7785.93	7916.03	7.99354	8.16832	8.16257	8.38126	7.73609	7.17513	8.9602	8.97677	8.08162	8.28045	2.68838	3.01697	2.85267	0.232346
HLA_893	TTCACCAACAAGCTGATCAACGGCTAC	FTNKLINGY	0.657231	0	0.0846866	0	0.0846866	0	0.001575	12	2029	154	433	151	184	209	1681	634	1927.05	2334.03	1697.96	2444.96	852.036	1169.08	5329.84	4582.25	7.56426	7.75578	7.43777	7.80219	6.7488	7.06483	8.58126	8.43016	7.50302	7.77926	2.34488	2.9661	2.65549	0.439272
HLA_894	CACCTGGCCGCCCAGGGCATGGCCTAC	HLAAQGMAY	0.655613	0	0	0	0.0551315	0	0.003018	8.6	1453	146	770	206	174	145	1275	493	2628.96	2207.18	1609.75	1696.27	1515.17	909.078	3816.79	3475.53	7.87472	7.69993	7.38446	7.43677	7.32394	6.81353	8.24743	8.15379	7.65934	7.57698	2.76096	2.92192	2.84144	0.113817
HLA_895	CACACCGCCGAGATCCAGCAGTTCTTC	HTAEIQQFF	0.398583	0	0.099479	0	0.0846866	0	0.010273	4.9	2357	125	886	195	202	219	2027	300	2488.57	2562.36	1378.21	2561.95	1743.43	553.191	6191.44	5525.41	7.81987	7.84908	7.22927	7.84891	7.46418	6.31751	8.73108	8.61729	7.56755	7.84899	2.07317	2.84314	2.45815	0.544448
HLA_896	AAGTGCGACATCTGCACCGACGAGTAC	KCDICTDEY	0.381547	0	0.0846866	0	0.0846866	0	5.5e-05	41	2650	90	1916	248	207	173	2230	655	3164.96	2625.79	992.314	2023.82	3770.21	1207.8	6961.1	6078.77	8.06021	7.87352	6.90105	7.61324	8.23515	7.09738	8.84824	8.71272	7.63995	7.75182	1.88996	2.43875	2.16435	0.388055
HLA_897	AAGAGCGACCCCATCATGCTGCTGAAG	KSDPIMLLK	0.459867	0	0.0846866	0	0.0846866	0	0.003092	8.5	3800	220	1157	319	349	411	3553	1497	4071.05	4427.05	2425.66	4808.04	2276.69	2760.43	9981.96	9685.14	8.3119	8.39572	7.79427	8.47825	7.73092	7.9235	9.20864	9.17845	8.08621	8.43784	2.14567	2.84555	2.49561	0.494888
HLA_898	CTGAGCGACGACGCCGTGGTGTGCTAC	LSDDAVVCY	0.960093	0	0.0846866	0	0.0846866	0	0.002235	9.8	1942	64	475	147	179	149	1392	349	1876	2270.61	705.645	1743.06	934.681	643.546	5101.31	3794.46	7.53743	7.72824	6.56053	7.46397	6.84127	6.46855	8.53745	8.24156	7.16381	7.60481	1.74277	2.87683	2.3098	0.801901
HLA_899	CTGAGCGACCACCAGGACCTGAAGTGG	LSDHQDLKW	0.38018	0	0.0846866	0	0.0846866	0	0.001511	12	2143	70	751	221	226	129	1692	562	2820.38	2866.8	771.8	1509.09	1477.78	1036.31	5629.3	4612.23	7.94498	7.9613	6.65002	7.31993	7.29897	6.94439	8.63592	8.43668	7.49393	7.69118	1.90775	2.55501	2.23138	0.457686
HLA_900	CTGACCGACGACATGATCGCCGCCTAC	LTDDMIAAY	0.980867	0	0.0846866	0	0.0846866	0	0.008033	5.5	1217	86	120	125	162	78	1086	100	1595.24	2054.96	948.211	912.475	236.13	184.397	3196.85	2960.33	7.37541	7.6285	6.85563	6.81726	5.46861	5.2225	8.07024	7.9934	7.14892	7.30298	2.41597	2.59948	2.50773	0.129757
HLA_901	ATGAGCAGCGCCGCCCACCTGCTGTAC	MSSAAHLLY	0.755432	0	0.0846866	0	0.0846866	0	0.000652	17	4244	192	739	345	333	360	3634	1129	4402.86	4224.09	2116.94	4211.42	1454.17	2081.84	11148.3	9905.94	8.39024	8.3488	7.6582	8.34579	7.28288	7.64149	9.31913	9.20099	8.08976	8.3473	1.95873	2.68083	2.31978	0.510604
HLA_902	ATGACCTTCCCCGTGAGCCTGGAGTAC	MTFPVSLEY	0.75609	0	0.0846866	0	0.0846866	0	0.01839	3.7	2546	110	962	204	259	204	2334	632	2603.43	3285.41	1212.83	2386.47	1892.98	1165.39	6687.91	6362.26	7.86497	8.09755	7.10153	7.77799	7.54643	7.06167	8.80821	8.7583	7.5544	7.95048	1.92805	2.61859	2.27332	0.488288
HLA_903	CCCACCGACTACGCCAAGCCCCAGTAC	PTDYAKPQY	0.633928	0	0.0846866	0	0.0846866	0	0.000183	27	1519	45	342	156	124	225	1139	388	1990.86	1572.94	496.157	2632.14	672.97	715.461	3990.16	3104.81	7.59682	7.36133	6.20891	7.87593	6.51319	6.57432	8.29184	8.04103	7.1265	7.65138	1.85711	3.58611	2.72161	1.22259
HLA_904	AGGGCCGACAGCATGATGCTGGGCTAC	RADSMMLGY	0.950958	0	0.0846866	0	0.0846866	0	0.001627	12	1767	82	711	160	236	191	2009	620	2041.91	2993.65	904.108	2234.39	1399.07	1143.26	4641.61	5476.35	7.62213	8.00458	6.80805	7.71217	7.24428	7.04252	8.44303	8.60838	7.29574	7.86903	2.02506	2.71246	2.36876	0.486062
HLA_905	AGGCAGGACATCCTGGACCTGTGGATCTAC	RQDILDLWIY	0.361939	0	0	0	0.0902403	0	0.000463	19	2760	52	298	197	212	309	2639	768	2514.1	2689.21	573.337	3614.8	586.389	1416.17	7250.06	7193.67	7.83007	7.89738	6.35322	8.19307	6.37569	7.25642	8.8889	8.8811	7.3426	8.05611	1.44783	2.85021	2.14902	0.991636
HLA_906	AGCAGCAGCGGCATGGACGCCTACTAC	SSSGMDAYY	0.608402	0	0.0846866	0	0.0846866	0	0.000249	24	1633	103	385	107	151	195	1397	465	1365.53	1915.43	1135.65	2281.19	757.584	857.447	4289.62	3808.09	7.22003	7.55822	7.03584	7.73289	6.63145	6.75512	8.36419	8.24515	7.13217	7.64936	2.12794	3.11731	2.62262	0.699595
HLA_907	ACCGAGATGTACATCATGTACGCCATG	TEMYIMYAM	0.471918	0	0.212813	0	0.212813	0	0.000484	19	2410	88	494	153	216	309	2214	700	1952.57	2739.95	970.263	3614.8	972.068	1290.78	6330.67	6035.16	7.57742	7.91606	6.8786	8.19307	6.88045	7.16378	8.75332	8.70552	7.28785	8.06413	1.71301	3.10363	2.40832	0.983315
HLA_908	ACCCAGGACCTGTTCCTGCCCTTCTAC	TQDLFLPFY	0.388028	0	0.0846866	0	0.0846866	0	0.004557	7.2	1389	115	575	121	141	166	1172	306	1544.19	1788.58	1267.96	1941.93	1131.46	564.255	3648.67	3194.76	7.3429	7.48974	7.14595	7.57195	7.03214	6.33728	8.20239	8.06958	7.24927	7.53169	2.44766	3.18021	2.81394	0.51799
HLA_909	ACCAGCGAGCACGGCGGCAGGGCCTAC	TSEHGGRAY	0.462143	0	0.0846866	0	0.0846866	0	9.5e-05	34	3306	106	750	320	339	358	2860	917	4083.82	4300.2	1168.73	4188.03	1475.81	1690.92	8684.31	7796.09	8.31503	8.36665	7.06452	8.34022	7.29764	7.43362	9.06939	8.96151	7.8737	8.35352	1.858	3.00896	2.43348	0.813856
HLA_910	GTGAGCGACGGCGGCCCCAACCTGTAC	VSDGGPNLY	0.8344	0	0.0846866	0	0.0846866	0	0.007849	5.6	4494	174	1139	422	389	297	2908	972	5385.53	4934.45	1918.47	3474.42	2241.27	1792.34	11805	7926.93	8.59166	8.5042	7.55981	8.15347	7.71524	7.49184	9.37636	8.97815	8.2033	8.34413	1.9378	2.81981	2.3788	0.623675
HLA_911	TGGAGCGCCGACGGCAGCAGCATGTAC	WSADGSSMY	0.856969	0	0.0846866	0	0.0846866	0	0.00051	19	1896	128	407	185	156	164	1703	821	2360.96	1978.85	1411.29	1918.54	800.874	1513.9	4980.47	4642.22	7.76725	7.59078	7.25297	7.55984	6.68695	7.32311	8.51348	8.44316	7.54281	7.57543	2.33796	2.61516	2.47656	0.19601
HLA_912	TGGACCGACCTGTACACCAGCATGAGC	WTDLYTSMS	0.593089	0	0.0846866	0	0.0846866	0	7.9e-05	37	3349	142	911	284	273	246	2468	835	3624.39	3462.99	1565.65	2877.81	1792.62	1539.72	8797.26	6727.54	8.19572	8.15018	7.3567	7.96513	7.49199	7.34	9.08231	8.81411	7.86173	8.06193	1.93968	2.73506	2.33737	0.562416
HLA_913	TACATCGACAACACCACCAGCTGGTAC	YIDNTTSWY	0.797958	0	0.0846866	0	0.0846866	0	0.009685	5.1	1951	53	404	196	258	216	1795	509	2501.34	3272.72	584.363	2526.85	794.971	938.582	5124.95	4893	7.82498	8.09368	6.37223	7.83513	6.67956	6.84543	8.54207	8.49577	7.34203	7.97274	1.80667	3.02488	2.41578	0.861405
HLA_914	TACAGGAGCGACATCGTGGGCACCTAC	YRSDIVGTY	0.451538	0	0.0846866	0	0.0846866	0	0.001657	12	1592	73	217	134	111	122	1354	337	1710.1	1408.03	804.877	1427.2	427.002	621.418	4181.92	3690.88	7.44489	7.25066	6.69193	7.26417	6.05913	6.43361	8.33876	8.21389	7.13767	7.25744	1.98394	2.55929	2.27162	0.40683
HLA_915	TACACCGCCGTGGTGCCCCTGGTGTAC	YTAVVPLVY	1	1	0.106852	0	0	0	0.002704	9.1	5637	129	1244	507	528	451	4856	1507	6470.29	6697.66	1422.32	5275.98	2447.88	2778.87	14807.5	13237	8.77513	8.80966	7.26075	8.57111	7.80339	7.93016	9.60295	9.49085	8.28079	8.69748	1.6763	2.66372	2.17001	0.698212
HLA_919	AGCACCGACCACATCCCCATCCTGTAC	STDHIPILY	0.950958	1	0.0846866	0	0.0846866	0	0.011605	4.6	5171	319	1027	360	423	469	4077	1229	4594.29	5365.74	3517.2	5486.55	2020.88	2266.24	13583.3	11113.5	8.43279	8.58798	8.16571	8.61024	7.61178	7.72632	9.51667	9.31601	8.30814	8.59917	2.13177	2.88411	2.50794	0.53198
HLA_921	GAGGTGGACCCCATCGGCCACCTGTAC	EVDPIGHLY	0.858957	1	0	0	0.0846866	0	0.020527	3.5	3121	230	511	245	315	298	2990	931	3126.67	3995.76	2535.91	3486.12	1005.52	1716.74	8198.34	8150.46	8.04804	8.29324	7.8387	8.15683	6.91425	7.44876	9.01181	9.00595	7.94884	8.22736	2.34118	2.72669	2.53393	0.272594
HLA_923	GCCACCGACGCCCTGATGACCGGCTTC	ATDALMTGF	0.615622	0	0.13664	0	0	0	0.006309	6.2	2401	100	795	211	235	251	2259	918	2692.77	2980.97	1102.57	2936.3	1564.36	1692.77	6307.02	6157.82	7.8987	8.00034	7.00631	7.98525	7.35587	7.43471	8.74958	8.72564	7.54891	7.99282	1.94745	2.81814	2.3828	0.615673
HLA_924	TGCGCCGACGGCACCAGGCACACCTAC	CADGTRHTY	0.671139	0	0.0846866	0	0.0846866	0	0.002069	11	1291	8	183	120	122	126	1241	238	1531.43	1547.57	88.2057	1474	360.098	438.865	3391.24	3382.85	7.33461	7.34508	4.49094	7.29641	5.88915	6.08647	8.12925	8.12677	6.69804	7.32104	1.406	2.75599	2.08099	0.954587
HLA_925	GGCAGCGAGGACAGGGACCTGCTGTAC	GSEDRDLLY	0.653328	0	0.0846866	0	0.0846866	0	0.000487	19	3606	191	795	253	391	330	3182	1225	3228.77	4959.82	2105.91	3860.47	1564.36	2258.87	9472.36	8673.83	8.08017	8.50933	7.65298	8.2588	7.35587	7.72306	9.15624	9.06818	7.88921	8.39189	2.00906	2.79658	2.40282	0.556861
HLA_926	GGCACCGAGATGTTCAGGCACGGCTAC	GTEMFRHGY	0.493211	0	0.0846866	0	0.0846866	0	0.00016	29	2905	239	785	222	275	286	2880	1165	2833.15	3488.36	2635.14	3345.74	1544.68	2148.23	7630.95	7850.61	7.9495	8.15747	7.87707	8.11574	7.34322	7.67286	8.9401	8.96847	7.91394	8.13683	2.42443	2.67427	2.54935	0.176666
HLA_927	ATCAGCGACTACGACTACTACAGGTAC	ISDYDYYRY	0.9082	0	0.0846866	0	0.0846866	0	0.000976	14	3398	201	835	280	307	297	3278	1069	3573.34	3894.28	2216.17	3474.42	1643.07	1971.21	8925.98	8935.52	8.18154	8.26752	7.70399	8.15347	7.40493	7.58691	9.09683	9.0979	7.971	8.21212	2.15843	2.58899	2.37371	0.304451
HLA_928	AAGAGCTGCCTGCCCGCCTGCGTGTAC	KSCLPACVY	0.456244	0	0.0846866	0	0.0846866	0	0.000102	34	1715	129	550	121	131	193	1536	644	1544.19	1661.73	1422.32	2257.79	1082.26	1187.52	4505.02	4186.99	7.3429	7.41622	7.26075	7.72258	6.98773	7.08046	8.41317	8.33998	7.30267	7.58109	2.30539	2.91416	2.60978	0.430464
HLA_929	AAGAGCGACGGCACCGGCACCATCTAC	KSDGTGTIY	0.897543	0	0.0846866	0	0.0846866	0	0.002184	9.9	3143	142	721	332	292	208	2700	625	4236.96	3704.01	1565.65	2433.27	1418.75	1152.48	8256.13	7359.95	8.35184	8.21744	7.3567	7.7974	7.25823	7.05054	9.01883	8.90394	7.97326	8.02931	2.08758	2.49747	2.29252	0.289831
HLA_930	CTGGCCGAGCAGTTCAGCGGCGAGTAC	LAEQFSGEY	0.490879	0	0.0846866	0	0.0846866	0	0.000132	31	1714	173	652	147	197	303	1931	728	1876	2498.94	1907.45	3544.61	1282.97	1342.41	4502.39	5263.72	7.53743	7.82402	7.55405	8.17347	7.15771	7.20297	8.41259	8.56878	7.54577	8.01393	2.64709	3.24415	2.94562	0.422183
HLA_931	AACATCGACCCCGAGCACCTGGACTAC	NIDPEHLDY	0.677968	0	0.0846866	0	0.0846866	0	0.005422	6.7	1851	163	729	197	189	206	2071	718	2514.1	2397.46	1797.19	2409.87	1434.49	1323.97	4862.27	5645.35	7.83007	7.78258	7.49454	7.78774	7.26926	7.18915	8.48947	8.63876	7.67631	7.78517	2.57379	2.67621	2.625	0.072417
HLA_932	AACAGCAGCAAGGTGAGCCAGAACTAC	NSSKVSQNY	0.65633	0	0	0	0	0	0.00039	21	2252	153	770	234	245	159	1693	930	2986.29	3107.82	1686.93	1860.05	1515.17	1714.89	5915.63	4614.96	8.00212	8.042	7.43126	7.52889	7.32394	7.44769	8.68552	8.43727	7.75689	7.818	2.35219	2.72103	2.53661	0.260808
HLA_933	AACACCGCCATCTTCGACATGCTGTAC	NTAIFDMLY	0.867365	0	0.0846866	0	0.0846866	0	0.00023	25	2203	128	428	171	228	245	1978	326	2182.29	2892.17	1411.29	2866.11	842.197	601.135	5786.91	5391.84	7.68859	7.97011	7.25297	7.96106	6.7372	6.40048	8.66353	8.59283	7.49431	7.96559	2.12311	3.03796	2.58053	0.646896
HLA_934	AACACCAGCACCTGCTTCCAGGAGTAC	NTSTCFQEY	0.684122	0	0.0846866	0	0.0846866	0	0.000266	24	1842	104	420	151	190	200	1924	563	1927.05	2410.14	1146.67	2339.68	826.455	1038.16	4838.62	5244.64	7.56426	7.78786	7.04549	7.7582	6.71835	6.94616	8.48459	8.56515	7.33815	7.77314	2.12094	2.75858	2.43976	0.450874
HLA_935	CAGACCAGCACCCTGTACGACTTCTAC	QTSTLYDFY	0.659757	0	0.0846866	0	0.0846866	0	0.000182	27	2242	130	574	232	234	254	2151	1077	2960.77	2968.28	1433.34	2971.39	1129.49	1985.96	5889.36	5863.42	7.99354	7.99608	7.26846	7.99712	7.03041	7.59436	8.68107	8.67666	7.69533	7.9966	2.24033	2.87302	2.55667	0.447377
HLA_936	AGCACCTTCGCCACCGTGCTGGAGTAC	STFATVLEY	0.706274	0	0.0846866	0	0.0846866	0	0.005391	6.7	29	0	66	0	4	3	59	2	0	50.7399	0	35.0952	129.871	3.68794	76.1781	160.828	0	3.94623	0	3.58616	4.87422	1.54499	4.34612	5.08654	0	3.78231	1.26058	1.96163	1.61111	0.495714
HLA_937	GTGACCACCCAGAGGCAGAGCGTGTAC	VTTQRQSVY	0.638438	0	0.212813	0	0.212813	0	0.00029	23	3038	218	604	262	261	239	2685	730	3343.62	3310.78	2403.6	2795.92	1188.52	1346.1	7980.32	7319.06	8.11511	8.10524	7.78514	7.93627	7.08131	7.20571	8.98486	8.89837	7.96367	8.02432	2.34515	2.59295	2.46905	0.175221
HLA_938	TGGACCGAGCACAGGCAGGTGAGGTAC	WTEHRQVRY	0.619455	0	0.0846866	0	0.0846866	0	0.000435	20	2800	40	955	303	235	226	2150	550	3866.86	2980.97	441.028	2643.84	1879.2	1014.18	7355.13	5860.7	8.26046	8.00034	6.09137	7.88036	7.53913	6.92283	8.90329	8.67619	7.67552	7.94215	1.68023	2.80831	2.24427	0.797668
HLA_939	TACAGCCACGGCACCGGCACCGGCTAC	YSHGTGTGY	0.510775	0	0.0846866	0	0.0846866	0	0.00081	16	1372	42	348	114	181	163	1387	604	1454.86	2295.98	463.08	1906.84	684.777	1113.76	3604.01	3780.83	7.28335	7.73935	6.14006	7.55373	6.53055	7.01639	8.19008	8.23796	6.8669	7.65084	1.75513	2.93118	2.34316	0.831592
HLA_940	TACAGCCAGGGCGCCTTCACCCCCCTG	YSQGAFTPL	0.575304	0	0.212813	0	0.212813	0	0.009216	5.2	2200	251	808	247	220	202	2073	697	3152.19	2790.69	2767.45	2363.08	1589.94	1285.25	5779.03	5650.8	8.05617	7.9344	7.92604	7.76814	7.37208	7.15948	8.66216	8.63973	7.99322	7.85472	2.85419	2.69962	2.7769	0.109302
HLA_941	GCCACCAGCGGCTACAGGATCGCCTAC	ATSGYRIAY	0.609072	0	0.0846866	0	0.0846866	0	0.000896	15	880	64	161	84	92	103	1108	449	1072	1167.02	705.645	1204.93	316.808	827.943	2311.61	3020.3	6.97822	7.06306	6.56053	7.09501	5.76145	6.72015	7.74613	8.01344	6.79102	7.07916	2.39824	2.56639	2.48231	0.118901
HLA_942	GCCGTGCACGGCTACTACATCGGCTAC	AVHGYYIGY	0.406192	0	0.0846866	0	0.0846866	0	0.002891	8.8	1761	81	315	127	184	184	1712	409	1620.76	2334.03	893.083	2152.5	619.841	754.184	4625.85	4666.75	7.39127	7.75578	6.7958	7.67485	6.43108	6.62696	8.43963	8.44843	7.13722	7.71614	1.91602	2.83266	2.37434	0.648168
HLA_943	TGCAGCGACGACGGCTTCTGGAGCAAG	CSDDGFWSK	0.44106	0	0.0846866	0	0.0846866	0	0.00042	20	3675	149	830	262	297	311	2967	865	3343.62	3767.43	1642.83	3638.2	1633.23	1595.04	9653.61	8087.76	8.11511	8.23441	7.40478	8.19952	7.39893	7.37528	9.17519	8.99823	7.82173	8.21712	1.83021	2.77178	2.301	0.665789
HLA_944	TGCAGCGAGTACGTGAAGGACATCTAC	CSEYVKDIY	0.648752	0	0.0846866	0	0.0846866	0	1.4e-05	61	2241	54	454	118	180	157	1831	268	1505.91	2283.29	595.388	1836.65	893.358	494.184	5886.73	4991.13	7.31781	7.73381	6.39089	7.51624	6.79611	6.20493	8.68063	8.51562	6.95811	7.63093	1.41571	2.58345	1.99958	0.825719
HLA_945	GACAGCGACGGCAGCTTCTTCCTGTAC	DSDGSFFLY	1	0	0.0846866	0	0.0846866	0	0.000654	17	4626	195	1085	347	496	498	4592	1074	4428.39	6291.74	2150.01	5825.8	2135.01	1980.43	12151.7	12517.4	8.39602	8.74715	7.67369	8.67022	7.66669	7.59157	9.40531	9.43495	8.0987	8.70943	1.87795	2.84551	2.36173	0.68417
HLA_946	TTCAGCTTCGAGATCGCCCTGCTGAAG	FSFEIALLK	0.512652	0	0.0846866	0	0.0846866	0	0.001855	11	2881	50	633	184	270	260	2768	597	2348.19	3424.94	551.286	3041.58	1245.59	1100.85	7567.9	7545.31	7.76183	8.13913	6.31407	8.02046	7.12816	7.00475	8.9318	8.92881	7.27983	8.08156	1.39113	2.66228	2.0267	0.898838
HLA_947	TTCGTGAGCGTGTACTTCAGCGACTAC	FVSVYFSDY	0.546638	0	0.0846866	0	0.0846866	0	0.000359	21	1024	86	187	102	66	109	869	165	1301.72	837.208	948.211	1275.13	367.969	304.255	2689.88	2368.81	7.17221	6.73127	6.85563	7.15158	5.91071	5.72115	7.89762	7.77057	7.02639	6.96335	2.54881	2.95865	2.75373	0.289805
HLA_948	GGCACCATCACCGGCGGCGTGTGCTACTAC	GTITGGVCYY	0.535614	0	0.101371	0	0.0351091	0	0.000309	23	3101	134	751	241	217	284	2510	619	3075.62	2752.64	1477.45	3322.34	1477.78	1141.42	8145.81	6842.02	8.03159	7.92068	7.29875	8.10873	7.29897	7.0409	9.00538	8.83099	7.73085	8.01912	1.91001	2.83617	2.37309	0.654894
HLA_949	CACGTGGACATCCCCCTGCAGGCCTAC	HVDIPLQAY	0.482884	0	0.0846866	0	0.0846866	0	0.008013	5.5	2318	128	360	175	204	234	1978	603	2233.34	2587.73	1411.29	2737.42	708.39	1111.91	6089	5391.84	7.7117	7.85892	7.25297	7.91514	6.56441	7.01474	8.7144	8.59283	7.50841	7.88743	2.07244	2.9144	2.49342	0.595353
HLA_950	ATCTACACCGACGAGGTGTACGACTAC	IYTDEVYDY	0.43978	0	0.0846866	0	0.0846866	0	0.000701	17	1359	20	384	127	119	121	1408	564	1620.76	1509.51	220.514	1415.51	755.616	1040	3569.86	3838.08	7.39127	7.3202	5.40049	7.25595	6.62886	6.94794	8.18056	8.25299	6.82615	7.28859	1.58242	2.49159	2.037	0.642879
HLA_951	AAGCTGGAGTACCTGGCCCCCAGCTAC	KLEYLAPSY	0.596161	0	0.0846866	0	0.0846866	0	0.004862	7	1710	319	481	208	154	157	1579	533	2654.48	1953.48	3517.2	1836.65	946.488	982.837	4491.88	4304.21	7.88438	7.57788	8.16571	7.51624	6.85381	6.89146	8.41025	8.36758	8.0349	7.54754	3.50115	2.69608	3.09861	0.569268
HLA_952	AAGAGCAACAGGATCCCCTTCCTGTAC	KSNRIPFLY	0.509164	0	0.0846866	0	0.0846866	0	0.001636	12	2453	138	543	138	242	287	2455	405	1761.15	3069.76	1521.55	3357.44	1068.49	746.808	6443.62	6692.1	7.47429	8.02968	7.32814	8.11923	6.97494	6.61715	8.771	8.80883	7.40388	8.07546	1.97817	2.93032	2.45425	0.673274
HLA_953	AAGACCGACGTGATCGACCTGCTGTAC	KTDVIDLLY	0.975751	0	0.0846866	0	0.0846866	0	0.003872	7.8	5542	282	2033	602	413	602	4902	1394	7682.68	5238.89	3109.25	7042.43	4000.44	2570.5	14557.9	13362.4	8.94685	8.56406	8.04246	8.85985	8.29441	7.85224	9.58596	9.50027	8.59359	8.72285	2.16712	2.92179	2.54446	0.533632
HLA_954	CTGGCCGACCAGCTGATCCACCTGCACTAC	LADQLIHLHY	0.559304	0	0	0	0	0	0.000542	18	4049	114	1093	332	355	426	3183	1088	4236.96	4503.16	1256.93	4983.52	2150.75	2006.24	10636	8676.56	8.35184	8.41276	7.13722	8.51409	7.67404	7.60452	9.2721	9.0685	7.91861	8.46471	1.71245	3.06866	2.39056	0.958984
HLA_955	CTGGCCGACGTGTGCAACTGGACCTAC	LADVCNWTY	0.761528	0	0.0846866	0	0.0846866	0	0.000366	21	1673	140	346	122	135	130	1303	488	1556.95	1712.47	1543.6	1520.79	680.841	899.858	4394.69	3551.86	7.35113	7.44628	7.34252	7.32764	6.5248	6.80335	8.38838	8.17551	7.34683	7.38872	2.43861	2.70865	2.57363	0.190948
HLA_956	CTGAGCAGCATCGGCATCCCCGCCTAC	LSSIGIPAY	0.454535	0	0.0846866	0	0.0846866	0	0.000556	18	590	115	350	78	62	99	778	430	995.43	786.468	1267.96	1158.14	688.712	792.908	1549.83	2120.75	6.90418	6.66882	7.14595	7.05543	6.53627	6.67697	7.34655	7.66	7.03235	6.8807	3.44359	2.88103	3.16231	0.397791
HLA_957	ATGACCAGGGGCCTGCTGGGCAGCTAC	MTRGLLGSY	0.422143	0	0.0846866	0	0.0846866	0	0.00019	27	2530	52	533	214	226	271	1853	536	2731.05	2866.8	573.337	3170.27	1048.81	988.369	6645.88	5051.1	7.91281	7.9613	6.35322	8.06189	6.95637	6.89707	8.8019	8.52756	7.41046	8.01286	1.60091	3.21334	2.40713	1.14016
HLA_958	AACGCCGACACCGGCCACAGCATCTAC	NADTGHSIY	0.775892	0	0.0846866	0	0.0846866	0	0.000533	18	1355	54	126	105	137	164	1422	341	1340	1737.84	595.388	1918.54	247.936	628.794	3559.36	3876.24	7.20117	7.46097	6.39089	7.55984	5.5172	6.44539	8.17762	8.26288	6.87595	7.51163	1.84913	2.88642	2.36778	0.733472
HLA_959	AACCAGGACCTGAACGGCAACTGGTAC	NQDLNGNWY	0.478425	0	0.0846866	0	0.0846866	0	0.000663	17	1117	36	140	106	71	109	794	58	1352.76	900.632	396.926	1275.13	275.485	106.95	2934.17	2164.37	7.21064	6.80421	5.98627	7.15158	5.62216	4.68167	7.98452	7.68035	6.77519	6.9929	1.84247	3.15205	2.49726	0.926019
HLA_960	AACAGCGACCCCAACACCCCCGACAAG	NSDPNTPDK	0.578824	0	0.0846866	0	0.0846866	0	0.000418	20	1451	65	806	130	203	133	1459	274	1659.05	2575.05	716.671	1555.89	1586.01	505.248	3811.53	3977.1	7.4146	7.85401	6.57601	7.35044	7.3696	6.22703	8.24605	8.28856	7.08075	7.6336	1.99936	2.75827	2.37882	0.53663
HLA_961	CCCAGCAGCAAGCCCGACTGGTTCTAC	PSSKPDWFY	0.724568	0	0.0846866	0	0.0846866	0	8.4e-05	36	2211	123	907	201	236	204	2239	445	2565.15	2993.65	1356.16	2386.47	1784.75	820.567	5807.93	6103.3	7.85016	8.00458	7.21315	7.77799	7.48759	6.71121	8.66715	8.71675	7.58154	7.89769	2.14343	2.65828	2.40086	0.364059
HLA_962	CAGCAGTACCACAGGTTCGGCCTGTAC	QQYHRFGLY	0.435158	0	0.0846866	0	0.0846866	0	0.001024	14	2068	47	563	159	200	179	2034	735	2029.15	2536.99	518.208	2094.01	1107.84	1355.32	5432.29	5544.49	7.61586	7.83913	6.25231	7.64732	7.01107	7.21253	8.6003	8.62074	7.15045	7.74781	1.59317	2.56796	2.08057	0.689281
HLA_963	CAGACCGAGGAGAACCTGCTGGACTTC	QTEENLLDF	0.679685	0	0.212813	0	0.212813	0	0.000519	19	6555	329	1428	537	587	549	5891	1369	6853.15	7446.07	3627.46	6422.42	2809.95	2524.4	17218.9	16058.3	8.83261	8.91558	8.19656	8.76771	7.94128	7.83415	9.75382	9.68404	8.56433	8.84437	2.03387	2.65668	2.34527	0.440394
HLA_964	CAGACCGTGGAGATGAGCCCCTTCTAC	QTVEMSPFY	0.512652	0	0.212813	0	0.212813	0	0.000742	16	2315	39	1154	197	241	273	2225	609	2514.1	3057.08	430.003	3193.66	2270.78	1122.98	6081.12	6065.14	7.83007	8.02554	6.06611	8.06924	7.72832	7.02463	8.71311	8.71048	7.29509	8.04763	1.59685	2.9782	2.28752	0.976762
HLA_965	AGGCTGGCCAGCTACGGCCTGTACTAC	RLASYGLYY	0.842441	0	0.0846866	0	0.0846866	0	0.013446	4.3	2288	99	621	242	222	276	2080	729	3088.39	2816.06	1091.55	3228.76	1221.97	1344.26	6010.19	5669.88	8.03573	7.94345	6.99627	8.08016	7.10904	7.20434	8.70138	8.6431	7.64538	8.01414	2.06183	3.0464	2.55412	0.696193
HLA_966	AGGATGATGGGCAAGAACATCTTCTAC	RMMGKNIFY	0.550697	0	0.165748	0	0.0846866	0	0.0214	3.4	2282	70	833	194	224	181	2112	763	2475.81	2841.43	771.8	2117.41	1639.14	1406.95	5994.43	5757.11	7.81473	7.95242	6.65002	7.65842	7.40253	7.24989	8.69875	8.65837	7.39314	7.81618	1.77884	2.56695	2.1729	0.557276
HLA_967	AGGAGCGAGGTGGAGCTGTGCATCTAC	RSEVELCIY	0.565063	0	0.0846866	0	0.0846866	0	6e-05	40	2691	89	1117	190	276	385	2685	849	2424.77	3501.05	981.288	4503.88	2197.98	1565.53	7068.8	7319.06	7.7939	8.1611	6.88988	8.41292	7.69575	7.35662	8.86359	8.89837	7.44075	8.29492	1.73168	3.14789	2.43979	1.00141
HLA_968	AGGGTGGACTTCTGCGGCAAGGGCTAC	RVDFCGKGY	0.383232	0	0.0846866	0	0.0846866	0	0.000545	18	1762	86	364	158	134	176	1617	498	2016.38	1699.78	948.211	2058.92	716.261	918.298	4628.48	4407.79	7.60956	7.43885	6.85563	7.63042	6.57544	6.82361	8.4402	8.39136	7.30202	7.53921	2.05597	2.76364	2.4098	0.500397
HLA_969	AGCAGCATGAACAGCGACGCCGCCTAC	SSMNSDAAY	0.524574	0	0.0846866	0	0.0846866	0	0.000205	26	1030	4	410	114	96	139	717	263	1454.86	1217.76	44.1028	1626.08	806.777	484.965	2705.64	1954.47	7.28335	7.10559	3.80895	7.39454	6.69429	6.18614	7.90346	7.57839	6.62071	7.26046	1.55363	3.56778	2.56071	1.42422
HLA_970	AGCAGCAGCCTGACCAGCCTGCTGAAG	SSSLTSLLK	0.352209	0	0.0846866	0	0.0846866	0	0.000136	30	2612	81	1001	228	307	276	2428	827	2909.72	3894.28	893.083	3228.76	1969.72	1524.96	6861.29	6618.5	7.97616	8.26752	6.7958	8.08016	7.58615	7.33038	8.8338	8.79778	7.55087	8.17822	1.79858	2.91207	2.35533	0.787352
HLA_971	ACCTGCGACGGCAACACCTTCACCTAC	TCDGNTFTY	0.826435	0	0.0846866	0	0.0846866	0	0.001706	12	3056	83	831	234	319	276	2447	849	2986.29	4046.5	915.134	3228.76	1635.2	1565.53	8027.6	6670.29	8.00212	8.30586	6.82016	8.08016	7.40013	7.35662	8.99077	8.80557	7.57646	8.19936	1.66148	2.91064	2.28606	0.88329
HLA_972	TGGACCGCCCTGATGTTCGCCGCCTAC	WTALMFAAY	0.55034	0	0.0846866	0	0.0846866	0	4.4e-05	44	612	5	249	40	66	46	743	224	510.477	837.208	55.1286	538.126	489.97	413.05	1607.62	2025.35	6.2373	6.73127	4.02764	6.28995	6.19638	6.02599	7.38313	7.61399	5.64828	6.53476	1.30027	2.22353	1.7619	0.652842
HLA_973	TGGACCATCGGCAACAGGGCCCCCTAC	WTIGNRAPY	0.521082	0	0.0846866	0	0.0846866	0	0.000112	33	298	0	43	6	31	25	422	89	76.5715	393.234	0	292.46	84.6132	164.113	782.796	1150.33	4.3512	5.97694	0	5.68174	4.44984	5.10663	6.66415	7.04868	3.67086	5.8402	0.503731	2.12027	1.312	1.14307
HLA_974	TACCTGGGCACCCCCAACAACACCTAC	YLGTPNNTY	0.477757	0	0.0846866	0	0.0846866	0	0.016803	3.9	1246	39	310	127	147	166	1133	687	1620.76	1864.69	430.003	1941.93	610.002	1266.81	3273.03	3088.45	7.39127	7.53139	6.06611	7.57195	6.4151	7.14505	8.09378	8.03575	6.9338	7.55188	1.8779	3.12769	2.50279	0.883736
HLA_975	TACCAGAACGAGGTGACCCCCGAGTAC	YQNEVTPEY	0.523342	0	0.0846866	0	0.0846866	0	0.203183	0.77	559	16	199	66	52	83	478	188	842.287	659.618	176.411	970.967	391.582	346.667	1468.4	1302.98	6.73731	6.49318	5.17847	6.87932	5.97275	5.85124	7.29261	7.17318	6.2351	6.70477	1.93269	3.38376	2.65823	1.02606
HLA_976	TACACCGACGACTACCCCATGTACAAG	YTDDYPMYK	0.7285	0	0.0846866	0	0.0846866	0	0.023699	3.2	243	0	16	9	42	24	287	80	114.857	532.768	0	280.762	31.484	147.518	638.32	782.335	4.75236	6.27996	0	5.64106	3.48075	5.0007	6.46041	6.66356	4.06781	6.01069	0.665761	2.67996	1.67286	1.42426
HLA_977	TACACCTTCGAGCCCCACTACTTCTAC	YTFEPHYFY	0.975751	0	0.0846866	0	0.0846866	0	0.025434	3.1	1608	15	414	154	123	171	1477	322	1965.34	1560.25	165.386	2000.43	814.648	593.759	4223.95	4026.16	7.58393	7.35324	5.11431	7.60162	6.70398	6.38816	8.34876	8.30082	6.97201	7.48512	1.50833	2.86433	2.18633	0.958833
HLA_978	TACGTGTACTTCTACGACCTGAGCTAC	YVYFYDLSY	0.384846	0	0.0846866	0	0.0846866	0	0.004412	7.3	2068	122	803	148	130	205	1699	529	1888.76	1649.05	1345.14	2398.17	1580.1	975.461	5432.29	4631.31	7.54421	7.40856	7.20499	7.78288	7.36588	6.88393	8.6003	8.44081	7.38892	7.61313	2.09601	2.87264	2.48433	0.549161
HLA-B0_985	TGCCCCACCCTGAAGAAGGGCTTCCTG	CPTLKKGFL	-1	0	0.0846866	0	0.558609	0	2.4e-05	53	1769	119	277	190	189	202	1893	601	2424.77	2397.46	1312.06	2363.08	545.067	1108.23	4646.87	5160.14	7.7939	7.78258	7.18012	7.76814	6.30274	7.01142	8.44416	8.54891	7.53338	7.77539	2.38395	2.78458	2.58426	0.283294
HLA-B0_1013	TACATCATCAGGGTGACCACCGAGCTG	YIIRVTTEL	-1	0	0.668799	0	0.421823	0	0.732637	0.11	2502	343	4608	2878	1956	357	3139	3752	36728.8	24811.8	3781.82	4176.33	9067.39	6918.58	6572.33	8556.62	10.5113	10.1191	8.23822	8.33743	9.11255	8.84211	8.79078	9.05458	9.91622	9.58156	3.47824	3.29474	3.38649	0.129758
HLA-B0_1039	AAGCCCAAGCCCGCCGTGAGGTACGCCATC	KPKPAVRYAI	-1	0	0	0	0.856577	0	0.000216	26	3887	257	1300	387	447	507	4168	1628	4938.86	5670.18	2833.61	5931.09	2558.07	3001.99	10210.5	11361.6	8.50509	8.64315	7.94966	8.68813	7.8474	8.00736	9.23127	9.33808	8.26545	8.66589	2.31441	2.93217	2.62329	0.436822
HLA-B0_1047	AACCCCCCCGTGCCCGGCCACATCTTC	NPPVPGHIF	-1	0	0	0	0.641129	0	0.000292	23	830	10	535	93	116	126	1263	338	1186.86	1471.46	110.257	1474	1052.75	623.262	2180.27	3442.82	7.07991	7.29469	4.71184	7.29641	6.96011	6.43657	7.68766	8.14434	6.47629	7.29555	1.70745	2.69903	2.20324	0.70115
HLA-B0_1055	ATGCTGAGCGCCACCGGCCTGAGCCTG	MLSATGLSL	-1	0	0.594912	0	0.668543	0	0.329748	0.49	2153	49	849	738	419	162	2018	745	9418.3	5315	540.26	1895.14	1670.62	1373.76	5655.57	5500.88	9.15052	8.57848	6.2939	7.54758	7.42155	7.22603	8.64057	8.61284	8.51324	8.19037	2.62292	2.78092	2.70192	0.111723
HLA-B0_1076	GCCGCCGCCCAGGGCCAGGCCCCCCTG	AAAQGQAPL	-1	0	0.0846866	0	0.741466	0	0.006384	6.2	92	39	155	52	13	16	204	7	663.62	164.905	430.003	187.174	305.001	12.9078	241.669	556.085	6.49922	5.11141	6.06611	5.23737	5.72359	2.63245	5.4917	6.32272	6.30593	5.17637	4.08738	2.36988	3.22863	1.21446
HLA-B0_1081	AGGGCCCTGGGCCCCGGCGCCACCCTG	RALGPGATL	-1	0	0.0856685	0	0.82761	0	0.046872	2.2	880	24	52	64	94	86	1016	248	816.763	1192.39	264.617	1006.06	102.323	457.305	2311.61	2769.52	6.70657	7.08455	5.58206	6.91479	4.63786	6.12753	7.74613	7.92679	6.29469	7.00327	1.59889	2.53124	2.06506	0.659267
HLA-B0_1089	AGGGTGCTGACCGCCAGGAAGACCGTG	RVLTARKTV	-1	0	0.0846866	0	0.442291	0	0.013045	4.4	4884	217	991	421	480	485	4352	1208	5372.77	6088.78	2392.58	5673.72	1950.04	2227.52	12829.4	11863.1	8.58928	8.71437	7.78055	8.64378	7.57612	7.70909	9.45958	9.38128	8.26454	8.6797	1.97525	2.87005	2.42265	0.632718
HLA-B0_1092	AGGCCCGACACCAGGCACCTGAGGGTG	RPDTRHLRV	-1	0	0	0	0.749713	0	0.002969	8.7	1896	90	922	148	167	237	1908	579	1888.76	2118.39	992.314	2772.52	1814.27	1067.66	4980.47	5201.03	7.54421	7.65888	6.90105	7.92787	7.50399	6.97416	8.51348	8.5568	7.27347	7.8024	1.97628	2.93819	2.45723	0.680176
HLA-B0_1137	AAGCCCACCTTCAAGCACGCCAGCGTG	KPTFKHASV	-1	0	0.0846866	0	0.618556	0	0.000982	14	2905	315	1361	300	370	370	3394	1322	3828.58	4693.44	3473.1	4328.41	2678.11	2437.73	7630.95	9251.73	8.25051	8.45413	8.15309	8.37319	7.89324	7.79923	8.9401	9.13267	8.20299	8.41448	2.75147	2.81375	2.78261	0.0440434
HLA-B0_1139	ACCCCCAGCCACTACAGCGGCAACATC	TPSHYSGNI	-1	0	0.0846866	0	0.436937	0	7.3e-05	38	4651	180	1154	359	545	450	3972	748	4581.53	6913.3	1984.63	5264.28	2270.78	1379.29	12217.4	10827.3	8.43001	8.84135	7.59369	8.56889	7.72832	7.23005	9.4107	9.28992	8.09684	8.71437	1.84022	2.97431	2.40727	0.801918
HLA-B0_1147	AGGGCCCTGGGCCCCGCCGCCACCCTG	RALGPAATL	-1	0	0.088017	0	0.943091	0	0.057302	2	369	1	61	27	60	13	403	178	344.572	761.098	11.0257	152.079	120.033	328.227	969.301	1098.54	5.8452	6.63607	2.48705	5.03096	4.79606	5.79675	6.87761	7.00265	5.18626	6.12597	1.18107	2.10154	1.6413	0.650871
HLA-B0_1162	GGCCCCGGCGCCGGCAGCCTGCAGCCCCTG	GPGAGSLQPL	-1	0	0	0	0.775706	0	0.000333	22	1897	51	576	184	207	183	1521	647	2348.19	2625.79	562.311	2140.81	1133.42	1193.05	4983.1	4146.1	7.76183	7.87352	6.33383	7.6694	7.03388	7.08511	8.51401	8.33017	7.28362	7.77666	1.78997	2.97016	2.38007	0.834521
HLA-B0_1165	ATGCCCACCGACGGCCTGGTGGGCTTC	MPTDGLVGF	-1	0	0	0	0.529565	0	0.000527	18	1969	37	514	166	157	163	1599	628	2118.48	1991.54	407.951	1906.84	1011.42	1158.01	5172.23	4358.72	7.65893	7.59717	6.0136	7.55373	6.9201	7.05533	8.55125	8.38016	7.14221	7.57568	1.57982	2.71233	2.14607	0.800805
HLA-B0_1167	AACCCCGCCAACAAGGAGGAGAGCATC	NPANKEESI	-1	0	0.0846866	0	0.537209	0	0.000378	21	2165	124	463	261	246	229	2089	539	3330.86	3120.5	1367.19	2678.93	911.068	993.901	5687.09	5694.42	8.11129	8.04607	7.22124	7.89355	6.81571	6.90264	8.64613	8.64742	7.76218	7.97271	2.30901	2.87492	2.59197	0.400156
HLA-B0_1169	ATGCCCAGCATGAGCAGGAGGGTGTTC	MPSMSRRVF	-1	0	0	0	0.97703	0	3.9e-05	46	2619	175	448	232	248	246	2434	519	2960.77	3145.87	1929.5	2877.81	881.552	957.021	6879.67	6634.86	7.99354	8.05416	7.56553	7.96513	6.78282	6.86487	8.83647	8.80024	7.80226	8.01064	2.29555	2.75567	2.52561	0.325352
HLA-B0_1185	ATCCCCAGGAACAGGGACAACCTGCTG	IPRNRDNLL	-1	0	0.0846866	0	0.611113	0	0.000211	26	2259	104	1219	244	207	312	2544	911	3113.91	2625.79	1146.67	3649.9	2398.69	1679.86	5934.01	6934.71	8.04396	7.87352	7.04549	8.20273	7.78309	7.42706	8.68862	8.84444	7.66448	8.05161	2.09845	2.89196	2.49521	0.561097
HLA-B0_1239	AGCCCCAGGCCCGAGATGCAGGAGTTC	SPRPEMQEF	-1	0	0	0	0.687203	0	0.001036	14	1281	282	480	100	166	214	1646	403	1276.19	2105.7	3109.25	2503.46	944.52	743.121	3364.97	4486.84	7.15242	7.65288	8.04246	7.82583	6.85173	6.6122	8.12147	8.40913	7.69335	7.74309	3.6651	3.04262	3.35386	0.440161
HLA-B0_1249	GACCCCAACTTCCACCAGGCCGTGATG	DPNFHQAVM	-1	0	0.0846866	0	0.417322	0	0.000122	32	2926	197	713	324	278	227	2191	810	4134.86	3526.42	2172.07	2655.54	1403.01	1493.62	7686.11	5972.46	8.32745	8.16832	7.68389	7.88478	7.24708	7.30963	8.9473	8.69508	8.05657	8.03657	2.38516	2.80899	2.59707	0.299696
HLA-B0_1258	AGCCCCGTGATGGGCGTGATCGGCTTC	SPVMGVIGF	-1	0	0.0846866	0	0.620515	0	0.000257	24	5918	272	1754	503	524	599	5886	1324	6419.25	6646.92	2998.99	7007.34	3451.43	2441.42	15545.6	16044.7	8.76721	8.80206	8.00637	8.85486	8.14683	7.80074	9.6516	9.6832	8.45747	8.82881	1.99089	2.72334	2.35712	0.517919
HLA-B0_1296	TACCAGGAGTACGAGAGCATCCTGACCCTG	YQEYESILTL	-1	0	0.374646	0	0.370217	0	0.551196	0.23	908	57	453	62	54	117	855	184	791.239	684.988	628.466	1368.71	891.391	339.291	2385.16	2330.65	6.67486	6.53086	6.44487	7.22236	6.7939	5.8298	7.77744	7.75433	6.56646	6.93522	2.12413	3.04177	2.58295	0.64887
HLA-B0_1327	ACCCCCGAGACCCTGGGCCACGAGATC	TPETLGHEI	-1	0	0.120159	0	0.362943	0	0.0005	19	1829	79	206	187	203	156	1717	255	2386.48	2575.05	871.031	1824.95	405.356	470.213	4804.48	4680.38	7.77799	7.85401	6.77083	7.50986	6.00723	6.15531	8.47751	8.45135	7.39619	7.69667	2.04608	2.70561	2.37585	0.466359
HLA-B0_1333	AAGCCCAAGGCCCTGAGCGAGGCCTTC	KPKALSEAF	-1	0	0.0846866	0	0.599133	0	0.000254	24	1228	111	213	103	118	201	1184	355	1314.48	1496.83	1223.85	2351.38	419.131	654.61	3225.75	3227.47	7.18196	7.31177	7.11058	7.76318	6.04057	6.48557	8.07923	8.07976	7.1469	7.56273	2.56938	3.37731	2.97334	0.571292
HLA-B0_1353	ATGCCCATCGCCGCCGCCATCGGCACC	MPIAAAIGT	-1	0	0.0846866	0	0.36147	0	4.1e-05	45	795	21	22	38	73	52	648	80	484.953	926.002	231.54	608.317	43.2905	147.518	2088.33	1766.39	6.18611	6.83196	5.44906	6.41234	3.79077	5.0007	7.6446	7.47726	5.88401	6.644	1.36185	2.57106	1.96645	0.855036
HLA-B0_1363	GCCGCCGTGAAGGCCGGCGCCGCCCTG	AAVKAGAAL	-1	0	0	0	0.789397	0	0.005052	6.9	761	8	50	69	68	37	535	174	880.573	862.577	88.2057	432.841	98.3875	320.851	1999.02	1458.36	6.78171	6.76108	4.49094	6.07268	4.59903	5.77409	7.60091	7.28575	6.18495	6.47498	1.44307	2.45712	1.95009	0.717045
HLA-B0_1479	CACCCCGCCCACACCACCGTGGCCGCC	HPAHTTVAA	-1	0	0.155504	0	0.923332	0	0.000682	17	215	2	1	24	11	3	191	111	306.286	139.535	22.0514	35.0952	1.96775	204.681	564.769	520.648	5.72778	4.94545	3.13773	3.58616	1.0878	5.32633	6.33819	6.25699	5.10697	4.48091	1.57025	1.38702	1.47864	0.129563
HLA-A0_1579	GCCCTGTTCAGCGGCGTGAGCTGGGTG	ALFSGVSWV	-1	0	0.76054	0	-1	0	0.913341	0.03	636	112	2665	1208	689	143	940	1214	15416.4	8739.94	1234.88	1672.87	5244.05	2238.58	1670.67	2562.35	9.64325	9.07577	7.11954	7.42289	8.56504	7.71404	7.42158	7.84907	9.02722	8.55784	3.48098	3.47185	3.47642	0.00645281
HLA-A0_1580	TTCGTGTTCATCCTGACCGCCATCCTG	FVFILTAIL	-1	0	0.869592	0	-1	0	0.026113	3.1	3943	128	896	344	318	357	2952	1070	4390.1	4033.82	1411.29	4176.33	1763.1	1973.05	10357.6	8046.87	8.38734	8.30272	7.25297	8.33743	7.4754	7.58784	9.24557	8.99316	7.97305	8.32022	1.80654	2.93427	2.37041	0.797429
HLA-A0_1581	GGCCTGTTCGGCGCCATCGCCGGCTTCATC	GLFGAIAGFI	-1	0	0.743	0	-1	0	0.165037	0.96	1539	94	899	1003	611	140	1925	876	12800.2	7750.51	1036.42	1637.78	1769.01	1615.32	4042.69	5247.37	9.45729	8.95564	6.94449	7.4017	7.47874	7.38791	8.30491	8.56567	8.84207	8.45428	3.20792	2.91274	3.06033	0.20872
HLA-A0_1582	TTCGTGTGGCTGCACTACTACAGCGTG	FVWLHYYSV	-1	0	0.749713	0	-1	0	0.452987	0.31	3744	109	498	296	281	416	3684	754	3777.53	3564.47	1201.8	4866.53	979.939	1390.35	9834.86	10042.2	8.23709	8.17905	7.09241	8.49034	6.88851	7.23803	9.19379	9.21465	7.82031	8.34676	1.68951	2.81776	2.25364	0.79779
HLA-A0_1583	ATGCTGCTGGCCTTCATGACCCTGGTG	MLLAFMTLV	-1	0	0.839183	0	-1	0	0.570286	0.21	873	321	8637	2320	2408	276	1396	4983	29607.7	30545.4	3539.25	3228.76	16995.5	9188.51	2293.22	3805.36	10.2958	10.327	8.17195	8.08016	9.74076	9.12582	7.73815	8.24443	9.71562	9.73436	3.44681	3.55774	3.50228	0.0784413
HLA-A0_1584	TTCATCATGATCGTGGGCGGCCTGGTG	FIMIVGGLV	-1	0	0.450504	0	-1	0	0.024026	3.2	3043	178	633	254	243	221	2744	507	3241.53	3082.45	1962.58	2585.35	1245.59	934.894	7993.45	7479.89	8.08411	8.0338	7.58252	7.858	7.12816	6.8415	8.9865	8.92011	7.86444	7.94976	2.15728	2.47699	2.31713	0.226067
HLA-A0_1585	GGCCTGCTGGACTGGGGCATGCAGCAG	GLLDWGMQQ	-1	0	0.558531	0	-1	0	0.039272	2.5	849	37	216	100	81	53	504	308	1276.19	1027.48	407.951	620.015	425.034	567.943	2230.18	1373.86	7.15242	6.93584	6.0136	6.43136	6.05452	6.34378	7.71029	7.2261	6.73705	6.71508	2.12438	2.84344	2.48391	0.508449
HLA-A0_1586	ATGAGCGACATCTTCGCCAGCGAGGTG	MSDIFASEV	0.816274	0	0.685036	0	-1	0	0.041145	2.4	4121	118	1028	385	513	397	4165	1349	4913.34	6507.39	1301.03	4644.26	2022.85	2487.52	10825.2	11353.4	8.49991	8.78085	7.17168	8.4436	7.61276	7.81944	9.28972	9.33736	8.04179	8.62637	1.78925	2.72716	2.2582	0.663204
HLA-A0_1587	GGCCTGTACCCCCTGGCCATCCCCGTG	GLYPLAIPV	-1	0	0.997291	0	-1	0	0.853486	0.06	138	410	2862	532	611	69	214	2350	6789.34	7750.51	4520.54	807.189	5631.7	4333.33	362.503	583.344	8.82326	8.95564	8.41661	6.6948	8.63634	8.37432	5.89579	6.37049	8.64046	8.36167	4.31026	3.42325	3.86676	0.627207
HLA-A0_1588	AACCTGGTGAAGTGGCCCCTGCTGAACATC	NLVKWPLLNI	-1	0	0.539398	0	-1	0	0.022072	3.4	3570	211	979	401	414	369	4113	840	5117.53	5251.57	2326.42	4316.71	1926.43	1548.94	9377.79	11211.7	8.54062	8.56647	7.75252	8.37048	7.56394	7.34597	9.14621	9.3248	8.22228	8.47327	2.29006	2.6261	2.45808	0.237618
HLA-A0_1589	CAGCTGAAGGACAAGGCCGACTTCTGCATC	QLKDKADFCI	-1	0	0.375609	0	-1	0	0.006968	5.9	10213	560	2801	791	872	1025	9373	3000	10094.7	11061.3	6174.4	11990.9	5511.67	5531.91	26827.8	25549.9	9.21986	9.3113	8.72833	9.39198	8.6148	8.61847	10.1972	10.1484	9.004	9.35245	2.07365	2.79373	2.43369	0.509174
HLA-A0_1590	CTGCTGCTGCAGAACTTCACCGCCCTG	LLLQNFTAL	-1	0	0.577725	0	-1	0	0.55216	0.23	861	130	2439	1300	1107	258	1463	1892	16590.5	14042.3	1433.34	3018.19	4799.34	3488.79	2261.7	3988	9.71665	9.5499	7.26846	8.01274	8.47644	8.1576	7.72432	8.2913	9.10641	9.05149	3.48526	3.55754	3.5214	0.0511048
HLA-A0_1591	AAGATCCTGAGCGCCAGCAACAGGCTG	KILSASNRL	-1	0	0.3862	0	-1	0	0.167832	0.95	2306	180	375	185	219	203	2155	591	2360.96	2778.01	1984.63	2374.77	737.906	1089.79	6057.47	5874.33	7.76725	7.92985	7.59369	7.77308	6.60517	6.99465	8.70921	8.67852	7.68423	7.85453	2.40524	2.66486	2.53505	0.183579
HLA-A0_1592	CTGCTGATGGGCTGCGACATCGTGCTG	LLMGCDIVL	-1	0	0.924177	0	-1	0	0.375385	0.4	121	6641	14856	233	317	3510	89	26655	2973.53	4021.13	73221.7	41061.4	29232.9	49151.1	317.847	242.606	7.99784	8.29957	11.2013	10.6228	10.2831	10.8027	5.76471	5.49555	10.5479	10.0231	6.20481	4.68772	5.44626	1.07275
HLA-A0_1593	GGCCTGCTGTGCCTGACCCTGTTCGTG	GLLCLTLFV	-1	0	0.917559	0	-1	0	0.377801	0.4	1085	717	30099	2780	3618	431	968	25311	35478.1	45894.2	7905.43	5042.01	59227.3	46672.8	2850.11	2638.68	10.4767	10.7341	8.97543	8.52576	10.9892	10.7509	7.95546	7.87841	9.98474	10.1452	3.06853	3.16475	3.11664	0.0680324
HLA-A0_1594	GGCCTGGCCGCCGCCGTGGTGGCCGTG	GLAAAVVAV	-1	0	0.791148	0	-1	0	0.863329	0.05	151	594	10345	197	418	263	81	12076	2514.1	5302.31	6549.27	3076.68	20356.4	22267.8	396.652	220.798	7.83007	8.57609	8.78726	8.03193	9.9212	10.0109	5.98558	5.40177	8.41907	8.34057	3.45995	2.92729	3.19362	0.376652
HLA-A0_1595	TTCGTGAGCACCATGCCCGTGGAGACCCTG	FVSTMPVETL	-1	0	0.548719	0	-1	0	0.063467	1.8	1967	106	329	217	255	189	2132	979	2769.34	3234.67	1168.73	2211	647.39	1805.25	5166.98	5811.63	7.92672	8.08199	7.06452	7.70165	6.47449	7.49901	8.55024	8.66779	7.5858	7.90979	2.22734	2.62102	2.42418	0.278375
HLA-A0_1596	CTGCTGATGGAGGCCTGCGTGCCCAAGGTG	LLMEACVPKV	-1	0	0.84308	0	-1	0	0.731797	0.11	180	5642	9004	170	180	4627	117	21091	2169.53	2283.29	62207.1	54128.5	17717.6	38891.2	472.83	318.931	7.68273	7.73381	11.0382	10.8991	9.78237	10.5685	6.16085	5.76811	10.3794	10.2473	6.56158	5.43749	5.99953	0.794847
HLA-A0_1597	ATCCTGCAGAGGCTGAGCGCCACCCTG	ILQRLSATL	-1	0	0.966289	0	-1	0	0.511399	0.26	2907	315	1825	1634	1085	496	3727	1373	20853	13763.2	3473.1	5802.4	3591.14	2531.77	7636.2	10159.5	9.9453	9.52983	8.15309	8.6662	8.1865	7.83707	8.94079	9.22626	9.40624	9.18848	3.32961	3.30273	3.31617	0.0190069
HLA-A0_1598	GCCACCCTGAACACCCTGATCACCCTG	ATLNTLITL	-1	0	0.62649	0	-1	0	0.36607	0.41	3532	252	2455	1540	681	393	3102	1431	19653.4	8638.46	2778.48	4597.47	4830.83	2638.72	9277.97	8455.76	9.88605	9.0641	7.93002	8.43348	8.48298	7.87843	9.13551	9.04272	9.32518	8.79769	3.02411	3.14878	3.08644	0.0881524
HLA-A0_1599	TTCCTGCTGCTGGCCGACGCCAGGGTG	FLLLADARV	-1	0	0.844137	0	-1	0	0.622955	0.18	237	122	2614	523	635	69	376	1225	6674.49	8054.95	1345.14	807.189	5143.7	2258.87	622.559	1024.94	8.8062	8.99417	7.20499	6.6948	8.54572	7.72306	6.43544	6.93337	8.29675	8.39662	3.46343	3.55633	3.50988	0.0656933
HLA-A0_1600	ATGCTGTTCGTGAACGACCTGATGACC	MLFVNDLMT	-1	0	0.388645	0	-1	0	0.031303	2.8	2548	99	687	291	291	330	2708	475	3713.72	3691.32	1091.55	3860.47	1351.84	875.887	6693.17	7381.75	8.22006	8.21401	6.99627	8.2588	7.20996	6.77638	8.80899	8.9069	7.78474	8.23666	2.04594	2.99826	2.5221	0.673392
HLA-A0_1601	CTGGTGATGGCCTTCATCGCCTTCCTG	LVMAFIAFL	0.181336	0	0.658831	0	-1	0	0.214976	0.75	1072	142	1397	1031	862	194	1210	1705	13157.5	10934.4	1565.65	2269.49	2748.95	3143.97	2815.96	3298.35	9.48483	9.29976	7.3567	7.72775	7.91934	8.05356	7.94341	8.10148	8.90417	8.79527	3.4825	3.47047	3.47648	0.0085082
HLA-A0_1602	TTCATCATCCTGCTGCTGGCCATCGTG	FIILLLAIV	-1	0	0.409414	0	-1	0	0.033738	2.7	3249	134	702	324	292	348	2959	1411	4134.86	3704.01	1477.45	4071.04	1381.36	2601.84	8534.58	8065.96	8.32745	8.21744	7.29875	8.3119	7.23155	7.86436	9.052	8.99553	7.93993	8.26579	2.0042	2.85141	2.4278	0.599064
HLA-A0_1603	CTGATGGCCGCCATCCTGGCCTACACC	LMAAILAYT	-1	0	0.818582	0	-1	0	0.088041	1.5	1981	581	8018	3504	2950	358	2749	5008	44717.8	37420.6	6405.94	4188.03	15777.4	9234.61	5203.75	7493.52	10.7081	10.53	8.76514	8.34022	9.6664	9.13082	8.55733	8.92193	10.1489	9.94296	3.62907	3.45675	3.54291	0.121843
HLA-A0_1604	GTGCTGAAGGAGGGCAGCGAGTACAGGGTG	VLKEGSEYRV	-1	0	0.460727	0	-1	0	0.293488	0.56	1483	146	382	229	196	196	1329	490	2922.48	2486.25	1609.75	2292.89	751.68	903.546	3895.59	3622.73	7.98053	7.81893	7.38446	7.738	6.62364	6.80743	8.26786	8.19526	7.72626	7.77929	2.84016	3.23416	3.03716	0.278596
HLA-A0_1606	CTGCTGACCTACTTCTGCTTCGTGGCC	LLTYFCFVA	-1	0	0.795904	0	-1	0	0.007348	5.8	879	23	710	83	92	69	834	39	1059.24	1167.02	253.591	807.189	1397.1	71.9149	2308.99	2273.41	6.96625	7.06306	5.53966	6.6948	7.24287	4.28929	7.745	7.72947	6.48832	6.89579	1.80515	2.60895	2.20705	0.568371
HLA-A0_1607	AAGTGGATGATGGCCATGAAGTACCCCATC	KWMMAMKYPI	-1	0	0.448856	0	-1	0	0.004897	7	1581	51	319	114	134	231	1866	725	1454.86	1699.78	562.311	2702.33	627.712	1336.88	4153.02	5086.54	7.28335	7.43885	6.33383	7.90224	6.44367	7.19884	8.33183	8.53455	6.91729	7.69715	1.70249	2.87206	2.28727	0.827009
HLA-A0_1608	GTGCTGCTGGGCGCCCCCGTGGTGGTG	VLLGAPVVV	-1	0	0.756696	0	-1	0	0.851921	0.06	1002	574	11640	2616	2822	286	1527	7358	33385.2	35797	6328.76	3345.74	22904.6	13567.9	2632.09	4162.46	10.4159	10.4856	8.75302	8.11574	10.0391	9.51554	7.87591	8.3341	9.89636	9.88187	3.52456	3.46543	3.495	0.041815
HLA-A0_1609	ATCCTGATCGGCGTGGTGATCACCTGGATC	ILIGVVITWI	-1	0	0.528091	0	-1	0	0.088972	1.5	3636	248	780	245	356	421	3494	1177	3126.67	4515.85	2734.38	4925.02	1534.84	2170.35	9551.16	9524.32	8.04804	8.41557	7.91402	8.50229	7.33684	7.68311	9.16452	9.16171	7.98328	8.45987	2.20991	2.92419	2.56705	0.505074
HLA-A0_1610	AAGCTGGGCGGCGGCCAGTACGGCGTG	KLGGGQYGV	-1	0	0.671012	0	-1	0	0.741478	0.11	5438	328	928	522	491	468	4557	1319	6661.72	6228.32	3616.43	5474.85	1826.07	2432.2	14284.7	12422	8.80428	8.73702	8.19352	8.6081	7.51047	7.79696	9.56702	9.4273	8.54482	8.67464	2.24452	2.77048	2.5075	0.371908
HLA-A0_1611	AAGCTGGTGGCCTACCAGGCCACCGTG	KLVAYQATV	-1	0	0.766564	0	-1	0	0.789095	0.09	14	864	1109	17	23	401	11	2188	216.953	291.754	9526.21	4691.06	2182.23	4034.61	36.7756	29.985	5.38428	5.67933	9.16191	8.45363	7.68856	8.30291	3.63166	3.4335	8.49138	7.821	6.80829	5.16885	5.98857	1.15926
HLA-A0_1612	CTGCTGGACACCGGCCCCTTCAGCGCC	LLDTGPFSA	-1	0	0.581204	0	-1	0	0.633224	0.17	156	9	0	77	75	38	276	86	982.668	951.372	99.2314	444.539	0	158.582	409.786	752.35	6.89129	6.85896	4.60748	6.09928	0	5.07256	6.01807	6.62453	6.29517	6.54959	3.16724	3.32878	3.24801	0.114224
HLA-A0_1614	GCCATGCCCAAGACCATCTACGAGCTG	AMPKTIYEL	-1	0	0.665521	0	-1	0	0.778685	0.09	3250	75	1189	980	581	339	2934	1357	12506.7	7369.96	826.928	3965.76	2339.65	2502.27	8537.2	7997.81	9.4341	8.9053	6.71893	8.2857	7.75819	7.82535	9.05231	8.98705	8.80505	8.64274	2.53285	3.0322	2.78252	0.353092
HLA-A0_1615	ACCCTGACCGCCGCCGTGCTGCTGCTGGTG	TLTAAVLLLV	-1	0	0.520565	0	-1	0	0.096778	1.4	300	27	336	240	195	35	450	188	3062.86	2473.57	297.694	409.444	661.164	346.667	788.05	1226.66	8.02743	7.81382	5.69942	6.01724	6.49551	5.85124	6.67083	7.11286	7.42731	7.27414	3.31728	3.11089	3.21408	0.145939
HLA-A0_1616	CAGCTGAACATGGAGAAGAGGGAGGTG	QLNMEKREV	-1	0	0.541901	0	-1	0	0.042502	2.3	3046	161	478	382	319	371	2915	910	4875.05	4046.5	1775.14	4340.11	940.584	1678.01	8001.33	7946.02	8.49209	8.30586	7.4822	8.37588	6.84756	7.42596	8.98749	8.98055	8.10955	8.34148	2.28208	3.01282	2.64745	0.516711
HLA-A0_1618	ATGATCTGCTGCGACAGCAGGATCGTGGTG	MICCDSRIVV	-1	0	0.703991	0	-1	0	0.003978	7.7	6788	281	1133	564	720	688	6761	1859	7197.72	9133.17	3098.22	8048.5	2229.46	3427.94	17830.9	18429.9	8.88166	9.11978	8.03891	8.99336	7.70996	8.14001	9.78875	9.82178	8.54655	9.05857	1.91181	2.76071	2.33626	0.60026
HLA-A0_1619	GTGCTGCTGCCCGTGCTGTTCGGCGTG	VLLPVLFGV	-1	0	0.953425	0	-1	0	0.942066	0.03	462	23510	25685	424	522	17687	372	51495	5411.06	6621.55	259214	206910	50541.7	94955.3	1213.6	1014.04	8.59638	8.79824	12.4654	12.24	10.8306	11.4612	7.10217	6.92268	11.7929	11.5784	6.9424	6.0474	6.4949	0.632863
HLA-A0_1620	AAGCTGAGGAGGGGCGACCTGCCCTTCGTG	KLRRGDLPFV	-1	0	0.903002	0	-1	0	0.29251	0.57	13277	1079	4334	1991	1596	1277	11763	3632	25409	20245.2	11896.7	14938.9	8528.23	6697.3	34876.4	32064.8	10.1429	9.91572	9.3841	9.61179	9.05125	8.80961	10.4596	10.3755	9.83381	9.77526	2.6498	2.89246	2.77113	0.171586
HLA-A0_1621	ACCATGCTGAGCATCATCCTGGTGATC	TMLSIILVI	-1	0	0.96982	0	-1	0	0.337719	0.47	1225	334	14146	2518	2950	280	1469	8449	32134.5	37420.6	3682.59	3275.55	27835.8	15579.7	3217.87	4004.36	10.3777	10.53	8.21164	8.09455	10.2341	9.65379	8.07679	8.29539	9.79309	9.92079	3.19527	3.43473	3.315	0.169321
HLA-A0_1622	ATCCTGTTCTGCTTCCTGGCCGCCGTG	ILFCFLAAV	-1	0	0.863191	0	-1	0	0.306804	0.54	219	159	7507	778	1079	139	235	6314	9928.78	13687.1	1753.09	1626.08	14771.9	11642.8	575.276	640.588	9.20329	9.52428	7.4697	7.39454	9.60055	9.36253	6.35659	6.46395	8.67282	8.94345	3.08126	3.29905	3.19016	0.154001
HLA-A0_1623	ATCCTGGACATCGCCGGCTTCGAGATC	ILDIAGFEI	-1	0	0.842947	0	-1	0	0.412062	0.35	1293	217	2431	1501	989	320	1657	2453	19155.6	12545.4	2392.58	3743.49	4783.6	4523.26	3396.49	4516.83	9.8604	9.43719	7.78055	8.22804	8.47316	8.41721	8.13079	8.41579	9.28499	9.00522	3.5431	3.52071	3.53191	0.0158308
HLA-A0_1625	AAGATGAGCCCCGGCTACGTGCTGGGCGTG	KMSPGYVLGV	-1	0	0.862229	0	-1	0	0.564598	0.22	6701	669	6002	3985	2352	855	7685	4593	50856.3	29835	7376.2	10002.1	11810.4	8469.36	17602.4	20948.6	10.8368	10.3035	8.90615	9.21065	9.37682	9.04433	9.77585	9.94987	10.2791	9.89946	3.26379	3.12318	3.19348	0.0994266
HLA-A0_1627	TTCGTGGGCCTGAGCCCCACCGTGTGGCTG	FVGLSPTVWL	-1	0	0.477627	0	-1	0	0.049517	2.1	2983	119	1218	1293	1049	548	3256	1427	16501.2	13306.5	1312.06	6410.72	2396.72	2631.35	7835.84	8875.55	9.71125	9.49609	7.18012	8.76588	7.78227	7.87563	8.96659	9.09117	9.09466	9.1962	2.89864	3.51569	3.20717	0.436325
HLA-A0_1628	TACCTGACCGACATGACCCTGGAGGAGATG	YLTDMTLEEM	-1	0	0.659496	0	-1	0	0.355538	0.44	1360	403	7588	2804	2136	382	2076	4862	35784.4	27095.1	4443.36	4468.79	14931.3	8965.39	3572.49	5658.98	10.4853	10.2071	8.39939	8.4051	9.61128	9.10124	8.1813	8.64118	9.90922	9.66668	3.55085	3.50872	3.52978	0.0297957
HLA-A0_1629	ATCATCCTGGAGTTCTTCCTGATCGTG	IILEFFLIV	-1	0	0.732862	0	-1	0	0.333423	0.48	3926	181	1370	389	399	469	4188	1112	4964.39	5061.3	1995.65	5486.55	2695.82	2050.5	10312.9	11416.1	8.51025	8.52958	7.59923	8.61024	7.89983	7.62632	9.24125	9.34287	8.15508	8.57072	2.06394	2.84156	2.45275	0.549863
HLA-A0_1630	GCCCTGATCGCCGTGCTGACCGGCGGCGTG	ALIAVLTGGV	-1	0	0.811704	0	-1	0	0.271571	0.6	533	45	173	262	272	81	758	329	3343.62	3450.31	496.157	947.57	340.421	606.667	1400.1	2066.24	8.11511	8.14651	6.20891	6.85496	5.83312	6.40963	7.24501	7.63397	7.56054	7.69619	3.23004	3.19556	3.2128	0.0243778
HLA-A0_1631	GTGCTGATGATGAGGACCACCTGGGCC	VLMMRTTWA	-1	0	0.672465	0	-1	0	0.104097	1.4	938	0	221	99	126	126	761	364	1263.43	1598.31	0	1474	434.873	671.206	2463.97	2074.41	7.14238	7.37732	0	7.29641	6.07735	6.51056	7.80993	7.63792	6.45002	7.33769	1.42313	3.35646	2.3898	1.36707
HLA-A0_1632	GCCCTGACCGACCTGGGCCTGATCTACACC	ALTDLGLIYT	-1	0	0.640087	0	-1	0	0.127268	1.2	1935	75	844	441	356	139	1729	826	5628.01	4515.85	826.928	1626.08	1660.78	1523.12	5082.92	4713.09	8.63569	8.41557	6.71893	7.39454	7.41565	7.32917	8.53384	8.45831	8.07976	8.03007	2.45851	2.75633	2.60742	0.210589
HLA-A0_1633	TTCCTGCCCGACACCAGGTTCTACGTG	FLPDTRFYV	-1	0	0.957765	0	-1	0	0.956641	0.02	274	5268	29183	405	740	2185	251	48523	5168.58	9386.87	58083.4	25561	57424.8	89475	719.752	684.202	8.55055	9.14717	10.9697	10.1489	10.9582	11.4017	6.5803	6.52971	10.3618	9.76852	4.94406	3.365	4.15453	1.11656
HLA-A0_1634	GTGCTGATCGCCGGCATCATCCTGCTGATC	VLIAGIILLI	-1	0	0.585393	0	-1	0	0.109669	1.3	5346	205	1354	775	610	539	5187	1523	9890.49	7737.83	2260.27	6305.44	2664.33	2808.37	14043	14139.3	9.19943	8.95401	7.72368	8.74933	7.88808	7.94072	9.54995	9.55678	8.71216	8.85689	2.18215	2.80765	2.4949	0.442293
HLA-A0_1635	CAGCTGGAGGAGCTGGAGGACGAGCTG	QLEELEDEL	-1	0	0.445329	0	-1	0	0.150644	1.1	3388	147	620	240	340	389	3319	932	3062.86	4312.89	1620.78	4550.68	1220	1718.58	8899.71	9047.28	8.02743	8.36959	7.39128	8.42325	7.10743	7.44984	9.09389	9.11033	7.75911	8.39678	1.86834	2.9086	2.38847	0.735574
HLA-A0_1636	CTGCTGATGGACGCCCTGAAGCTGAGCATC	LLMDALKLSI	-1	0	0.910768	0	-1	0	0.480781	0.28	1227	3974	87425	3401	5609	1570	977	72535	43403.3	71150	43816.2	18366.5	172031	133752	3223.12	2663.21	10.6783	11.1726	10.6878	9.81834	12.0554	11.8038	8.07842	7.88766	10.6831	10.7091	3.30778	3.09401	3.2009	0.151158
HLA-A0_1637	GGCCTGCAGGCCGACGCCCCCCACCTG	GLQADAPHL	-1	0	0.571106	0	-1	0	0.753852	0.1	636	69	253	82	126	70	681	153	1046.48	1598.31	760.774	818.888	497.841	282.128	1670.67	1856.34	6.95414	7.37732	6.63565	6.70917	6.21229	5.6459	7.42158	7.5269	6.80752	7.09804	2.83412	2.96523	2.89968	0.0927055
HLA-A0_1638	AGCGTGGGCGGCGTGTTCACCAGCGTG	SVGGVFTSV	-1	0	0.490804	1	-1	0	0.618796	0.18	501	1257	33415	1297	2452	574	435	26570	16552.2	31103.5	13859.3	6714.88	65752.4	48994.3	1316.04	1185.77	9.71434	10.3451	9.53679	8.81223	11.0937	10.7995	7.18314	7.07899	9.6295	9.84746	3.16566	3.1378	3.15173	0.0196977
HLA-A0_1639	TTCCTGGCCCACTACATCGGCACCAGCCTG	FLAHYIGTSL	-1	0	0.855216	0	-1	0	0.458992	0.3	178	655	12694	655	954	180	161	10627	8359.06	12101.5	7221.84	2105.71	24978.6	19595.9	467.576	438.871	9.03122	9.40116	8.885	7.65288	10.1258	9.88313	6.1497	6.08648	8.96078	8.8685	3.44085	3.05016	3.24551	0.276263
HLA-A0_1640	TTCGTGTTCACCCTGACCGTGCCCAGC	FVFTLTVPS	-1	0	0.423073	0	-1	0	0.004757	7.1	2184	88	564	175	214	216	2081	480	2233.34	2714.58	970.263	2526.85	1109.81	885.106	5737	5672.61	7.7117	7.90676	6.8786	7.83513	7.01285	6.78684	8.65487	8.64358	7.37951	7.87159	1.88202	2.78354	2.33278	0.637469
HLA-A0_1641	CTGCTGCTGGAGACCAAGACCATCCTGGTG	LLLETKTILV	-1	0	0.889654	0	-1	0	0.57629	0.21	896	427	9462	1983	1986	356	1062	5319	25306.9	25192.3	4707.98	4164.63	18618.8	9808.08	2353.64	2894.91	10.1389	10.1343	8.45723	8.33462	9.83198	9.19106	7.76414	7.97106	9.61637	9.59421	3.45437	3.65437	3.55437	0.141421
HLA-A0_1642	GGCCTGATCGACATCGCCCCCCACCAGATC	GLIDIAPHQI	-1	0	0.640305	1	-1	0	0.801963	0.08	812	456	6871	2040	1888	275	1606	3582	26034.3	23949.2	5027.72	3217.06	13520.4	6605.11	2132.99	4377.81	10.1672	10.0837	8.52292	8.07653	9.51203	8.79575	7.66575	8.38453	9.65066	9.51666	3.66902	3.53202	3.60052	0.0968764
HLA-A0_1643	AAGATCATCGCCGTGTTCGACAGCAAGCTG	KIIAVFDSKL	-1	0	0.363645	0	-1	0	0.019945	3.5	3278	313	1303	289	414	399	3892	1109	3688.2	5251.57	3451.05	4667.66	2563.98	2044.96	8610.76	10609.2	8.21316	8.56647	8.14672	8.44863	7.84971	7.62362	9.06088	9.26957	8.18049	8.50929	2.59305	2.76597	2.67951	0.122273
HLA-A0_1644	GACGCCATGCCCGGCGTGCTGAGCTACGTG	DAMPGVLSYV	-1	0	0.650463	0	-1	0	0.02714	3	5553	419	1520	550	574	620	5632	1907	7019.06	7281.17	4619.77	7253.01	2990.98	3516.45	14586.8	15352.3	8.85653	8.89318	8.43832	8.88931	8.00369	8.16549	9.58794	9.63909	8.66913	8.89125	2.43069	2.81956	2.62512	0.274977
HLA-A0_1645	CACCTGGGCAACGTGAAGTACCTGGTG	HLGNVKYLV	-1	0	0.827002	0	-1	0	0.509817	0.26	3948	166	1676	1185	842	370	3556	1299	15122.9	10680.7	1830.27	4328.41	3297.95	2395.32	10370.7	9693.32	9.62403	9.27629	7.51276	8.37319	8.10136	7.78169	9.24684	9.1793	9.04518	8.9234	2.669	3.03128	2.85014	0.25617
HLA-A0_1646	AACCTGTGGAACACCTTCACCAGGCTG	NLWNTFTRL	-1	0	0.821482	0	-1	0	0.700692	0.13	2832	217	2289	2053	1298	443	3350	2155	26200.2	16465.1	2392.58	5182.39	4504.18	3973.76	7439.19	9131.79	10.1736	9.70906	7.78055	8.55321	8.41298	8.28772	8.91465	9.11963	9.56783	9.28959	3.27978	3.31675	3.29827	0.0261367
HLA-A0_1647	TTCACCACCAGCCTGTTCCTGCACCTG	FTTSLFLHL	-1	0	0.640975	0	-1	0	0.18025	0.88	2054	46	908	251	243	221	1751	548	3203.24	3082.45	507.183	2585.35	1786.72	1010.5	5395.51	4773.06	8.07223	8.0338	6.23084	7.858	7.48869	6.91919	8.59351	8.47095	7.52629	7.94976	1.87685	3.05934	2.46809	0.836146
HLA-A0_1648	TACCTGTACGGCCTGAGCCCCGCCATC	YLYGLSPAI	-1	0	0.874214	0	-1	0	0.929431	0.03	38	1026	1074	27	20	1018	17	2724	344.572	253.699	11312.4	11909	2113.36	5022.98	99.8196	46.3404	5.8452	5.54008	9.33374	9.38513	7.65651	8.52198	4.61333	3.85736	8.67068	8.71314	6.92885	6.17065	6.54975	0.536129
HLA-A0_1649	GCCATCTACGGCGCCGCCTTCAGCGGCGTG	AIYGAAFSGV	-1	0	0.995491	0	-1	0	0.16811	0.94	225	134	2797	622	528	134	464	1809	7937.92	6697.66	1477.45	1567.59	5503.8	3335.74	591.037	1264.82	8.97953	8.80966	7.29875	7.35793	8.61338	8.11275	6.38357	7.14348	8.45716	8.32691	3.5189	3.57559	3.54724	0.0400833
HLA-A0_1650	ACCATGACCGACGACATCGGCATGGGCGTG	TMTDDIGMGV	-1	0	0.717304	0	-1	0	0.363124	0.42	2323	120	730	528	366	225	2430	732	6738.3	4642.7	1323.09	2632.14	1436.46	1349.79	6102.13	6623.95	8.81571	8.44327	7.18848	7.87593	7.27063	7.20844	8.71656	8.7986	8.30194	8.1993	2.59044	2.77583	2.68314	0.131092
HLA-A0_1651	GCCCTGCAGAACGTGATGATCAGCATC	ALQNVMISI	-1	0	0.43744	0	-1	0	0.751154	0.1	453	1383	31679	1473	2504	787	502	25175	18798.3	31763.1	15248.6	9206.64	62336.3	46422	1189.95	1368.4	9.84158	10.3661	9.63231	9.12779	11.0403	10.7455	7.08251	7.22213	9.7424	9.92749	3.2986	3.30722	3.30291	0.00610045
HLA-A0_1652	TACCTGGTGACCAGGCACGCCGACGTG	YLVTRHADV	-1	0	0.434545	0	-1	0	0.100535	1.4	1381	49	332	250	136	37	1185	417	3190.48	1725.15	540.26	432.841	653.293	768.936	3627.65	3230.2	8.06824	7.45365	6.2939	6.07268	6.48356	6.64631	8.19662	8.08061	7.53175	6.98471	2.29547	1.93292	2.11419	0.256364
HLA-A0_1653	ATCCTGGACGGCAAGAACTGCACCCTG	ILDGKNCTL	-1	0	0.579018	0	-1	0	0.786968	0.09	4200	573	1873	1047	872	486	4519	1609	13361.7	11061.3	6317.73	5685.42	3685.6	2966.95	11032.7	12318.4	9.50022	9.3113	8.75127	8.64584	8.21246	7.99563	9.30871	9.41893	9.19429	9.03293	3.23742	2.98646	3.11194	0.177455
HLA-A0_1654	TACCTGGCCCTGCTGGCCGCCTTCAAGGTG	YLALLAAFKV	-1	0	0.955413	0	-1	0	0.085881	1.5	592	191	3443	883	957	124	871	1462	11268.8	12139.5	2105.91	1450.6	6774.96	2695.89	1555.08	2374.26	9.32988	9.4043	7.65298	7.28042	8.82114	7.89985	7.34993	7.77286	8.80812	8.8241	3.47723	3.51306	3.49514	0.0253369
HLA-A0_1655	GCCATCGCCGCCTGCGCCATGCTGCTGGTG	AIAACAMLLV	-1	0	0.668846	0	-1	0	0.020134	3.5	845	29	381	77	90	69	696	277	982.668	1141.65	319.746	807.189	749.713	510.78	2219.67	1897.23	6.89129	7.0411	5.77065	6.6948	6.62102	6.2379	7.70557	7.54868	6.48036	6.88287	1.86995	2.76477	2.31736	0.632729
HLA-A0_1656	ATGCTGCTGGCCGTGCTGTACTGCCTG	MLLAVLYCL	-1	0	0.463192	0	-1	0	0.293274	0.56	2509	184	3766	2837	2328	499	3128	3002	36205.6	29530.6	2028.73	5837.5	7410.55	5535.6	6590.72	8526.63	10.497	10.2932	7.61566	8.67223	8.91079	8.61914	8.79357	9.05107	9.85839	9.78047	3.36692	3.55841	3.46267	0.135403
HLA-A0_1657	GGCCAGCTGTTCAGCTTCTTCGAGGAGGTG	GQLFSFFEEV	-1	0	0.676841	0	-1	0	0.283425	0.58	3038	159	716	339	326	364	3424	883	4326.29	4135.3	1753.09	4258.22	1408.91	1628.23	7980.32	9333.5	8.3727	8.32756	7.4697	8.35684	7.25128	7.39586	8.98486	9.14147	8.01984	8.34231	2.20755	2.78288	2.49522	0.406823
HLA-A0_1658	TTCATGTACATCACCGCCGCCACCATC	FMYITAATI	-1	0	0.478543	0	-1	0	0.077631	1.6	48	16	1212	146	218	49	114	822	1863.24	2765.32	176.411	573.221	2384.91	1515.74	126.088	310.753	7.53061	7.92527	5.17847	6.35302	7.77734	7.32432	4.84488	5.74221	6.92837	7.42074	2.99607	3.61634	3.30621	0.438597
HLA-A0_1660	GCCCTGCTGGCCACCAGCATCTTCAAGCTG	ALLATSIFKL	-1	0	0.667778	0	-1	0	0.372934	0.41	438	141	759	560	262	70	678	623	7146.68	3323.46	1554.63	818.888	1493.52	1148.79	1150.55	1848.16	8.87454	8.10906	7.34963	6.70917	7.30956	7.04734	7.04887	7.52249	8.37831	7.63635	3.87918	3.1015	3.49034	0.549905
HLA-A0_1661	TACCTGGCCCCCGGCCCCGTGACCGTG	YLAPGPVTV	-1	0	0.748692	0	-1	0	0.996367	0.01	61	3647	413	25	20	3007	7	521	319.048	253.699	40210.8	35177.1	812.681	960.709	160.237	19.0813	5.76847	5.54008	10.6019	10.4682	6.70157	6.86871	5.08287	2.99979	9.9167	9.78225	7.82088	7.80962	7.81525	0.00795586
HLA-A0_1662	GGCCTGGCCATGGGCATCATGATGCTG	GLAMGIMML	-1	0	0.597814	0	-1	0	0.609218	0.19	2678	82	1404	677	340	275	2169	573	8639.82	4312.89	904.108	3217.06	2762.72	1056.6	7034.66	5912.49	9.06425	8.36959	6.80805	8.07653	7.92433	6.96375	8.85875	8.68499	8.47072	8.23376	2.44645	3.11064	2.77854	0.469649
HLA-A0_1663	TACCTGTTCACCTTCACCATCTACACC	YLFTFTIYT	-1	0	0.889654	0	-1	0	0.493692	0.26	473	646	17036	861	1284	258	285	14521	10988	16287.5	7122.61	3018.19	33522.6	26776.3	1242.49	776.883	9.30465	9.69821	8.87117	8.01274	10.42	10.1953	7.12568	6.65658	9.11122	9.17511	3.17685	3.04847	3.11266	0.0907743
HLA-A0_1664	AGCCAGATCATGTACAACTACCCCGCC	SQIMYNYPA	-1	0	0.446249	0	-1	0	0.037478	2.5	124	0	18	6	11	26	110	1	76.5715	139.535	0	304.158	35.4195	1.84397	325.727	299.85	4.3512	4.94545	0	5.72083	3.5951	1.0452	5.78913	5.70661	3.67086	5.40648	0.861571	4.01817	2.43987	2.23206
HLA-A0_1665	ATCATGGCCGTGGGCATCGTGAGCATC	IMAVGIVSI	-1	0	0.956951	0	-1	0	0.622095	0.18	366	2077	35083	909	1524	809	390	32838	11600.6	19331.9	22900.4	9464	69034.6	60552.3	961.421	1063.1	9.3589	9.86956	10.039	9.15536	11.1424	11.0113	6.86945	6.96989	9.75565	9.57491	3.51852	3.03219	3.27535	0.343888
HLA-A0_1667	ATGATGATGAACTGGAGCCCCACCACCGCC	MMMNWSPTTA	-1	0	0.674082	0	-1	0	0.1006	1.4	7	625	410	2	1	272	5	435	25.5238	12.685	6891.07	3181.96	806.777	802.128	18.3878	13.6295	3.27804	2.6163	8.83813	8.06557	6.69429	6.68851	2.96465	2.68304	8.14882	7.37671	7.34254	6.76009	7.05132	0.411857
HLA-A0_1668	TACCTGGGCCACAGCGCCGGCTTCACCGCC	YLGHSAGFTA	-1	0	0.719945	0	-1	0	0.086024	1.5	14	0	0	2	29	13	54	0	25.5238	367.864	0	152.079	0	0	36.7756	147.199	3.27804	5.91043	0	5.03096	0	0	3.63166	4.99856	2.62191	5.56441	1.63878	4.02926	2.83402	1.69032
HLA-A0_1669	GGCATGGGCTGGCTGACCATCGGCATC	GMGWLTIGI	-1	0	0.548018	0	-1	0	0.075795	1.6	2905	81	1116	426	282	220	2141	633	5436.58	3577.16	893.083	2573.65	2196.01	1167.23	7630.95	5836.16	8.60109	8.1826	6.7958	7.85347	7.69485	7.06325	8.9401	8.672	8.06017	8.03152	2.06002	2.83045	2.44523	0.544773
HLA-A0_1670	AAGCTGCACTGCACCGAGAGGAGCCTG	KLHCTERSL	-1	0	0.518572	0	-1	0	0.080973	1.6	3982	167	923	341	392	311	3131	1167	4351.82	4972.51	1841.29	3638.2	1816.23	2151.91	10460	8534.81	8.37858	8.51188	7.51877	8.19952	7.50507	7.67458	9.25541	9.05203	8.03837	8.36785	1.93672	2.762	2.34936	0.583558
HLA-A0_1671	ACCCTGCTGTGCCTGATCCCCACCGTG	TLLCLIPTV	-1	0	0.989634	0	-1	0	0.764436	0.1	437	17304	10654	307	268	14047	258	19253	3917.91	3399.57	190789	164327	20964.4	35502	1147.93	703.284	8.27357	8.1317	12.1589	12.0096	9.95063	10.4774	7.04658	6.55718	11.4861	11.337	7.30522	6.86121	7.08321	0.313965
HLA-A0_1672	ACCGTGCAGGAGTTCATCTTCAGCGCCCTG	TVQEFIFSAL	-1	0	0.466616	0	-1	0	0.045298	2.2	3527	142	1193	302	244	334	3399	1229	3854.1	3095.13	1565.65	3907.26	2347.53	2266.24	9264.84	9265.35	8.25715	8.03791	7.3567	8.27085	7.76154	7.72632	9.13409	9.13415	7.90503	8.16115	1.91618	2.59907	2.25763	0.482873
HLA-A0_1674	AAGCTGGTGGACATCTGCGACAGGATCGTG	KLVDICDRIV	-1	0	0.681141	0	-1	0	0.14026	1.1	433	383	7361	1182	1002	210	595	3114	15084.6	12710.3	4222.85	2456.66	14484.6	5742.13	1137.42	1621.91	9.6215	9.45025	8.3485	7.80697	9.58091	8.65576	7.0374	7.39198	9.1752	8.93386	3.52397	3.63849	3.58123	0.0809764
HLA-A0_1675	GCCATGTACGTGGCCATCCAGGCCGTG	AMYVAIQAV	-1	0	0.904839	0	-1	0	0.770478	0.09	1880	460	6542	3428	2517	333	2483	3557	43747.9	31928.1	5071.83	3895.57	12873	6559.01	4938.44	6768.42	10.6862	10.3713	8.53165	8.26785	9.46297	8.78875	8.50501	8.82017	10.1028	9.79327	3.62161	3.49931	3.56046	0.0864799
HLA-A0_1676	GCCGCCGACCTGACCCAGATCTTCGAGGTG	AADLTQIFEV	-1	0	0.740904	0	-1	0	0.017755	3.7	2214	250	496	201	146	177	1611	381	2565.15	1852	2756.43	2070.62	976.004	702.553	5815.81	4391.43	7.85016	7.52456	7.92205	7.63608	6.88449	6.55614	8.66851	8.38764	7.88675	7.58188	2.82861	2.81459	2.8216	0.00991241
HLA-A0_1677	TTCCTGCACAGCGGCACCGCCAAGAGC	FLHSGTAKS	-1	0	0.73058	0	-1	0	0.083291	1.6	2626	125	758	598	413	252	1950	937	7631.63	5238.89	1378.21	2948	1491.55	1727.8	6898.06	5315.52	8.94019	8.56406	7.22927	7.98922	7.30824	7.45518	8.83914	8.57857	8.41315	8.31739	2.55958	3.15131	2.85545	0.418417
HLA-A0_1678	ATCATCACCCTGTACCTGGGCACCGTG	IITLYLGTV	-1	0	0.552876	0	-1	0	0.033564	2.7	5842	231	1580	484	469	590	5354	1658	6176.77	5949.25	2546.94	6902.05	3109.04	3057.3	15346	14594.5	8.72871	8.69119	7.84304	8.83972	8.04239	8.02562	9.63867	9.58847	8.38088	8.76821	1.88753	2.7908	2.33917	0.638706
HLA-A0_1679	ACCCTGCTGCTGCTGGGCCTGATGATCCTG	TLLLLGLMIL	-1	0	0.635527	0	-1	0	0.024688	3.2	3619	240	1306	388	293	446	3821	1259	4951.63	3716.69	2646.17	5217.48	2569.88	2321.56	9506.5	10415.7	8.50767	8.22086	7.88125	8.55996	7.852	7.75043	9.15984	9.25116	8.24273	8.40472	2.34397	2.82629	2.58513	0.341055
HLA-A0_1680	TTCCTGCTGGGCCTGCTGGTGCACGTG	FLLGLLVHV	-1	0	0.828435	0	-1	0	0.95336	0.02	240	8711	14978	257	268	8022	219	25258	3279.81	3399.57	96045	93844.5	29473	46575	630.44	596.973	8.09585	8.1317	11.4726	11.4494	10.2913	10.7488	6.448	6.39355	10.813	10.7919	6.49337	5.93774	6.21555	0.392892
HLA-A0_1681	ACCATGGCCGACCTGGTGTACGCCCTG	TMADLVYAL	0	0	0.82759	0	-1	0	0.933263	0.03	161	1253	15605	378	603	398	120	15183	4824.01	7649.03	13815.2	4655.96	30706.7	27997	422.92	327.109	8.48157	8.94247	9.5336	8.44612	10.3323	10.2399	6.04954	5.79335	9.13998	8.72478	3.84239	3.04801	3.4452	0.56171
HLA-A0_1682	GCCCTGGAGGAGGGCAGGAAGTACGTG	ALEEGRKYV	-1	0	0.40081	0	-1	0	0.352815	0.44	2315	58	473	764	471	160	1972	804	9750.11	5974.62	639.491	1871.74	930.746	1482.55	6081.12	5375.49	9.18514	8.69544	6.46224	7.53516	6.83706	7.3022	8.71311	8.58979	8.55561	8.27491	2.64218	2.84524	2.74371	0.143581
HLA-A0_1683	CTGATGACCGGCGACACCTACACCGCC	LMTGDTYTA	-1	0	0.779718	0	-1	0	0.155253	1	191	8	15	46	34	26	230	106	587.048	431.289	88.2057	304.158	29.5162	195.461	501.725	626.958	6.37681	6.06909	4.49094	5.72083	3.41826	5.28046	6.22004	6.44247	5.8249	5.91005	2.58009	2.92024	2.75017	0.240519
HLA-A0_1684	GTGCTGACCGACTTCAAGACCTGGCTG	VLTDFKTWL	-1	0	0.870526	0	-1	0	0.589315	0.21	3629	199	1720	999	724	402	3951	1924	12749.2	9183.91	2194.12	4702.76	3384.53	3547.8	9532.77	10770.1	9.4533	9.12532	7.69399	8.45612	8.12727	8.17437	9.1626	9.28462	8.919	8.84568	2.70341	2.88795	2.79568	0.130489
HLA-A0_1685	ATCACCAGCTACAAGTTCGAGAGCGTG	ITSYKFESV	-1	0	0.513413	0	-1	0	0.055863	2	1730	56	518	155	180	181	1519	456	1978.1	2283.29	617.44	2117.41	1019.29	840.851	4544.42	4140.65	7.5904	7.73381	6.4272	7.65842	6.92785	6.7356	8.42188	8.32885	7.16917	7.69683	1.82498	2.95817	2.39158	0.801283
HLA-A0_1686	CTGCTGATGCTGCTGCCCACCGCCCTG	LLMLLPTAL	-1	0	0.895099	0	-1	0	0.541621	0.24	456	17	415	409	244	85	633	450	5219.63	3095.13	187.437	994.364	816.616	829.787	1197.84	1725.5	8.56037	8.03791	5.23876	6.90311	6.70639	6.72237	7.08911	7.45385	7.90268	7.62352	3.23535	3.31012	3.27274	0.0528656
HLA-A0_1687	AAGCTGCCCACCTGGCTGGGCGCCGCC	KLPTWLGAA	-1	0	0.507342	0	-1	0	0.159803	0.98	249	16	43	31	27	26	306	73	395.62	342.494	176.411	304.158	84.6132	134.61	654.081	834.127	5.98298	5.83917	5.17847	5.72083	4.44984	4.90978	6.48476	6.72758	5.65954	5.78175	2.41316	2.52104	2.4671	0.0762799
HLA-A0_1688	TACACCGCCTTCACCATCCCCAGCATC	YTAFTIPSI	-1	0	0.820948	0	-1	0	0.332402	0.48	119	2479	12892	165	304	925	96	16215	2105.72	3856.23	27332.7	10821	25368.2	29900	312.593	261.687	7.65289	8.2577	10.2159	9.28934	10.1413	10.3056	5.7481	5.57096	9.59698	8.90104	5.04036	3.60832	4.32434	1.01261
HLA-A0_1689	CAGATGACCAGCACCTTCATCATGCTG	QMTSTFIML	-1	0	0.44174	0	-1	0	0.217666	0.74	3902	240	1420	253	276	330	3445	791	3228.77	3501.05	2646.17	3860.47	2794.2	1458.58	10249.9	9390.75	8.08017	8.1611	7.88125	8.2588	7.93566	7.28591	9.23512	9.14759	7.98564	8.21115	2.09698	2.62509	2.36104	0.373431
HLA-A0_1690	TACCTGGTGATCTACCTGAACAGGACC	YLVIYLNRT	-1	0	0.380044	0	-1	0	0.081794	1.6	1458	55	453	249	248	153	1402	466	3177.72	3145.87	606.414	1789.85	891.391	859.291	3829.92	3821.72	8.06423	8.05416	6.40921	7.49045	6.7939	6.75727	8.25086	8.24872	7.54595	7.81151	2.27442	2.97616	2.62529	0.496201
HLA-A0_1691	TGGCTGATGTGGTTCATCATCAGCATC	WLMWFIISI	-1	0	0.933254	0	-1	0	0.29299	0.56	360	124	5542	1057	1310	89	398	4114	13489.4	16617.3	1367.19	1041.16	10905.3	7586.1	945.66	1084.91	9.50973	9.71826	7.22124	6.94905	9.29709	8.9342	6.85294	6.99017	8.91318	9.08594	3.24649	3.41711	3.3318	0.120648
HLA-A0_1692	AGCATGCACTACAAGCTGGACGAGGTG	SMHYKLDEV	-1	0	0.749099	0	-1	0	0.571371	0.21	1239	540	9750	2490	2206	362	1643	4642	31777.2	27983	5953.88	4234.82	19185.6	8559.72	3254.64	4478.66	10.3665	10.2394	8.69197	8.35133	9.86197	9.05494	8.08815	8.4073	9.84515	9.68719	3.54174	3.60017	3.57095	0.041317
HLA-A0_1693	GCCCTGAACATCGCCCTGATCGCCGTG	ALNIALIAV	-1	0	0.727865	0	-1	0	0.612846	0.19	1195	163	1262	888	476	105	1411	259	11332.6	6038.04	1797.19	1228.33	2483.3	477.589	3139.06	3846.25	9.33553	8.706	7.49454	7.11423	7.81775	6.17084	8.052	8.25511	8.78964	8.19814	3.44891	3.01409	3.2315	0.307462
HLA-A0_1694	ACCCTGACCAGGGGCCAGAACACCGTG	TLTRGQNTV	-1	0	0.65999	0	-1	0	0.18078	0.88	3039	192	562	332	356	336	2842	1221	4236.96	4515.85	2116.94	3930.66	1105.88	2251.49	7982.94	7747.03	8.35184	8.41557	7.6582	8.27682	7.0093	7.71979	8.98519	8.95519	8.06399	8.3486	2.33735	2.92825	2.6328	0.417828
HLA-A0_1695	AGCCTGGTGAAGCACCACATGTACGTG	SLVKHHMYV	-1	0	0.815895	0	-1	0	0.827157	0.06	4206	228	1251	366	352	379	3562	915	4670.86	4465.11	2513.86	4433.69	2461.65	1687.23	11048.5	9709.68	8.44931	8.40427	7.82997	8.39721	7.809	7.43144	9.31014	9.18098	8.18684	8.40075	2.11249	2.79391	2.4532	0.481837
HLA-A0_1696	TTCATCTACAGCATCATGGAGACCATC	FIYSIMETI	-1	0	0.718615	0	-1	0	0.603687	0.19	281	277	7974	855	996	257	350	4395	10911.4	12634.2	3054.12	3006.49	15690.8	8104.26	738.14	954.067	9.29766	9.44424	8.02457	8.00886	9.6609	9.00027	6.60549	6.86178	8.85135	8.96461	3.27231	3.67615	3.47423	0.285555
HLA-A0_1697	ATCCTGCTGGCCGAGCTGGAGCAGCTG	ILLAELEQL	-1	0	0.671403	1	-1	0	0.917728	0.03	465	2422	35773	787	1664	890	374	35984	10043.6	21107.8	26704.3	10411.6	70392.3	66353.5	1221.48	1019.49	9.21479	9.95744	10.1926	9.25077	11.1619	11.1028	7.10863	6.92804	9.81874	9.66527	3.64145	3.03796	3.3397	0.426731
HLA-A0_1698	AGCCTGACCACCATCAGCACCACCCTG	SLTTISTTL	-1	0	0.494624	0	-1	0	0.685534	0.14	576	563	17981	1409	2443	175	699	11540	17981.5	30989.4	6207.48	2047.22	35382.1	21279.4	1513.06	1905.41	9.79716	10.3414	8.73367	7.62473	10.474	9.96554	7.32255	7.55298	9.40059	9.71228	3.14894	3.2531	3.20102	0.0736569
HLA-A0_1699	AGGCTGCAGCACCTGGTGGCCGAGATC	RLQHLVAEI	-1	0	0.542037	0	-1	0	0.551888	0.23	1093	770	12151	2671	2292	597	1868	5733	34087.1	29073.9	8489.8	6983.94	23910.1	10571.5	2871.13	5091.99	10.4367	10.2776	9.04674	8.85151	10.0821	9.26601	7.96281	8.53562	9.96597	9.79979	3.63457	3.73753	3.68605	0.0728057
HLA-A0_1701	GTGATCGACGAGATCCTGTTCAAGGTG	VIDEILFKV	-1	0	0.979376	0	-1	0	0.964836	0.02	1702	1278	38434	5746	6666	1124	2236	22660	73330	84558	14090.9	13149	75628.5	41784.4	4470.87	6095.13	11.2027	11.3452	9.55335	9.48418	11.2336	10.6403	8.40556	8.71541	10.6854	10.7966	3.32679	3.61979	3.47329	0.207186
HLA-A0_1702	GAGCTGGTGAGGTACATCGAGCTGGTG	ELVRYIELV	-1	0	0.475653	0	-1	0	0.140107	1.1	2355	139	377	183	189	238	2298	648	2335.43	2397.46	1532.57	2784.22	741.842	1194.89	6186.19	6264.13	7.75638	7.78258	7.33536	7.93208	6.61048	7.08665	8.73024	8.74275	7.56786	7.86012	2.13838	2.70977	2.42407	0.404034
HLA-A0_1703	TTCCTGCTGGCCCTGCTGAGCTGCCTG	FLLALLSCL	-1	0	0.904839	0	-1	0	0.488104	0.27	3722	904	22777	8174	8387	949	5754	12929	104316	106389	9967.24	11101.8	44819.4	23840.7	9777.07	15684.9	11.5552	11.5749	9.20716	9.31495	10.7104	10.0792	9.1879	9.66052	10.9533	10.981	3.47372	3.57957	3.52665	0.0748504
HLA-A0_1704	TTCATCAGCGGCATCCAGTACCTGGCC	FISGIQYLA	-1	0	0.495407	0	-1	0	0.287767	0.57	769	8	120	147	113	45	631	164	1876	1433.4	88.2057	526.428	236.13	302.411	2020.03	1720.05	7.53743	7.2685	4.49094	6.26801	5.46861	5.71509	7.61136	7.45069	6.89072	6.88849	2.05714	2.64919	2.35317	0.418642
HLA-A0_1705	GGCCTGTTCGGCAAGACCCAGGTGGGCGTG	GLFGKTQVGV	-1	0	0.83122	0	-1	0	0.719475	0.12	914	306	10173	1784	2071	256	968	5813	22767.3	26270.6	3373.87	2994.79	20017.9	10719	2400.92	2638.68	10.0331	10.1762	8.12411	8.00496	9.90443	9.27987	7.78403	7.87841	9.47819	9.59108	3.25568	3.53045	3.39307	0.194292
HLA-A0_1706	TACCTGGTGGCCTACCAGAAGACCGTG	YLVAYQKTV	-1	0	0.581488	0	-1	0	0.784627	0.09	141	5032	2713	69	67	3634	36	5209	880.573	849.892	55481.4	42512	5338.51	9605.25	370.383	98.1326	6.78171	6.74629	10.9238	10.6576	8.58289	9.17017	5.91723	4.59646	10.2464	9.98423	7.37948	6.83509	7.10728	0.384938
HLA-A0_1707	AAGATCCTGAGCGTGCTGGCCCCCCTG	KILSVLAPL	-1	0	0.899738	0	-1	0	0.387608	0.38	149	5068	21650	369	464	2378	184	34952	4709.15	5885.82	55878.3	27818.8	42601.8	64450.5	391.398	501.567	8.45747	8.68047	10.9309	10.2335	10.6597	11.0737	5.97228	6.21973	10.3187	9.7323	5.32017	3.80101	4.56059	1.07421
HLA-A0_1708	TTCCTGCCCGACACCAGGTTCTTCGTG	FLPDTRFFV	-1	0	0.978221	0	-1	0	0.921491	0.03	600	4495	74529	1658	3542	1669	801	75368	21159.3	44930.1	49560.6	19524.6	146654	138976	1576.1	2183.45	9.95988	10.7129	10.811	9.87948	11.8958	11.8421	7.36334	7.68912	10.4734	10.3806	3.53701	2.98554	3.26128	0.389952
HLA-A0_1709	TACCAGTACGTGAGGCTGCACGAGATG	YQYVRLHEM	-1	0	0.795397	0	-1	0	0.559132	0.23	2473	94	429	218	214	167	2279	878	2782.1	2714.58	1036.42	1953.63	844.165	1619.01	6496.16	6212.34	7.93132	7.90676	6.94449	7.57796	6.73953	7.39019	8.77912	8.73445	7.55499	7.75581	1.8916	2.37812	2.13486	0.344018
HLA-A0_1710	GCCCTGTACGCCTGCGTGCTGGCCGCC	ALYACVLAA	-1	0	0.841266	0	-1	0	0.33825	0.47	42	0	564	180	78	0	40	188	2297.15	989.427	0	0	1109.81	346.667	110.327	109.036	7.73986	6.89814	0	0	7.01285	5.85124	4.71247	4.70081	7.04715	6.206	3.24347	3.21842	3.23095	0.0177101
HLA-A0_1711	GACATGACCCCCGCCGAGCTGGAGGTG	DMTPAELEV	-1	0	0.398755	0	-1	0	0.042726	2.3	718	41	113	68	56	62	726	285	867.811	710.358	452.054	725.301	222.356	525.532	1886.07	1979.01	6.76713	6.56718	6.11601	6.58796	5.40877	6.26631	7.54278	7.59086	6.49365	6.57762	2.19713	2.46051	2.32882	0.186239
HLA-A0_1713	CTGCTGAACCCCTGCCTGATCAACGTG	LLNPCLINV	-1	0	0.888264	0	-1	0	0.86159	0.05	982	6314	95391	2459	4523	2616	1000	92884	31381.6	57374.1	69616.3	30603	187706	171275	2579.55	2725.91	10.354	10.9574	11.1508	10.3289	12.1426	12.051	7.85576	7.91092	10.8297	10.6917	3.63175	3.11809	3.37492	0.363218
HLA-A0_1714	ATGCTGTGGATGGCCGAGATCCCCCTG	MLWMAEIPL	-1	0	0.934631	0	-1	0	0.282347	0.58	269	896	22257	901	1101	395	257	15079	11498.5	13966.1	9879.04	4620.87	43796.2	27805.2	706.618	700.558	9.35006	9.54446	9.19827	8.43855	10.6873	10.233	6.5619	6.5533	9.27704	9.13718	3.22735	3.15212	3.18973	0.0531957
HLA-A0_1715	TTCCTGGGCAAGATCTGGCCCAGC	FLGKIWPS	-1	0	0.891065	0	-1	0	0.164911	0.96	97	5170	1709	37	25	4901	74	1975	472.191	317.124	57002.9	57333.8	3362.88	3641.84	254.803	201.717	6.1595	5.76244	10.9509	10.9567	8.12085	8.20052	5.54441	5.31181	10.266	10.269	7.60544	7.5978	7.60162	0.00540786
HLA-A0_1717	TTCCTGGCCCACGCCATCGGCACCAGCATC	FLAHAIGTSI	-1	0	0.805642	0	-1	0	0.303288	0.55	957	174	1863	1432	945	188	1225	961	18275.1	11987.3	1918.47	2199.3	3665.92	1772.06	2513.88	3339.23	9.81335	9.39169	7.55981	7.69635	8.20711	7.48046	7.82998	8.1138	9.22007	8.86705	3.63169	3.58006	3.60588	0.0365075
HLA-A0_1718	CTGGTGATGGACAAGAACCACGCCATC	LVMDKNHAI	-1	0	0.464986	0	-1	0	0.463327	0.29	1816	131	1139	1306	797	224	1879	1278	16667.1	10109.9	1444.37	2620.44	2241.27	2356.6	4770.33	5121.98	9.72125	9.22137	7.27612	7.87148	7.71524	7.7654	8.47038	8.54149	9.11126	8.75875	3.29203	3.27164	3.28184	0.0144162
HLA-A0_1719	TTCGTGGTGTTCCTGCTGGTGACCCTG	FVVFLLVTL	-1	0	0.377828	0	-1	0	0.085097	1.5	1746	49	328	145	172	183	1804	422	1850.48	2181.81	540.26	2140.81	645.422	778.156	4586.45	4917.53	7.52374	7.68837	6.2939	7.6694	6.47145	6.65821	8.43108	8.50077	7.08705	7.67893	1.7074	2.73599	2.2217	0.727325
HLA-A0_1720	TACCTGTTCCACGGCTACAACATGGGCAAC	YLFHGYNMGN	-1	0	0.691369	0	-1	0	0.000938	15	1321	170	1301	797	435	243	1588	1594	10171.3	5517.96	1874.37	2842.71	2560.04	2939.29	3470.05	4328.74	9.22742	8.61594	7.53656	7.95286	7.84817	7.98626	8.15221	8.37326	8.70348	8.33839	3.36363	3.24353	3.30358	0.0849282
HLA-A0_1721	CTGATGATGATGCTGCCCGCCACCCTG	LMMMLPATL	-1	0	0.71265	0	-1	0	0.3231	0.5	305	141	5731	939	1063	159	348	3258	11983.4	13484.1	1554.63	1860.05	11277.2	6007.66	801.184	948.615	9.39136	9.50934	7.34963	7.52889	9.33062	8.70096	6.68734	6.85606	8.82026	8.94547	3.23719	3.62469	3.43094	0.274006
HLA-A0_1722	AGCCTGGACCAGACCCACATCAAGACCATC	SLDQTHIKTI	-1	0	0.387077	0	-1	0	0.127752	1.2	2807	138	853	323	303	245	2420	763	4122.1	3843.54	1521.55	2866.11	1678.49	1406.95	7373.52	6596.69	8.32436	8.25441	7.32814	7.96106	7.42625	7.24989	8.90579	8.79448	7.94549	8.11845	2.17872	2.79454	2.48663	0.43545
HLA-A0_1723	AAGCTGCCCGACCTGTGCACCGAGCTG	KLPDLCTEL	-1	0	0.408467	0	-1	0	0.756432	0.1	1760	549	10556	3056	2411	432	2400	5172	39000.4	30583.4	6053.12	5053.71	20771.6	9537.02	4623.22	6542.17	10.5714	10.3282	8.70849	8.52808	9.94139	9.16304	8.43906	8.78618	10.0225	9.78805	3.49149	3.51605	3.50377	0.0173683
HLA-A0_1724	ATGAGCTGCGACGACGTGGTGTTCGGCATC	MSCDDVVFGI	-1	0	0.360643	0	-1	0	0.00309	8.5	5742	176	1084	403	437	573	5276	1528	5143.05	5543.33	1940.53	6703.18	2133.04	2817.59	15083.3	14381.9	8.5456	8.62053	7.57123	8.81049	7.66577	7.94399	9.62141	9.57379	8.17267	8.72001	1.66102	2.76554	2.21328	0.781014
HLA-A0_1726	GGCCTGGACGACAGCGCCCTGGACGCC	GLDDSALDA	-1	0	0.44588	0	-1	0	0.050307	2.1	1228	19	251	120	121	122	921	691	1531.43	1534.88	209.489	1427.2	493.905	1274.18	3225.75	2510.56	7.33461	7.33686	5.34943	7.26417	6.20437	7.15085	8.07923	7.82866	6.77017	7.30118	1.60962	2.98	2.29481	0.969004
HLA-A0_1727	TACATCATCGACAAGGACACCAACAGCGTG	YIIDKDTNSV	-1	0	0.68565	0	-1	0	0.642335	0.17	1318	170	4634	1836	1537	155	1404	2121	23430.9	19496.8	1874.37	1813.25	9118.55	3911.06	3462.16	3827.17	10.0619	9.87806	7.53656	7.50343	9.11818	8.27182	8.14994	8.25014	9.4457	9.27388	3.35099	3.4534	3.4022	0.0724124
HLA-A0_1728	AGCGTGGTGGCCCTGAGCCCCTACGTG	SVVALSPYV	-1	0	0.871874	0	-1	0	0.491036	0.27	2294	69	996	492	227	201	2267	652	6278.87	2879.49	760.774	2351.38	1959.88	1202.27	6025.95	6179.63	8.7451	7.96571	6.63565	7.76318	7.58115	7.0928	8.704	8.72918	8.16645	7.86957	2.33746	2.59527	2.46636	0.182299
HLA-A0_1729	AGCCTGTGCAGCTGCATCTGCACCGTG	SLCSCICTV	-1	0	0.893368	0	-1	0	0.273405	0.6	245	15480	6562	174	122	16244	145	5062	2220.57	1547.57	170678	190029	12912.4	9334.18	643.574	395.256	7.70597	7.34508	12.0475	12.1549	9.46602	9.14155	6.46859	5.98206	11.3673	11.4699	7.50924	7.67533	7.59228	0.117448
HLA-A0_1730	AGCTTCCAGGTGGACTGCTTCCTGTGG	SFQVDCFLW	-1	0	0.376444	0	-1	0	0.000109	33	2273	215	1031	1159	1005	303	2692	1496	14791.1	12748.4	2370.53	3544.61	2028.75	2758.58	5970.79	7338.14	9.60185	9.45324	7.77129	8.17347	7.61567	7.92283	8.6948	8.90098	9.0574	9.00547	3.26639	3.21593	3.24116	0.0356748
HLA-A0_1731	ACCGTGCTGAGCTTCTGCGCCTTCGCC	TVLSFCAFA	-1	0	0.938277	0	-1	0	0.027239	3	246	15	12	23	31	46	307	137	293.524	393.234	165.386	538.126	23.613	252.624	646.201	836.853	5.68536	5.97694	5.11431	6.28995	3.20327	5.53585	6.47266	6.73084	5.44006	6.14564	2.25424	3.15869	2.70646	0.639544
HLA-A0_1732	ATCCTGAACCCCTACATGCCCAGCGTG	ILNPYMPSV	-1	0	0.866054	0	-1	0	0.98884	0.01	111	11781	7149	141	206	9910	156	11800	1799.43	2613.1	129894	115931	14067.4	21758.9	291.578	425.241	7.49578	7.86868	11.7745	11.6608	9.55169	9.98782	5.67873	6.05501	11.0951	10.9899	7.35684	6.97386	7.16535	0.270811
HLA-A0_1733	GGCCTGTTCCCCGTGAGCATCCCCATC	GLFPVSIPI	-1	0	0.930117	0	-1	0	0.774147	0.09	326	407	12110	902	1374	193	392	8319	11511.3	17429.1	4487.46	2257.79	23829.4	15340	856.347	1068.56	9.35117	9.76596	8.40927	7.72258	10.0787	9.63828	6.75384	6.975	8.98724	9.19466	3.18558	3.28182	3.2337	0.0680545
HLA-A0_1734	CTGCTGGACGGCACCGCCACCCTGAGGCTG	LLDGTATLRL	-1	0	0.428822	0	-1	0	0.280942	0.58	1645	81	974	733	478	265	2082	639	9354.49	6063.41	893.083	3100.08	1916.59	1178.3	4321.14	5675.34	9.14372	8.71019	6.7958	8.0395	7.55882	7.07267	8.37151	8.64406	8.54184	8.43005	2.93569	3.20974	3.07272	0.193782
HLA-A0_1736	AGCCTGGGCAAGAGCGAGTTCCAGATC	SLGKSEFQI	-1	0	0.574787	0	-1	0	0.425433	0.33	7356	615	3116	1746	1225	809	6688	2388	22282.3	15539.1	6780.81	9464	6131.51	4403.4	19323	18230.9	10.0116	9.65118	8.822	9.15536	8.72136	8.39036	9.8691	9.81093	9.58415	9.43369	2.85483	3.07899	2.96691	0.158505
HLA-A0_1737	ACCCTGACCGCCGCCCTGTTCCTGCTGGTG	TLTAALFLLV	-1	0	0.618469	0	-1	0	0.060554	1.9	193	244	4195	379	561	59	146	4007	4836.77	7116.26	2690.27	690.205	8254.71	7388.79	506.979	397.982	8.48421	8.87028	7.89777	6.53844	9.01866	8.90786	6.23044	5.98892	8.23338	8.26982	3.5226	3.12727	3.32493	0.279541
HLA-A0_1738	GACACCATGAGCATCTACATCGCCGTGGCC	DTMSIYIAVA	-1	0	0.591931	0	-1	0	0.000535	18	636	41	45	27	66	64	808	52	344.572	837.208	452.054	748.697	88.5487	95.8865	1670.67	2202.53	5.8452	6.73127	6.11601	6.61967	4.49478	4.57354	7.42158	7.69782	5.98975	6.67702	2.02353	2.4535	2.23851	0.304034
HLA-A0_1739	TTCATCGGCTACATGGTGAAGAACGTG	FIGYMVKNV	-1	0	0.437021	0	-1	0	0.108611	1.3	2151	114	562	259	214	134	1784	302	3305.34	2714.58	1256.93	1567.59	1105.88	556.879	5650.32	4863.02	8.1036	7.90676	7.13722	7.35793	7.0093	6.32414	8.63964	8.48962	7.73287	7.66953	2.25195	2.52655	2.38925	0.194176
HLA-A0_1740	AGGCTGGACAGCTACGTGAGGAGCCTG	RLDSYVRSL	-1	0	0.649001	1	-1	0	0.86612	0.05	257	3086	16610	291	519	1294	208	27137	3713.72	6583.5	34025.3	15137.7	32684.3	50039.9	675.096	566.988	8.22006	8.79247	10.4349	9.62501	10.3947	10.8206	6.51633	6.3421	9.84536	9.29299	4.95687	3.42212	4.1895	1.08523
HLA-A0_1741	AGCCTGCTGAGGAAGTTCCTGTACTGCATC	SLLRKFLYCI	-1	0	0.461815	0	-1	0	0.034515	2.6	12623	457	3071	875	931	1242	11479	3083	11166.7	11809.7	5038.75	14529.4	6042.96	5684.96	33158.5	31290.7	9.32078	9.37676	8.52511	9.584	8.70681	8.64576	10.4091	10.3511	9.00008	9.48574	1.75182	2.76151	2.25666	0.713958
HLA-A0_1742	AGGGTGGCCAGCCCCACCAGCGGCGTG	RVASPTSGV	-1	0	0.520823	0	-1	0	0.322789	0.5	3031	137	574	383	375	307	3075	698	4887.82	4756.86	1510.52	3591.41	1129.49	1287.09	7961.93	8382.16	8.49471	8.46755	7.32087	8.18658	7.03041	7.16092	8.98255	9.03398	8.07096	8.3369	2.18818	2.79355	2.49087	0.428061
HLA-A0_1744	ACCCTGCCCGACGTGAAGAGCTTCGTG	TLPDVKSFV	-1	0	0.757111	0	-1	0	0.696228	0.13	8160	384	5621	3255	1785	972	7957	3423	41540.1	22642.7	4233.87	11370.8	11060.7	6311.91	21434.9	21690	10.6344	10.0276	8.35111	9.3389	9.31125	8.75035	9.97282	9.98465	10.0384	9.74142	2.8383	3.13085	2.98458	0.206865
HLA-A0_1745	AACATCGCCGAGTACATCGCCGGCCTG	NIAEYIAGL	-1	0	0.831967	0	-1	0	0.577875	0.21	277	551	18214	1079	1527	286	391	11905	13770.1	19369.9	6075.17	3345.74	35840.6	21952.5	727.632	1065.83	9.53033	9.87153	8.71213	8.11574	10.4869	9.99668	6.59117	6.97245	9.20268	9.33775	3.10853	3.2394	3.17396	0.0925397
HLA-A0_1746	GGCCTGTTCCAGGAGGCCTACCCCCTG	GLFQEAYPL	-1	0	0.844137	0	-1	0	0.69124	0.14	322	349	8279	782	1440	137	445	4645	9979.82	18266.3	3847.97	1602.68	16291	8565.25	845.84	1213.03	9.20842	9.81287	8.25556	7.38006	9.69843	9.05559	6.74151	7.1017	8.84143	9.20387	3.33558	3.47476	3.40517	0.0984153
HLA-A0_1747	TTCCTGTTCTGGTTCCTGAAGAGCGGCGCC	FLFWFLKSGA	-1	0	0.943142	0	-1	0	0.062316	1.8	1822	155	604	576	312	180	1979	727	7350.87	3957.71	1708.99	2105.71	1188.52	1340.57	4786.09	5394.57	8.90271	8.28367	7.44424	7.65288	7.08131	7.20159	8.47368	8.59333	8.41868	8.01721	3.02321	2.76263	2.89292	0.184261
HLA-A0_1748	AGCCTGCTGTTCAAGACCGAGGACGGCGTG	SLLFKTEDGV	-1	0	0.610838	0	-1	0	0.109902	1.3	5295	137	847	437	470	529	4490	1394	5576.96	5961.93	1510.52	6188.45	1666.68	2570.5	13909.1	12239.3	8.62658	8.69332	7.32087	8.7306	7.41919	7.85224	9.54037	9.41249	8.17322	8.71213	1.66461	2.91156	2.28809	0.881732
HLA-A0_1749	GTGCAGACCCTGATCAGCCTGAACAGCATG	VQTLISLNSM	-1	0	0.486419	0	-1	0	0.000862	15	2647	251	545	279	297	314	2651	655	3560.58	3767.43	2767.45	3673.3	1072.42	1207.8	6953.22	7226.38	8.17796	8.23441	7.92604	8.20912	6.97861	7.09738	8.8471	8.88563	8.05991	8.22185	2.68411	2.95257	2.81834	0.18983
HLA-A0_1750	TTCAGCTTCGGCGCCAGCTGCTTCATCCTG	FSFGASCFIL	-1	0	0.670181	0	-1	0	0.003622	8	5410	184	1267	441	382	588	5491	2006	5628.01	4845.66	2028.73	6878.66	2493.14	3699.01	14211.2	14968	8.63569	8.48604	7.61566	8.83632	7.8217	8.21609	9.56185	9.61373	8.25046	8.67644	1.795	2.69189	2.24345	0.634193
HLA-A0_1751	CTGCTGGTGATCAGCGGCCTGTTCCCCGTG	LLVISGLFPV	-1	0	0.849093	0	-1	0	0.289194	0.57	695	519	20840	1714	2497	324	691	15867	21873.9	31674.4	5722.34	3790.28	41007.9	29258.3	1825.65	1883.6	9.9931	10.3633	8.65231	8.24046	10.6215	10.284	7.51024	7.54147	9.53236	9.7832	3.05681	3.23596	3.14638	0.126683
HLA-A0_1752	AAGTGCATCGACTTCTACAGCAGGATC	KCIDFYSRI	-1	0	0.442402	0	-1	0	0.0149	4.1	2105	129	1975	778	565	235	2336	1672	9928.78	7167	1422.32	2749.12	3886.31	3083.12	5529.48	6367.72	9.20329	8.87738	7.26075	7.9194	8.26547	8.03402	8.61803	8.75915	8.6441	8.50897	2.83462	2.93424	2.88443	0.0704379
HLA-A0_1753	AACCTGTTCGACATCCCCCTGCTGACC	NLFDIPLLT	-1	0	0.915684	0	-1	0	0.669614	0.15	374	148	4692	988	1205	168	827	2926	12608.8	15285.4	1631.81	1965.33	9232.68	5395.46	982.435	2254.32	9.44223	9.63472	7.39805	7.58392	9.13061	8.5935	6.89105	7.72105	8.87084	9.06258	3.35116	3.52021	3.43569	0.119541
HLA-A0_1754	TTCATCAGCAGCTTCCTGCTGCCCCTGACC	FISSFLLPLT	-1	0	0.619155	0	-1	0	0.007628	5.7	97	1277	11698	186	364	562	55	15667	2373.72	4617.33	14079.8	6574.5	23018.7	28889.5	254.803	149.925	7.77263	8.43779	9.55257	8.79111	10.0441	10.2713	5.54441	5.01678	9.01527	8.62997	4.23316	3.20259	3.71787	0.728719
HLA-A0_1755	CTGATCCTGGGCCTGGTGCTGGCCCTGGTG	LILGLVLALV	-1	0	0.589351	0	-1	0	0.036741	2.6	2423	113	613	394	306	315	2645	698	5028.2	3881.6	1245.91	3684.99	1206.23	1287.09	6364.81	7210.02	8.52302	8.26426	7.12842	8.2123	7.09608	7.16092	8.7587	8.88337	8.05136	8.23862	2.34685	2.96199	2.65442	0.434969
HLA-A0_1756	GCCATCATCGGCCTGTGCGCCTACGCC	AIIGLCAYA	-1	0	0.59385	0	-1	0	0.075369	1.6	274	2	10	16	12	10	114	29	204.191	152.22	22.0514	116.984	19.6775	53.4752	719.752	310.753	5.32394	5.03187	3.13773	4.77055	3.02905	3.99775	6.5803	5.74221	4.73726	4.90972	1.06923	2.60754	1.83839	1.08775
HLA-A0_1757	CTGGTGGGCCTGTGGGGCGCCGCCGCCCTG	LVGLWGAAAL	-1	0	0.396042	0	-1	0	0.002136	10	573	27	4	40	67	72	689	442	510.477	849.892	297.694	842.285	7.871	815.035	1505.17	1878.15	6.2373	6.74629	5.69942	6.7373	2.18279	6.70446	7.31733	7.53857	6.0041	6.74181	1.91245	2.68345	2.29795	0.545185
HLA-A0_1759	GCCCTGAACATCGCCCTGGTGGCCGTG	ALNIALVAV	-1	0	0.596161	0	-1	0	0.649474	0.16	395	77	1952	965	813	110	815	1006	12315.3	10312.9	848.98	1286.82	3841.05	1855.04	1037.6	2221.61	9.41868	9.24125	6.74521	7.16071	8.25376	7.5262	6.94563	7.70644	8.79226	8.66576	3.53242	3.52481	3.52861	0.00537734
HLA-A0_1760	CTGATGGTGGACAGCTTCGACCCCGTG	LMVDSFDPV	-1	0	0.859484	0	-1	0	0.441084	0.32	194	5509	18468	187	400	3089	174	34035	2386.48	5073.99	60740.6	36136.3	36340.4	62759.6	509.605	474.308	7.77799	8.53208	11.0144	10.4951	10.5007	11.0471	6.2356	6.16396	10.3598	9.93335	5.68282	4.164	4.92341	1.07397
HLA-A0_1762	GGCCTGCTGTGCGTGATGGCCAGCAGCGTG	GLLCVMASSV	-1	0	0.775077	0	-1	0	0.055458	2	3429	200	729	411	376	319	2785	1176	5245.15	4769.55	2205.14	3731.79	1434.49	2168.51	9007.41	7591.65	8.56525	8.47022	7.699	8.22491	7.26926	7.68226	9.10591	8.93494	8.22313	8.35507	2.31893	2.91704	2.61798	0.422929
HLA-A0_1763	GCCCTGTACGGCAGCGTGCCCGTGCTG	ALYGSVPVL	-1	0	0.806663	0	-1	0	0.944841	0.02	2	821	2125	22	37	572	24	5027	280.762	469.344	9052.11	6691.48	4181.47	9269.65	5.25366	65.4217	5.64106	6.15346	9.11086	8.80874	8.33866	9.13461	1.83317	4.19602	8.44837	8.18351	6.05809	4.48284	5.27047	1.11386
HLA-A0_1764	GTGCTGCAGAGGAACTGCGCCGCCTACCTG	VLQRNCAAYL	-1	0	0.578466	0	-1	0	0.01822	3.7	1050	16	168	88	120	144	1287	608	1123.05	1522.2	176.411	1684.57	330.582	1121.13	2758.17	3508.24	7.02469	7.32857	5.17847	7.42986	5.80388	7.02299	7.92269	8.16316	6.4781	7.38049	1.49597	2.78295	2.13946	0.910032
HLA-A0_1765	GCCGGCGTGGCCAGCGCCGACCCCGTG	AGVASADPV	-1	0	0.529426	0	-1	0	0.000933	15	361	20	227	24	45	48	314	39	306.286	570.823	220.514	561.523	446.679	71.9149	948.286	855.935	5.72778	6.34883	5.40049	6.33243	6.10408	4.28929	6.85571	6.75336	5.57746	6.34066	2.02034	3.35857	2.68945	0.946271
HLA-A0_1766	ATCCTGGCCAAGGCCATCTTCAAGCTG	ILAKAIFKL	-1	0	0.787505	0	-1	0	0.93402	0.03	237	2820	24196	447	794	1021	175	34770	5704.58	10071.9	31092.5	11944.1	47611.7	64114.9	622.559	477.034	8.6492	9.2176	10.3448	9.38807	10.7709	11.0684	6.43544	6.16968	9.82008	9.30646	4.31349	3.04903	3.68126	0.89411
HLA-A0_1767	CTGACCAGCCTGGTGATCACCTACTGCCTG	LTSLVITYCL	-1	0	0.537111	0	-1	0	0.00117	13	2570	150	549	385	355	183	2471	813	4913.34	4503.16	1653.86	2140.81	1080.29	1499.15	6750.96	6735.71	8.49991	8.41276	7.41147	7.6694	6.98591	7.31332	8.81759	8.81533	8.097	8.10862	2.43393	2.5632	2.49856	0.0914074
HLA-A0_1768	GCCCTGATCGCCAACATCCACAACCACATG	ALIANIHNHM	-1	0	0.559077	0	-1	0	0.146296	1.1	2368	107	406	343	200	218	2231	401	4377.34	2536.99	1179.75	2550.25	798.906	739.433	6220.34	6081.5	8.38442	7.83913	7.07391	7.84434	6.68449	6.60723	8.73574	8.71317	7.93004	7.84174	2.26975	2.68965	2.4797	0.296913
HLA-A0_1770	ACCCTGCTGTTCCTGAAGGTGCCCGTG	TLLFLKVPV	-1	0	0.802923	0	-1	0	0.285433	0.57	3252	114	1111	355	324	305	2702	547	4530.48	4109.93	1256.93	3568.01	2186.17	1008.65	8542.46	7365.4	8.4188	8.3214	7.13722	8.18004	7.69036	6.91736	9.05292	8.90468	7.97064	8.25322	1.97079	2.92805	2.44942	0.676885
HLA-A0_1771	ATCATGGCCCACTGCATCCTGGACCTG	IMAHCILDL	-1	0	0.871413	0	-1	0	0.135357	1.2	410	22	137	197	111	28	494	246	2514.1	1408.03	242.566	327.555	269.582	453.617	1077	1346.6	7.83007	7.25066	5.49539	5.7947	5.60057	6.11946	6.98286	7.20608	7.22935	6.7671	3.05516	2.59059	2.82287	0.328504
HLA-A0_1772	GTGATGAACCCCCTGGGCCTGAACGTG	VMNPLGLNV	-1	0	0.467017	0	-1	0	0.736592	0.11	3597	213	934	434	390	307	3129	1069	5538.67	4947.14	2348.48	3591.41	1837.88	1971.21	9448.71	8529.36	8.61969	8.50677	7.76195	8.18658	7.51691	7.58691	9.15374	9.05139	8.2801	8.35943	2.32705	2.7555	2.54127	0.302958
HLA-A0_1773	TACGTGCTGAACAGCCAGATCGCCGTG	YVLNSQIAV	-1	0	0.556757	0	-1	0	0.672409	0.15	1864	251	2310	1420	845	244	2114	1528	18121.9	10718.8	2767.45	2854.41	4545.5	2817.59	4896.41	5762.57	9.80493	9.27985	7.92604	7.95697	8.42211	7.94399	8.49646	8.65931	9.25394	8.82285	3.41952	3.22053	3.32002	0.140702
HLA-A0_1774	CTGCTGGACGAGGGCAAGCAGAGCCTG	LLDEGKQSL	-1	0	0.557159	0	-1	0	0.962507	0.02	513	1270	29291	1020	2114	377	405	26746	13017.2	26816	14002.7	4410.3	57637.4	49318.9	1347.56	1103.99	9.4741	10.1968	9.54707	8.39192	10.9619	10.8061	7.2068	7.00759	9.51125	9.65593	3.24825	2.95391	3.10108	0.208129
HLA-A0_1775	CACGCCTTCCTGTGCCTGTTCCTGCTG	HAFLCLFLL	-1	0	0.933655	0	-1	0	0.021539	3.4	3928	160	1133	251	318	373	3346	1129	3203.24	4033.82	1764.11	4363.5	2229.46	2081.84	10318.2	9120.88	8.07223	8.30272	7.47597	8.38126	7.70996	7.64149	9.24176	9.11843	7.8179	8.34276	1.79188	2.81668	2.30428	0.72464
HLA-A0_1776	GGCCTGAACACCTTCACCAACATGGAGGTG	GLNTFTNMEV	-1	0	0.87613	0	-1	0	0.24302	0.66	1511	124	2226	1620	998	254	1951	1332	20674.3	12659.6	1367.19	2971.39	4380.21	2456.17	3969.14	5318.24	9.9367	9.44625	7.22124	7.99712	8.38508	7.80677	8.28656	8.57909	9.30763	8.96399	3.36928	3.38904	3.37916	0.0139759
HLA-A0_1777	ATGCTGTGCATGTTCATCCCCAGCGTG	MLCMFIPSV	-1	0	0.915908	0	-1	0	0.419919	0.34	184	22359	3066	93	60	20673	149	2934	1186.86	761.098	246524	241841	6033.12	5410.21	483.337	406.16	7.07991	6.63607	12.4152	12.396	8.70519	8.59623	6.18278	6.00921	11.7269	11.706	7.82373	7.84399	7.83386	0.0143289
HLA-A0_1779	CTGCTGGTGGCCGCCGGCATGGAGGCC	LLVAAGMEA	-1	0	0.636817	0	-1	0	0.060406	1.9	135	7	0	19	21	5	125	77	242.477	266.384	77.18	58.492	0	141.986	354.622	340.738	5.49502	5.58869	4.35901	4.08584	0	4.96275	5.87387	5.83405	5.08034	5.09643	2.35414	2.25043	2.30228	0.0733363
HLA-A0_1780	TTCCTGTTCATCCTGCTGCTGTGCCTGATC	FLFILLLCLI	-1	0	0.546933	0	-1	0	0.006143	6.3	4587	330	1366	408	451	457	5043	1412	5206.86	5720.92	3638.48	5346.17	2687.95	2603.69	12049.3	13746.7	8.55793	8.65206	8.1996	8.58432	7.8969	7.86507	9.39684	9.52863	8.39473	8.61876	2.34543	2.58449	2.46496	0.169045
HLA-A0_1782	AAGCAGCTGGGCCAGGTGATGCTGCTGGTG	KQLGQVMLLV	-1	0	0.722205	0	-1	0	0.24946	0.64	1655	137	883	391	308	218	1827	986	4989.91	3906.97	1510.52	2550.25	1737.52	1818.16	4347.41	4980.23	8.51537	8.27077	7.32087	7.84434	7.46079	7.50613	8.37756	8.51343	8.08678	8.08012	2.82224	2.99241	2.90732	0.12033
HLA-A0_1783	AGCCTGACCTGCGAGGTGGACGCCCTG	SLTCEVDAL	-1	0	0.631668	0	-1	0	0.079258	1.6	2671	70	744	558	508	213	2476	831	7121.15	6443.96	771.8	2491.76	1464.01	1532.34	7016.27	6749.34	8.87097	8.77105	6.65002	7.82115	7.28961	7.3352	8.85613	8.81735	8.28083	8.40489	2.29564	2.83287	2.56425	0.379877
HLA-A0_1785	TTCCTGAGGGGCCAGGCCGCCGCCCTG	FLRGQAAAL	-1	0	0.611388	0	-1	0	0.34951	0.45	370	15	127	127	126	78	325	1	1620.76	1598.31	165.386	912.475	249.904	1.84397	971.928	885.919	7.39127	7.37732	5.11431	6.81726	5.52507	1.0452	6.88031	6.78775	6.79579	7.136	2.7613	4.03017	3.39574	0.897224
HLA-A0_1786	ACCCTGATGGCCATCGACCTGGGCGAGCTG	TLMAIDLGEL	-1	0	0.843455	0	-1	0	0.222955	0.72	299	187	3226	670	719	56	429	1211	8550.49	9120.49	2061.81	655.11	6347.96	2233.05	785.423	1169.41	9.05386	9.11839	7.63182	6.48633	8.75605	7.71157	6.66749	7.06511	8.57681	8.4947	3.57227	3.50499	3.53863	0.0475755
HLA-A0_1788	CCCACCAGCGAGACCATGTACCTGACCATG	PTSETMYLTM	-1	0	0.420414	0	-1	0	0.000145	30	2039	79	414	193	213	300	2236	577	2463.05	2701.9	871.031	3509.52	814.648	1063.97	5356.11	6095.13	7.80956	7.90208	6.77083	8.16352	6.70398	6.9707	8.58618	8.71541	7.41941	8.04132	1.94109	3.06732	2.50421	0.796367
HLA-A0_1789	GTGATGAAGCTGTTCACCATCAGCGTG	VMKLFTISV	-1	0	0.807811	0	-1	0	0.328163	0.49	2185	129	361	163	133	218	1891	990	2080.19	1687.1	1422.32	2550.25	710.358	1825.53	5739.63	5154.69	7.6407	7.43136	7.26075	7.84434	6.56718	7.51017	8.65532	8.54786	7.46866	7.65902	2.12208	2.74582	2.43395	0.441051
HLA-A0_1790	AGGCTGGTGCCCGGCGCCACCTACGCCCTG	RLVPGATYAL	-1	0	0.5369	0	-1	0	0.328123	0.49	830	39	141	59	101	85	747	412	752.953	1281.18	430.003	994.364	277.453	759.716	2180.27	2036.25	6.62533	7.15632	6.06611	6.90311	5.62925	6.63426	7.68766	7.61936	6.38431	7.03771	1.92457	2.87864	2.40161	0.674631
HLA-A0_1791	AGGCAGGCCAGCATCGAGCTGCCCAGCATG	RQASIELPSM	-1	0	0.776713	0	-1	0	0.037377	2.5	3606	99	1447	444	371	298	3179	947	5666.29	4706.12	1091.55	3486.12	2847.33	1746.24	9472.36	8665.66	8.64247	8.45683	6.99627	8.15683	7.95449	7.46579	9.15624	9.06724	8.12561	8.31804	1.94429	2.69864	2.32147	0.53341
HLA-A0_1792	AGGCTGCAGCAGGAGCTGGACGACCTGCTG	RLQQELDDLL	-1	0	0.582484	0	-1	0	0.138943	1.1	2604	168	460	213	191	241	2025	496	2718.29	2422.83	1852.32	2819.31	905.165	914.61	6840.27	5519.96	7.90813	7.7931	7.52473	7.9446	6.80922	6.81959	8.83073	8.61631	7.73469	7.87172	2.23303	2.91821	2.57562	0.484495
HLA-A0_1793	AGCGTGATCGACCACATCCACTACATG	SVIDHIHYM	0.0846866	0	0.853118	0	-1	0	0.937853	0.03	3637	132	1238	550	417	359	3382	771	7019.06	5289.63	1455.39	4199.72	2436.07	1421.7	9553.79	9219.01	8.85653	8.57369	7.28372	8.34301	7.79855	7.26031	9.1648	9.12913	8.3519	8.46499	2.17899	2.86138	2.52018	0.482521
HLA-A0_1794	GCCATCTACCACCCCCAGCAGTTCGTG	AIYHPQQFV	-1	0	0.468917	0	-1	0	0.669353	0.15	5067	419	1080	410	512	507	4364	1370	5232.39	6494.7	4619.77	5931.09	2125.17	2526.24	13310.2	11895.9	8.56281	8.7789	8.43832	8.68813	7.66208	7.83488	9.49636	9.38403	8.5025	8.73454	2.45727	2.92313	2.6902	0.329419
HLA-A0_1795	GAGATGGTGGAGCTGAGGATCCTGCTG	EMVELRILL	-1	0	0.58168	0	-1	0	0.110354	1.3	2566	209	809	185	222	323	2749	974	2360.96	2816.06	2304.37	3778.58	1591.91	1796.03	6740.45	7493.52	7.76725	7.94345	7.743	8.23737	7.37332	7.49389	8.81603	8.92193	7.7552	8.10117	2.38986	2.83835	2.61411	0.317135
HLA-A0_1796	TGGCTGGGCGCCGCCATCACCCTGGTG	WLGAAITLV	-1	0	0.700671	0	-1	0	0.330433	0.49	1335	49	748	175	114	156	1093	561	2233.34	1446.09	540.26	1824.95	1471.88	1034.47	3506.82	2979.42	7.7117	7.27731	6.2939	7.50986	7.29497	6.94261	8.16275	7.99982	7.23547	7.40033	2.0896	3.0821	2.58585	0.701808
HLA-A0_1797	TTCCTGGGCGAGGACGGCTGCTGGTACGGC	FLGEDGCWYG	-1	0	0.634105	0	-1	0	0.002267	9.7	4168	242	1605	916	628	381	3873	1289	11689.9	7966.16	2668.22	4457.09	3158.24	2376.88	10948.6	10557.4	9.36657	8.98308	7.88954	8.40248	8.05809	7.77396	9.30106	9.26468	8.87906	8.73434	2.61451	2.85024	2.73237	0.166689
HLA-A0_1798	AGCATGTTCAGCACCGTGGCCACCATC	SMFSTVATI	-1	0	0.489979	0	-1	0	0.355562	0.44	400	5510	46960	780	1490	2011	403	64389	9954.3	18900.6	60751.7	23525.5	92405.5	118731	1050.73	1098.54	9.20586	9.847	11.0146	10.0659	11.434	11.6846	6.95819	7.00265	10.4732	9.96242	4.3289	3.08937	3.70913	0.876479
HLA-A0_1799	ACCCTGGCCAGGGGCTTCCCCTTCGTG	TLARGFPFV	-1	0	0.92302	0	-1	0	0.853235	0.06	384	161	4129	910	1026	136	553	2879	11613.3	13014.8	1775.14	1590.98	8124.84	5308.79	1008.7	1507.43	9.36	9.47392	7.4822	7.37274	9.0028	8.57731	6.91741	7.31882	8.80915	8.89616	3.41462	3.51996	3.46729	0.0744875
HLA-A0_1800	GTGCTGGGCAACTACAAGGAGATCTGCGTG	VLGNYKEICV	-1	0	0.589787	0	-1	0	0.022289	3.3	4640	113	887	460	352	360	3766	1234	5870.48	4465.11	1245.91	4211.42	1745.39	2275.46	12188.5	10265.8	8.67786	8.40427	7.12842	8.34579	7.46531	7.73038	9.40833	9.23667	8.17729	8.37546	1.75484	2.64414	2.19949	0.628828
HLA-A0_1802	CACATGAACGAGATCAGGATCAACATC	HMNEIRINI	-1	0	0.398576	0	-1	0	0.422391	0.34	3279	268	857	247	282	334	2806	869	3152.19	3577.16	2954.89	3907.26	1686.36	1602.41	8613.38	7648.89	8.05617	8.1826	7.99156	8.27085	7.43092	7.37989	9.06119	8.94245	8.02439	8.2277	2.41489	2.91422	2.66455	0.353082
HLA-A0_1803	AGCATCCTGGAGTACGCCAAGAGCATC	SILEYAKSI	-1	0	0.572454	0	-1	0	0.253492	0.63	2707	150	670	355	312	233	2190	628	4530.48	3957.71	1653.86	2725.73	1318.39	1158.01	7110.83	5969.73	8.4188	8.28367	7.41147	7.91086	7.18493	7.05533	8.86952	8.69463	8.03695	8.11454	2.32589	2.89278	2.60933	0.400849
HLA-A0_1804	TACCTGGGCGACGAGATCCTGGAGGTG	YLGDEILEV	-1	0	0.889824	0	-1	0	0.992952	0.01	269	2416	33350	766	1292	895	373	35030	9775.63	16389	26638.1	10470.1	65624.5	64594.3	706.618	1016.76	9.18775	9.70442	10.1901	9.25637	11.0917	11.0759	6.5619	6.92536	9.80961	9.50528	3.73212	3.01184	3.37198	0.509319
HLA-A0_1805	GAGCTGTGCGAGGGCACCACCGTGGTG	ELCEGTTVV	-1	0	0.53582	0	-1	0	0.099754	1.4	3196	137	1175	316	509	270	2944	1055	4032.77	6456.65	1510.52	3158.57	2312.11	1945.39	8395.36	8025.07	8.30246	8.77302	7.32087	8.05819	7.74635	7.57373	9.03555	8.99045	7.92756	8.47816	2.0208	2.80746	2.41413	0.556252
HLA-A0_1807	ATCATGATCGGCGTGCTGGTGGGCGTGGCC	IMIGVLVGVA	-1	0	0.498486	0	-1	0	0.054145	2	10	740	279	8	3	656	3	230	102.095	38.0549	8159.03	7674.15	549.002	424.113	26.2683	8.17772	4.63565	3.66497	9.007	8.94574	6.30992	6.05236	3.30573	2.21678	8.32641	8.25767	7.55722	7.66084	7.60903	0.0732644
HLA-A0_1809	TACATCAGCGAGCTGTACAACAAGCCCCTG	YISELYNKPL	-1	0	0.404854	0	-1	0	0.027913	3	2057	96	380	185	220	268	2390	570	2360.96	2790.69	1058.47	3135.17	747.745	1051.06	5403.39	6514.92	7.76725	7.9344	6.96552	8.05076	6.6184	6.95851	8.59497	8.782	7.44466	7.99427	2.02779	2.84218	2.43498	0.575864
HLA-A0_1810	TACCTGTTCTTCGGCAGGAGGAGGGTG	YLFFGRRRV	-1	0	0.466348	0	-1	0	0.43481	0.33	898	58	249	162	101	95	734	209	2067.43	1281.18	639.491	1111.35	489.97	385.39	2358.9	2000.82	7.63455	7.15632	6.46224	7.01423	6.19638	5.95685	7.76637	7.60181	7.21116	7.08779	2.5857	3.09418	2.83994	0.359554
HLA-A0_1811	GGCCTGGTGGACGAGCAGCAGGAGGTG	GLVDEQQEV	-1	0	0.579987	0	-1	0	0.94498	0.02	5840	328	1665	1204	787	545	4774	1402	15365.4	9983.07	3616.43	6375.63	3276.3	2585.25	15340.7	13013.5	9.63994	9.20875	8.19352	8.76039	8.09478	7.85796	9.63833	9.47382	9.15819	9.00949	2.57842	3.00737	2.7929	0.303313
HLA-A0_1813	ATGCTGGGCGAGCAGCTGTTCCCCCTG	MLGEQLFPL	-1	0	0.921032	1	-1	0	0.737366	0.11	423	13481	27658	422	590	8692	358	59422	5385.53	7484.13	148638	101682	54424	109572	1111.15	975.874	8.59166	8.92067	11.9093	11.5296	10.9046	11.6044	7.01405	6.88436	11.2517	10.9075	6.29653	4.836	5.56627	1.03275
HLA-A0_1814	TACCTGCTGCCCAGCAGGGGCCCCAAGCTG	YLLPSRGPKL	-1	0	0.401947	0	-1	0	0.730555	0.11	90	901	10850	257	408	278	67	12562	3279.81	5175.46	9934.17	3252.15	21350.1	23164	236.415	182.636	8.09585	8.55188	9.20384	8.08738	9.96886	10.0504	5.46981	5.21295	8.79603	8.34636	3.88767	2.92838	3.40803	0.678319
HLA-A0_1816	CCCCTGATCAGCATCCTGATGATCTTCATC	PLISILMIFI	-1	0	0.378118	0	-1	0	0.00231	9.7	632	0	246	58	30	60	457	102	740.192	380.549	0	701.904	484.066	188.085	1660.16	1245.74	6.60826	5.94424	0	6.55522	6.18429	5.2422	7.41527	7.12829	5.91646	6.29568	1.36211	2.986	2.17405	1.14826
HLA-A0_1817	CTGCTGTTCCTGGTGCTGATCATGCTGATC	LLFLVLIMLI	-1	0	0.410093	0	-1	0	0.002849	8.9	10696	723	3566	964	926	1195	11820	4226	12302.5	11746.3	7971.59	13979.6	7017	7792.62	28096.6	32220.2	9.41764	9.37138	8.98376	9.54542	8.85623	8.96106	10.2434	10.3804	9.22405	9.46218	2.29323	2.65303	2.47313	0.25442
HLA-A0_1818	GCCGTGATCATCATGGCCATCAACGTG	AVIIMAINV	-1	0	0.365047	0	-1	0	0.041796	2.4	2818	135	517	166	212	298	3192	735	2118.48	2689.21	1488.47	3486.12	1017.33	1355.32	7402.41	8701.09	7.65893	7.89738	7.30618	8.15683	6.92592	7.21253	8.9097	9.07132	7.49803	8.03549	1.86388	2.54788	2.20588	0.483656
HLA-A0_1819	CACCTGAACCCCAGCAGGATCAGGATC	HLNPSRIRI	-1	0	0.365818	0	-1	0	0.222115	0.72	3192	125	327	445	364	266	2418	826	5679.06	4617.33	1378.21	3111.77	643.454	1523.12	8384.85	6591.24	8.64472	8.43779	7.22927	8.04327	6.4684	7.32917	9.0343	8.79365	8.16895	8.25986	2.17766	2.92927	2.55346	0.53147
HLA-A0_1820	AAGCTGCTGAGGAACGAGTGGACCCTG	KLLRNEWTL	-1	0	0.8389	0	-1	0	0.820967	0.07	215	1010	16914	411	723	407	120	12582	5245.15	9171.23	11136	4761.25	33282.5	23200.9	564.769	327.109	8.56525	9.12394	9.31803	8.46847	10.4128	10.052	6.33819	5.79335	9.01086	8.84897	3.5166	3.23479	3.3757	0.199273
HLA-A0_1821	TTCCAGCCCAGCGACTACTTCCCCAGCGTG	FQPSDYFPSV	-1	0	0.726749	0	-1	0	0.335856	0.48	1406	306	7173	2330	1848	365	1822	3821	29735.3	23441.8	3373.87	4269.91	14114.7	7045.82	3693.33	4966.6	10.3001	10.0623	8.12411	8.35958	9.55504	8.86033	8.21455	8.51069	9.71448	9.53654	3.42049	3.57511	3.4978	0.109336
HLA-A0_1822	TACATCCCCCCCTGCCAGTGCACCGTG	YIPPCQCTV	-1	0	0.568122	0	-1	0	0.205387	0.77	1058	95	4303	1339	1072	204	1333	3140	17088.2	13598.3	1047.44	2386.47	8467.23	5790.07	2779.19	3633.63	9.7462	9.51777	6.95506	7.77799	9.04408	8.66407	7.93027	8.19826	9.1126	8.98637	3.18789	3.3479	3.2679	0.113145
HLA-A0_1823	TTCCTGAACCAGGCCAACTGCAAGATC	FLNQANCKI	-1	0	0.433744	0	-1	0	0.344574	0.46	549	2527	35676	1060	1658	780	477	35001	13527.6	21031.7	27862	9124.75	70201.4	64540.9	1442.13	1300.26	9.51256	9.95383	10.2351	9.11886	11.1591	11.0751	7.27457	7.17109	9.93769	9.62107	3.6928	2.98139	3.3371	0.503042
HLA-A0_1824	CACCTGGAGGAGTGCAGCTGCTACGTG	HLEECSCYV	-1	0	0.75476	0	-1	0	0.185763	0.86	11657	368	1981	787	866	988	10068	2941	10043.6	10985.2	4057.46	11558	3898.11	5423.12	30621	27444.4	9.21479	9.30439	8.30856	9.35522	8.2685	8.59861	10.3295	10.22	8.861	9.33013	1.65426	2.65745	2.15585	0.70936
HLA-A0_1825	AAGATCGACACCACCCACGTGAGCAAGGTG	KIDTTHVSKV	-1	0	0.507805	1	-1	0	0.094899	1.5	3037	120	861	340	318	258	2572	1123	4339.05	4033.82	1323.09	3018.19	1694.23	2070.78	7977.69	7011.03	8.37564	8.30272	7.18848	8.01274	7.43558	7.63616	8.98453	8.85538	7.94876	8.1682	2.04312	2.75337	2.39825	0.502219
HLA-A0_1826	CTGATGGGCCCCCTGCAGGTGAACGCC	LMGPLQVNA	-1	0	0.404419	0	-1	0	0.286871	0.57	436	12	187	76	45	75	546	314	969.906	570.823	132.309	877.38	367.969	579.007	1145.3	1488.34	6.87823	6.34883	4.89267	6.77808	5.91071	6.36304	7.04429	7.30609	6.31374	6.58631	2.1694	2.97545	2.57242	0.56996
HLA-A0_1827	TTCGTGGACTACAACTTCACCATCGTG	FVDYNFTIV	-1	0	0.493461	0	-1	0	0.365739	0.41	6301	316	1439	789	761	552	5718	2199	10069.2	9653.26	3484.12	6457.51	2831.59	4054.89	16551.7	15586.7	9.21733	9.17515	8.15626	8.77315	7.94895	8.30793	9.7143	9.65424	8.82138	8.99422	2.24106	2.75179	2.49642	0.361137
HLA-A0_1828	AGCCTGAGCATGACCTGCATCGCCGTG	SLSMTCIAV	-1	0	0.760138	0	-1	0	0.175888	0.91	557	5350	42663	852	1421	1992	410	55942	10873.2	18025.3	58987.6	23303.2	83950.1	103155	1463.15	1117.62	9.29414	9.79959	10.9851	10.0564	11.338	11.544	7.28903	7.01985	10.4611	9.93621	4.40057	3.19253	3.79655	0.854208
HLA-A0_1830	GCCATCATCGACATCCTGCAGCAGCTG	AIIDILQQL	-1	0	0.565476	0	-1	0	0.963606	0.02	1072	776	14221	2517	2332	600	1216	6752	32121.8	29581.3	8555.95	7019.04	27983.4	12450.5	2815.96	3314.7	10.3773	10.2949	9.0545	8.85652	10.2394	9.4296	7.94341	8.10642	9.92034	9.81472	3.53822	3.80744	3.67283	0.190367
HLA-A0_1831	TACATGATGGACGGCAACGAGTGCCCC	YMMDGNECP	-1	0	0.490654	0	-1	0	0.033202	2.7	411	55	3968	1135	1433	110	660	2470	14484.8	18177.6	606.414	1286.82	7808.03	4554.61	1079.63	1799.1	9.58092	9.808	6.40921	7.16071	8.96304	8.42411	6.9853	7.4956	8.92885	9.1833	3.26982	3.56781	3.41881	0.210712
HLA-A0_1832	ATCCTGGACCTGATCAGCGAGAGCCCCATC	ILDLISESPI	-1	0	0.456104	0	-1	0	0.028159	3	5368	144	1277	493	520	552	5097	1642	6291.63	6596.18	1587.7	6457.51	2512.82	3027.8	14100.8	13893.9	8.74713	8.7944	7.37067	8.77315	7.82956	8.01592	9.55406	9.53928	8.2791	8.78383	1.75127	2.80565	2.27846	0.745557
HLA-A0_1833	GCCCTGAACAGCAAGGACGCCGCCCTG	ALNSKDAAL	-1	0	0.675287	1	-1	0	0.514554	0.26	378	59	2928	696	879	114	551	2138	8882.3	11150.1	650.517	1333.62	5761.57	3942.41	992.942	1501.97	9.09193	9.31929	6.4793	7.1964	8.65914	8.2798	6.90168	7.3152	8.46956	8.73919	3.20841	3.52263	3.36552	0.222188
HLA-A0_1834	AGCATCTACCACACCGGCGTGGAGCTG	SIYHTGVEL	-1	0	0.765097	0	-1	0	0.330998	0.49	4531	551	1284	427	501	545	4734	1069	5449.34	6355.17	6075.17	6375.63	2526.59	1971.21	11902.2	12904.4	8.60343	8.75718	8.71213	8.76039	7.83502	7.58691	9.38456	9.4654	8.65926	8.75879	2.90722	2.91121	2.90921	0.00282002
HLA-A0_1835	ATGATGGCCAAGGAGGAGGAGCTGGTG	MMAKEEELV	-1	0	0.796209	1	-1	0	0.376482	0.4	3303	130	2875	2222	1561	511	4188	2214	28357	19801.2	1433.34	5977.88	5657.28	4082.55	8676.43	11416.1	10.2527	9.89355	7.26846	8.69599	8.64088	8.31472	9.06848	9.34287	9.60886	9.46425	3.08696	3.2752	3.18108	0.133107
HLA-A0_1836	TACATGGACCTGAGCTACCACGGCGTG	YMDLSYHGV	-1	0	0.995491	0	-1	0	0.8478	0.06	346	113	1862	676	551	210	584	975	8627.06	6989.41	1245.91	2456.66	3663.95	1797.87	908.884	1591.93	9.06277	8.8523	7.12842	7.80697	8.20657	7.49492	6.81332	7.37333	8.50461	8.46042	3.58605	3.98934	3.7877	0.285169
HLA-A0_1837	ACCCTGAGGAACACCAACCCCAACTTCGTG	TLRNTNPNFV	-1	0	0.720452	0	-1	0	0.059245	1.9	4888	321	1821	509	533	476	4874	1802	6495.82	6761.09	3539.25	5568.44	3583.27	3322.84	12840	13286.1	8.77907	8.81909	8.17195	8.62505	8.18431	8.10888	9.46039	9.49455	8.52089	8.72677	2.32305	2.70359	2.51332	0.269082
HLA-A0_1838	ATGCTGCTGGCCCTGATCGCCGTGCTG	MLLALIAVL	-1	0	0.799529	0	-1	0	0.355074	0.44	2556	182	1359	371	363	228	2499	905	4734.67	4604.64	2006.68	2667.23	2674.17	1668.79	6714.18	6812.04	8.46288	8.43504	7.60473	7.88917	7.89177	7.42046	8.81213	8.82659	8.12317	8.1989	2.501	2.73566	2.61833	0.165925
HLA-A0_1839	ATGCTGTGGTGCAAGGACGGCCACGTG	MLWCKDGHV	-1	0	0.687203	0	-1	0	0.156102	0.99	6030	333	1710	444	447	522	4664	1507	5666.29	5670.18	3671.56	6106.56	3364.85	2778.87	15839.8	12713.6	8.64247	8.64315	8.20864	8.71728	8.12144	7.93016	9.67034	9.45051	8.4489	8.6809	2.05894	2.82703	2.44299	0.54312
HLA-A0_1840	ATCATGGCCATCGGCATCGTGAGCATC	IMAIGIVSI	-1	0	0.761528	0	-1	0	0.56947	0.22	262	932	19998	785	1240	338	227	14204	10018.1	15729.4	10276	3954.06	39351.1	26191.8	688.23	618.781	9.21225	9.66335	9.23766	8.28275	10.5803	10.1732	6.53557	6.42937	9.22504	9.19449	3.3312	3.16027	3.24573	0.120864
HLA-A0_1841	CTGCTGCTGATGAGGACCAGCTGGGCCCTG	LLLMRTSWAL	-1	0	0.842106	0	-1	0	0.071534	1.7	239	1259	15040	682	807	905	198	18055	8703.63	10236.8	13881.4	10587	29595	33292.9	627.813	539.729	9.07161	9.23384	9.53837	9.26748	10.2954	10.4131	6.44383	6.29292	9.33198	9.2508	3.88305	3.51705	3.70005	0.258806
HLA-A0_1842	TGCCTGATCCAGAAGGCCCTGTTCATG	CLIQKALFM	-1	0	0.383633	0	-1	0	0.023972	3.2	2449	143	1098	1384	863	300	2575	1007	17662.5	10947.1	1576.68	3509.52	2160.59	1856.88	6433.11	7019.21	9.77926	9.30092	7.36371	8.16352	7.6786	7.52719	8.76937	8.85655	9.17166	8.8859	3.1468	3.23916	3.19298	0.0653047
HLA-A0_1843	TTCATGGACGGCAAGCAGGCCTGCGTGCTG	FMDGKQACVL	-1	0	0.7195	0	-1	0	0.245633	0.65	170	8753	9258	180	203	5987	112	21257	2297.15	2575.05	96508	70038.3	18217.4	39197.3	446.561	305.301	7.73986	7.85401	11.4774	11.1568	9.81019	10.5764	6.10381	5.72457	10.8078	10.4998	6.96087	5.78866	6.37477	0.828878
HLA-A0_1844	GCCCTGTGGGACGTGCCCAGCCCCGCC	ALWDVPSPA	-1	0	0.907518	0	-1	0	0.851911	0.06	32	362	1982	20	58	101	24	2577	255.238	735.728	3991.31	1181.54	3900.08	4751.91	84.0586	65.4217	5.54611	6.60222	8.29212	7.07542	8.26901	8.46651	4.44334	4.19602	7.66118	6.86655	4.95118	3.25172	4.10145	1.2017
HLA-A0_1846	GTGCTGCAGCAGAACAACAGCTTCATC	VLQQNNSFI	-1	0	0.495869	0	-1	0	0.092518	1.5	2539	168	2208	2722	2675	255	2649	2239	34738	33932.3	1852.32	2983.09	4344.79	4128.65	6669.53	7220.93	10.4556	10.4322	7.52473	8.00105	8.37696	8.32595	8.80545	8.88488	9.81445	9.82329	3.4127	3.4777	3.4452	0.0459675
HLA-A0_1847	TGCCTGATGATGATCCTGCCCGCCGCC	CLMMILPAA	-1	0	0.982382	0	-1	0	0.177832	0.89	0	112	0	0	4	223	2	40	0	50.7399	1234.88	2608.74	0	73.7589	0	5.45181	0	3.94623	7.11954	7.86701	0	4.31427	0	1.86436	6.4272	7.19349	8	7.74837	7.87419	0.177927
HLA-A0_1848	GAGCTGATGATGACCACCATCGGCGTG	ELMMTTIGV	-1	0	0.886162	0	-1	0	0.196421	0.8	1274	376	13591	3412	3747	304	1177	8579	43543.7	47530.6	4145.67	3556.31	26743.7	15819.4	3346.58	3208.39	10.6815	10.7691	8.33006	8.17676	10.1941	9.66906	8.11599	8.07384	10.0794	10.1482	3.35342	3.5686	3.46101	0.152161
HLA-A0_1849	ACCATCTGCCTGAAGAACGAGGGCGTG	TICLKNEGV	-1	0	0.417322	0	-1	0	0.020176	3.5	2423	113	591	184	228	219	2301	465	2348.19	2892.17	1245.91	2561.95	1162.94	857.447	6364.81	6272.31	7.76183	7.97011	7.12842	7.84891	7.05957	6.75512	8.7587	8.74406	7.49446	7.91135	1.94985	2.68432	2.31708	0.519353
HLA-A0_1850	GTGCTGTACGACGAGTTCAAGTGCTTCATC	VLYDEFKCFI	-1	0	0.83611	0	-1	0	0.207303	0.77	3756	194	1554	1900	1302	379	3791	1303	24247.7	16515.8	2138.99	4433.69	3057.88	2402.7	9866.38	10333.9	10.0961	9.71213	7.66856	8.39721	8.02581	7.78476	9.19699	9.24328	9.48754	9.25682	3.05814	3.15674	3.10744	0.069718
HLA-A0_1851	ATCATCACCATCCTGCAGGACATCGTG	IITILQDIV	-1	0	0.566497	0	-1	0	0.007148	5.9	2887	76	665	239	275	263	2357	595	3050.1	3488.36	837.954	3076.68	1308.55	1097.16	7583.66	6424.96	8.02326	8.15747	6.73216	8.03193	7.17744	7.00139	8.93388	8.7681	7.57303	8.09667	1.68393	2.8935	2.28872	0.855292
HLA-A0_1852	ACCCTGATGCTGCTGGCCCTGATCGCCGTG	TLMLLALIAV	-1	0	0.81353	0	-1	0	0.066049	1.8	1665	108	441	216	235	219	1676	662	2756.58	2980.97	1190.78	2561.95	867.778	1220.71	4373.68	4568.62	7.92211	8.00034	7.0832	7.84891	6.76709	7.10801	8.38359	8.42719	7.58816	7.92749	2.42557	3.07626	2.75091	0.460106
HLA-A0_1853	TTCGTGCTGCCCCACTGGTACATGGCC	FVLPHWYMA	-1	0	0.771846	0	-1	0	0.325782	0.5	617	85	102	62	43	51	485	65	791.239	545.453	937.185	596.618	200.71	119.858	1620.76	1322.06	6.67486	6.30345	6.84395	6.39295	5.30683	4.79462	7.39126	7.18771	6.76297	6.3492	3.11668	2.78425	2.95046	0.235064
HLA-A0_1854	CTGCTGCTGACCATCGGCCTGAGCCTGGTG	LLLTIGLSLV	-1	0	0.873977	0	-1	0	0.198491	0.79	1055	667	19415	3122	3844	296	1444	11826	39842.7	48761	7354.15	3462.73	38203.9	21806.8	2771.31	3936.21	10.5927	10.7947	8.90316	8.1501	10.5507	9.99002	7.92744	8.27823	10.069	10.1702	3.34133	3.41632	3.37883	0.0530273
HLA-A0_1855	TACCTGCTGGACGACGTGCTGTACACC	YLLDDVLYT	-1	0	0.97864	0	-1	0	0.909511	0.03	327	902	21781	863	1579	474	257	18547	11013.5	20029.6	9945.19	5545.04	42859.6	34200.1	858.974	700.558	9.30697	9.90501	9.20494	8.62084	10.6657	10.44	6.7569	6.5533	9.25726	9.45629	3.23661	3.18938	3.21299	0.0333922
HLA-A0_1856	TGGACCCTGGAGACCCTGCCCAGGGTG	WTLETLPRV	-1	0	0.689744	0	0.0846866	0	0.629847	0.18	134	55	1512	286	336	71	259	685	3649.91	4262.15	606.414	830.586	2975.24	1263.12	351.995	706.01	8.20273	8.35776	6.40921	6.72333	7.99842	7.14213	5.86646	6.56104	7.66348	7.84282	3.34954	3.71283	3.53119	0.256887
HLA-A0_1857	GTGCTGCAGGCCGGCTTCTTCCTGCTG	VLQAGFFLL	-1	0	0.676005	0	-1	0	0.623062	0.18	1753	102	1180	501	370	145	1756	1272	6393.72	4693.44	1124.62	1696.27	2321.94	2345.53	4604.84	4786.69	8.76323	8.45413	7.02609	7.43677	7.75059	7.76069	8.43508	8.4738	8.23222	8.06961	2.71481	2.73888	2.72685	0.0170214
HLA-A0_1858	GCCCTGCTGAAGCACAGGTTCGAGATC	ALLKHRFEI	-1	0	0.62059	0	-1	0	0.578907	0.21	5039	786	5191	2432	1467	853	5818	5494	31037	18608.8	8666.21	9978.73	10214.6	10130.8	13236.6	15859.3	10.343	9.83145	9.0673	9.20831	9.23167	9.22343	9.49082	9.67158	9.89609	9.56765	3.38705	3.19777	3.29241	0.133839
HLA-A0_1859	AAGATCAACATCTTCATGGCCTTCCTG	KINIFMAFL	-1	0	0.559077	1	-1	0	0.043412	2.3	3079	108	911	213	237	367	3043	576	2718.29	3006.34	1190.78	4293.31	1792.62	1062.13	8088.02	8294.93	7.90813	8.00881	7.0832	8.36505	7.49199	6.96897	8.99826	9.02352	7.57842	8.20271	1.73931	2.91151	2.32541	0.828865
HLA-A0_1860	CTGCTGAGCAGCAACCTGAGCTGGCTG	LLSSNLSWL	-1	0	0.434342	0	-1	0	0.281046	0.58	5890	300	1889	1718	1332	417	6148	1032	21925	16896.4	3307.71	4878.23	3717.08	1902.98	15472	16758.9	9.99543	9.73491	8.10431	8.49274	8.22096	7.5517	9.64685	9.72674	9.44283	9.29544	2.7373	2.73064	2.73397	0.00471045
HLA-A0_1862	GGCCTGCTGCCCCTGCTGCTGCTGCTGGGC	GLLPLLLLLG	-1	0	0.908574	0	-1	0	0.13371	1.2	327	284	11122	1124	1605	134	562	5384	14344.4	20359.4	3131.3	1567.59	21885.3	9927.94	858.974	1531.96	9.57118	9.92135	8.04952	7.35793	9.99362	9.20321	6.7569	7.33496	9.07553	9.30242	3.13771	3.40955	3.27363	0.192218
HLA-A0_1867	AGCCACCTGGTGGAGGCCCTGTACCTG	SHLVEALYL	-1	0	0.487136	0	-1	0	0.001085	14	4319	208	744	288	427	355	3610	1615	3675.43	5416.48	2293.35	4152.93	1464.01	2978.01	11345.3	9840.52	8.2097	8.59739	7.7382	8.33181	7.28961	7.99935	9.33665	9.19437	8.00149	8.47339	1.91588	2.71777	2.31683	0.567026
HLA-A0_1868	AAGCTGACCGACAGCCTGAGCAGCCAGATG	KLTDSLSSQM	-1	0	0.367774	0	-1	0	0.148905	1.1	3434	100	613	521	459	299	2869	996	6648.96	5822.4	1102.57	3497.82	1206.23	1836.6	9020.54	7820.62	8.80237	8.66964	7.00631	8.16018	7.09608	7.51621	9.10737	8.96465	8.26276	8.44701	2.10414	2.8953	2.49972	0.559433
HLA-A0_1869	AACATCCACAGCGAGATGTACAGCCTG	NIHSEMYSL	-1	0	0.412067	0	-1	0	0.10526	1.4	2606	95	813	224	254	274	2736	1284	2858.67	3221.98	1047.44	3205.36	1599.78	2367.66	6845.52	7458.08	7.95846	8.07806	6.95506	8.07289	7.37825	7.77008	8.8315	8.91719	7.57766	8.07548	1.86325	2.66203	2.26264	0.56482
HLA-A0_1870	CTGCTGAACATCCTGACCATCGCCGTG	LLNILTIAV	-1	0	0.92227	0	-1	0	0.394946	0.37	761	209	3724	1308	1343	218	1134	2164	16692.6	17035.9	2304.37	2550.25	7327.9	3990.35	1999.02	3091.18	9.72278	9.74314	7.743	7.84434	8.89958	8.29189	7.60091	8.03663	9.15899	9.18953	3.52569	3.6196	3.57264	0.0664056
HLA-A0_1872	ATGACCATGCTGACCAGGTGGAAGATC	MTMLTRWKI	-1	0	0.500542	0	-1	0	0.011873	4.6	3482	113	416	275	236	285	2816	696	3509.53	2993.65	1245.91	3334.04	818.584	1283.4	9146.63	7676.15	8.16352	8.00458	7.12842	8.11224	6.7088	7.15805	9.12125	8.946	7.77432	8.05986	1.74194	2.69596	2.21895	0.674589
HLA-A0_1873	TTCACCATCGGCAACATGTTCAGCCTG	FTIGNMFSL	-1	0	0.704746	0	-1	0	0.583096	0.21	753	160	1953	1035	488	190	897	1516	13208.6	6190.26	1764.11	2222.7	3843.02	2795.46	1978	2445.14	9.4887	8.73089	7.47597	7.70693	8.25427	7.93611	7.59035	7.80227	8.92097	8.34462	3.58922	3.52535	3.55729	0.0451663
HLA-A0_1875	GCCATGGCCCTGATCGGCGACAGCACCGTG	AMALIGDSTV	-1	0	0.538141	0	-1	0	0.063236	1.8	1664	82	859	1158	755	193	1968	840	14778.3	9577.15	904.108	2257.79	1690.3	1548.94	4371.05	5364.58	9.60098	9.16724	6.80805	7.72258	7.43325	7.34597	8.38299	8.58776	8.96728	8.68583	3.20674	3.17193	3.18934	0.024618
HLA-A0_1876	AGCATCATCCTGGAGTTCTTCCTGATCGTG	SIILEFFLIV	-1	0	0.685959	0	-1	0	0.032486	2.7	7256	325	1708	518	585	773	7076	2148	6610.68	7420.7	3583.36	9042.86	3360.92	3960.85	19060.3	19288.5	8.79659	8.91216	8.18433	9.10984	8.12027	8.28447	9.85542	9.86732	8.53661	9.01588	1.89578	2.76855	2.33217	0.617143
HLA-A0_1877	GCCATGGCCAAGGCCGCCGCCGCCGTG	AMAKAAAAV	-1	0	0.773248	0	-1	0	0.444156	0.32	41	71	3324	180	407	38	83	3146	2297.15	5162.78	782.825	444.539	6540.8	5801.13	107.7	226.25	7.73986	8.54942	6.66419	6.09928	8.78597	8.66598	4.68859	5.42605	7.34018	7.93904	2.93292	3.07784	3.00538	0.102474
HLA-A0_1878	CAGCTGTGGGCCACCCTGCTGAGCCTG	QLWATLLSL	-1	0	0.986283	0	-1	0	0.788918	0.09	8715	554	1865	1137	1079	953	8611	3003	14510.3	13687.1	6108.24	11148.6	3669.85	5537.45	22892.8	23472.8	9.58268	9.52428	8.71756	9.31916	8.20818	8.61947	10.0386	10.0636	9.2409	9.42697	2.42145	2.87881	2.65013	0.323401
HLA-A0_1879	TTCGTGAGCCCCAGCCTGGTGAGCGCC	FVSPSLVSA	-1	0	0.722631	0	-1	0	0.667741	0.15	236	26	752	187	137	32	269	207	2386.48	1737.84	286.668	374.349	1479.75	381.702	619.932	733.269	7.77799	7.46097	5.66181	5.92786	7.3003	5.94726	6.43122	6.59888	7.19861	6.96328	3.10063	3.31857	3.2096	0.154108
HLA-A0_1880	AGGGTGTTCGGCCTGCTGCTGCTGGGCCTG	RVFGLLLLGL	-1	0	0.457279	0	-1	0	0.084527	1.5	2417	167	1046	261	193	286	2734	527	3330.86	2448.2	1841.29	3345.74	2058.27	971.773	6349.05	7452.63	8.11129	7.80352	7.51877	8.11574	7.63011	6.88015	8.75622	8.91646	7.85828	7.97177	2.36904	2.70793	2.53849	0.239631
HLA-A0_1881	GTGCTGGTGGTGCAGCCCGCCCCCGTG	VLVVQPAPV	-1	0	0.563901	0	-1	0	0.235632	0.68	811	18	311	169	140	80	1129	416	2156.76	1775.89	198.463	935.872	611.97	767.092	2130.36	3077.55	7.67683	7.48262	5.29563	6.84255	6.41832	6.64391	7.66452	8.03221	7.07209	7.21295	2.24396	2.45939	2.35167	0.152332
HLA-A0_1882	ATCCTGCCCATCCTGGTGCTGGCCCTG	ILPILVLAL	-1	0	0.701143	0	-1	0	0.348114	0.45	3372	90	1015	439	392	320	3459	1447	5602.48	4972.51	992.314	3743.49	1997.27	2668.23	8857.68	9428.91	8.63114	8.51188	6.90105	8.22804	7.60004	7.88954	9.08915	9.15164	8.10119	8.38	1.96811	2.65094	2.30952	0.482836
HLA-A0_1883	TTCCTGCAGGACGTGATGAACATCCTG	FLQDVMNIL	-1	0	0.60734	0	-1	0	0.88356	0.04	390	1383	26707	994	1745	468	315	23069	12685.4	22135.3	15248.6	5474.85	52552.7	42538.6	1024.46	858.66	9.44828	10.005	9.63231	8.6081	10.8696	10.6582	6.9329	6.75654	9.54452	9.53286	3.40856	3.06189	3.23523	0.245129
HLA-A0_1884	GAGCTGATGTACATCTTCGCCGCCCTG	ELMYIFAAL	-1	0	0.568122	0	-1	0	0.040956	2.4	2027	153	801	202	181	248	2209	563	2577.91	2295.98	1686.93	2901.2	1576.17	1038.16	5324.59	6021.53	7.85512	7.73935	7.43126	7.97323	7.36339	6.94616	8.58028	8.70326	7.66548	7.86311	2.41451	2.81229	2.6134	0.281273
HLA-A0_1887	TACCTGAAGGAGTACATCCCCAAGGCC	YLKEYIPKA	-1	0	0.952241	0	-1	0	0.95919	0.02	20	1312	735	18	14	736	15	2049	229.715	177.589	14465.7	8610.02	1446.3	3778.3	52.5366	40.8886	5.44118	5.18509	9.57961	9.0608	7.27745	8.23729	3.98037	3.73501	8.90228	8.38818	7.38145	6.11949	6.75047	0.892345
HLA-A0_1889	AGCCTGGACAAGACCAGCCTGGTGGAGATG	SLDKTSLVEM	-1	0	0.402234	0	-1	0	0.15441	1.1	3393	108	1167	372	385	379	3141	1850	4747.44	4883.71	1190.78	4433.69	2296.36	3411.35	8912.84	8562.07	8.46557	8.49387	7.0832	8.39721	7.73952	8.13516	9.09536	9.05521	7.99635	8.44671	1.93083	2.90393	2.41738	0.688089
HLA-A0_1890	TGGATGAGGCTGCTGCCCCTGCTGGCC	WMRLLPLLA	-1	0	0.360918	0	-1	0	0.005126	6.8	554	18	221	23	82	71	447	80	293.524	1040.17	198.463	830.586	434.873	147.518	1455.26	1218.48	5.68536	6.9481	5.29563	6.72333	6.07735	5.0007	7.28363	7.10618	5.50936	6.84202	1.5245	3.42949	2.47699	1.34703
HLA-A0_1891	AGGCTGTTCTTCTACAGGAAGAGCGTG	RLFFYRKSV	-1	0	0.761364	0	-1	0	0.277693	0.59	5225	219	1026	439	370	512	4577	994	5602.48	4693.44	2414.63	5989.58	2018.91	1832.91	13725.2	12476.5	8.63114	8.45413	7.78972	8.69794	7.61081	7.5142	9.52706	9.43168	8.29644	8.58345	1.92603	2.8151	2.37057	0.628671
HLA-A0_1893	GCCCTGCCCCACATCATCGACGAGGTG	ALPHIIDEV	-1	0	0.681696	0	-1	0	0.920331	0.03	2214	90	723	373	271	221	1957	1082	4760.2	3437.62	992.314	2585.35	1422.68	1995.18	5815.81	5334.6	8.46825	8.14283	6.90105	7.858	7.261	7.59899	8.66851	8.58216	7.96459	8.01052	2.29579	2.87758	2.58669	0.411386
HLA-A0_1895	TACCAGCTGTGGACCGCCCTGATCAGCCTG	YQLWTALISL	-1	0	0.728843	0	-1	0	0.372285	0.41	1549	120	622	137	144	135	1544	774	1748.38	1826.63	1323.09	1579.28	1223.94	1427.23	4068.96	4208.8	7.46702	7.51078	7.18848	7.36536	7.11065	7.26419	8.31139	8.34517	7.33741	7.44071	2.39421	2.52106	2.45764	0.0896915
HLA-A0_1896	AGCACCCCCCCCCCCGGCACCAGGGTG	STPPPGTRV	-1	0	0.37038	0	-1	0	0.15385	1.1	129	9	71	23	15	23	145	67	293.524	190.274	99.2314	269.063	139.71	123.546	338.861	395.256	5.68536	5.25371	4.60748	5.59866	4.9467	4.82468	5.82854	5.98206	5.28512	5.44098	2.57925	3.23133	2.90529	0.461093
HLA-A0_1897	TACGTGGGCGACACCAGCATGATGGTGATC	YVGDTSMMVI	-1	0	0.38184	0	-1	0	0.012776	4.4	1342	137	1012	620	377	180	1281	1181	7912.39	4782.23	1510.52	2105.71	1991.36	2177.73	3525.21	3491.89	8.97631	8.47287	7.32087	7.65288	7.59708	7.6865	8.16798	8.15848	8.45796	8.14467	3.19398	3.21162	3.2028	0.0124691
HLA-A0_1898	TTCGTGCCCAGCGACTACTTCCCCAGCGTG	FVPSDYFPSV	-1	0	0.598651	0	-1	0	0.344061	0.46	2961	212	2208	1409	656	284	2831	1923	17981.5	8321.34	2337.45	3322.34	4344.79	3545.96	7778.05	7717.04	9.79716	9.0267	7.75724	8.10873	8.37696	8.17385	8.95919	8.95132	9.22626	8.66954	3.06134	2.92299	2.99216	0.0978249
HLA-A0_1901	CTGATGATGATCCTGCCCGCCGCCCTGGCC	LMMILPAALA	-1	0	0.778379	0	-1	0	0.009144	5.2	32	28	1146	187	121	17	40	445	2386.48	1534.88	308.72	198.873	2255.04	820.567	84.0586	109.036	7.77799	7.33686	5.73567	5.29768	7.72137	6.71121	4.44334	4.70081	7.20682	6.76605	3.28263	3.51873	3.40068	0.166947
HLA-A0_1902	GCCCTGTGCGAGGCCCTGACCCTGGCC	ALCEALTLA	-1	0	0.666104	0	-1	0	0.432541	0.33	103	39	1869	209	234	11	104	1551	2667.24	2968.28	430.003	128.682	3677.72	2860	270.564	283.494	7.88918	7.99608	6.06611	4.86509	8.21032	7.95893	5.6042	5.65071	7.34577	7.34568	3.04653	2.98417	3.01535	0.0440967
HLA-A0_1903	TTCCTGGTGAGCCAGCTGTTCACCTTC	FLVSQLFTF	-1	0	0.707841	0	-1	0	0.270215	0.6	255	632	20183	939	1371	301	295	12077	11983.4	17391.1	6968.25	3521.22	39715.1	22269.6	669.842	804.142	9.39136	9.76377	8.84926	8.16685	10.5895	10.011	6.50853	6.69102	9.15661	9.25504	3.08595	3.23451	3.16023	0.105045
HLA-A0_1904	TTCCTGCTGAGCCTGGGCATCCACCTG	FLLSLGIHL	-1	0	0.811344	0	-1	0	0.905657	0.03	197	8173	10609	238	251	5834	120	23925	3037.34	3183.93	90113.1	68248.4	20875.9	44117	517.486	327.109	8.01907	8.06618	11.4088	11.1309	9.9464	10.6946	6.25091	5.79335	10.7488	10.4834	6.76428	5.58316	6.17372	0.835175
HLA-A0_1905	GGCATCTTCTGCTTCAGGATCCTGCTG	GIFCFRILL	-1	0	0.810626	0	-1	0	0.048729	2.1	1810	47	551	86	202	204	1738	386	1097.53	2562.36	518.208	2386.47	1084.23	711.773	4754.57	4737.62	7.00172	7.84908	6.25231	7.77799	6.98955	6.56916	8.46707	8.4635	6.69563	7.81416	1.43594	2.95865	2.1973	1.07672
HLA-A0_1906	GCCCTGCTGGCCTACAGGTGCGTGCTG	ALLAYRCVL	-1	0	0.458605	0	-1	0	0.071475	1.7	456	943	17988	869	1435	344	449	13887	11090.1	18202.9	10397.2	4024.25	35395.9	25607.2	1197.84	1223.93	9.3139	9.80939	9.24939	8.30034	10.4744	10.1507	7.08911	7.11064	9.28217	9.31601	3.41471	3.18438	3.29954	0.162873
HLA-A0_1907	TGCCTGTTCCCCCAGACCCTGGCCGCC	CLFPQTLAA	-1	0	0.883427	0	-1	0	0.475189	0.28	17	3	41	8	50	6	46	64	102.095	634.248	33.0771	70.1904	80.6777	118.014	44.6561	125.392	4.63565	6.45402	3.52863	4.26536	4.40278	4.77924	3.82114	4.83939	4.22809	5.86709	3.20282	3.51803	3.36042	0.222889
HLA-A0_1908	TTCGCCGCCAGCGCCAACTTCTTCCTG	FAASANFFL	-1	0	0.542286	0	-1	0	0.142072	1.1	1744	160	2246	1927	1050	247	2292	1629	24592.2	13319.2	1764.11	2889.5	4419.57	3003.83	4581.19	6247.78	10.1102	9.49704	7.47597	7.96919	8.39402	8.00798	8.42993	8.74014	9.48639	9.00028	3.4313	3.23643	3.33387	0.137797
HLA-A0_1910	AAGCTGAGGGAGTACGAGGCCGCCCTG	KLREYEAAL	-1	0	0.594538	0	-1	0	0.531326	0.24	794	157	4224	1333	1412	192	1312	2332	17011.6	17911.2	1731.04	2246.09	8311.77	4300.14	2085.7	3576.39	9.74171	9.79324	7.45705	7.71739	9.02555	8.36664	7.64334	8.18239	9.14552	9.21827	3.38085	3.5034	3.44213	0.086661
HLA-A0_1911	TTCCTGCCCGACACCAGGTTCGCCGTG	FLPDTRFAV	-1	0	0.856709	0	-1	0	0.901077	0.03	417	249	10944	1161	1715	234	381	7545	14816.6	21754.7	2745.4	2737.42	21535.1	13912.8	1095.39	1038.57	9.60357	9.98763	7.91805	7.91514	9.97748	9.54063	6.99978	6.94656	9.08046	9.41304	3.09261	3.46683	3.27972	0.26461
HLA-A0_1912	ATGATGAACATCACCAGGCTGGAGGTGATC	MMNITRLEVI	-1	0	0.540673	0	-1	0	0.003211	8.4	2125	76	1116	296	264	185	2037	735	3777.53	3348.83	837.954	2164.2	2196.01	1355.32	5582.02	5552.67	8.23709	8.11666	6.73216	7.68027	7.69485	7.21253	8.62748	8.62221	7.74446	7.92209	2.11447	2.69057	2.40252	0.407358
HLA-A0_1913	AACACCGTGGCCACCCTGTACTGCGTG	NTVATLYCV	-1	0	0.50377	0	-1	0	0.039677	2.4	6163	267	1280	750	647	612	5376	1745	9571.44	8207.17	2943.86	7159.42	2518.72	3217.73	16189.2	14654.5	9.16664	9.01289	7.98782	8.87632	7.8319	8.07674	9.69216	9.59257	8.74172	8.94693	2.14181	2.90442	2.52312	0.539249
HLA-A0_1914	GTGCTGCTGCTGATCACCCACTACGCC	VLLLITHYA	-1	0	0.906841	0	-1	0	0.49933	0.26	92	5	20	11	3	10	210	0	140.381	38.0549	55.1286	116.984	39.355	0	241.669	572.44	4.95146	3.66497	4.02764	4.77055	3.69772	0	5.4917	6.35165	4.59264	4.36335	2.26902	1.4957	1.88236	0.546818
HLA-A0_1915	AGGCTGCAGGAGGCCCTGGCCGTGGTG	RLQEALAVV	-1	0	0.825783	0	-1	0	0.847985	0.06	159	9602	3689	172	201	6905	120	8189	2195.05	2549.68	105869	80777.4	7259.03	15100.3	417.666	327.109	7.69442	7.84411	11.57	11.2995	8.89014	9.62254	6.03707	5.79335	10.8973	10.6374	7.51896	6.95278	7.23587	0.400348
HLA-A0_1918	ACCCTGACCGCCGCCGTGCTGATGCTGGTG	TLTAAVLMLV	-1	0	0.87257	0	-1	0	0.105782	1.3	422	23	329	317	139	33	473	325	4045.53	1763.21	253.591	386.047	647.39	599.291	1108.52	1289.35	8.30561	7.47546	5.53966	5.95855	6.47449	6.39741	7.01169	7.16267	7.67348	6.98066	3.22139	2.80834	3.01487	0.292071
HLA-A0_1919	GTGCTGGCCGCCCTGGTGTGCTACATCGTG	VLAALVCYIV	-1	0	0.984703	0	-1	0	0.081923	1.6	2252	553	18998	5400	6695	632	2389	17598	68914.4	84925.8	6097.22	7393.39	37383.3	32450.2	5915.63	6512.19	11.1406	11.3495	8.71575	8.90848	10.529	10.3875	8.68552	8.78158	10.5323	10.7399	3.37419	3.53249	3.45334	0.111936
HLA-A0_1921	CACATGATCGCCGGCGTGTTCTTCACC	HMIAGVFFT	-1	0	0.796823	0	-1	0	0.16499	0.96	3395	108	919	291	357	428	3477	515	3713.72	4528.53	1190.78	5006.91	1808.36	949.645	8918.09	9477.98	8.22006	8.41837	7.0832	8.51877	7.50073	6.85714	9.09595	9.15683	7.80517	8.46983	1.79118	3.00899	2.40009	0.861125
HLA-A0_1922	ACCCTGGACAACATCCTGGGCATCCTG	TLDNILGIL	-1	0	0.611388	0	-1	0	0.158697	0.99	1771	170	832	269	167	175	1641	397	3432.96	2118.39	1874.37	2047.22	1637.17	732.057	4652.12	4473.21	8.14147	7.65888	7.53656	7.62473	7.40133	6.59722	8.44529	8.40609	7.88407	7.64195	2.75952	2.80821	2.78387	0.0344292
HLA-A0_1923	AACGTGATCGAGGACATCACCTTCCTG	NVIEDITFL	-1	0	0.471632	0	-1	0	0.634987	0.17	3809	185	1133	384	383	389	3376	587	4900.58	4858.34	2039.76	4550.68	2229.46	1082.41	10005.6	9202.66	8.49731	8.48866	7.62108	8.42325	7.70996	6.98787	9.211	9.12736	8.15225	8.45649	2.10579	2.94523	2.52551	0.593576
HLA-A0_1924	TTCCTGTGGGAGGTGACCCCCACCGTG	FLWEVTPTV	-1	0	0.990859	0	-1	0	0.993875	0.01	96	7014	887	23	30	6310	28	601	293.524	380.549	77334.3	73816.9	1745.39	1108.23	252.176	76.3254	5.68536	5.94424	11.2559	11.2094	7.46531	7.01142	5.53408	4.34802	10.5666	10.5214	7.8284	7.8835	7.85595	0.0389614
HLA-A0_1925	AGCCTGTTCAACTGGCTGTGGTACGAG	SLFNWLWYE	-1	0	0.511991	0	-1	0	0.039602	2.4	1189	351	7502	2294	2027	350	1659	4620	29275.9	25712.4	3870.02	4094.44	14762.1	8519.15	3123.3	4522.28	10.2846	10.1548	8.26127	8.31763	9.59988	9.05019	8.04697	8.41699	9.71559	9.60941	3.47998	3.56242	3.5212	0.0582918
HLA-A0_1926	ATCATGGAGACCATCGACCCCGTGTACATC	IMETIDPVYI	-1	0	0.552284	0	-1	0	0.023834	3.2	965	177	9596	2718	2594	251	909	6829	34686.9	32904.8	1951.55	2936.3	18882.5	12592.5	2534.89	2477.85	10.4541	10.4014	7.57689	7.98525	9.84605	9.44093	7.8383	7.81555	9.81576	9.79376	3.30931	3.54134	3.42533	0.164066
HLA-A0_1927	AGGATCGCCAGCATCCTGAGCCTGGAGACC	RIASILSLET	-1	0	0.362991	0	-1	0	0.004467	7.3	1814	87	735	163	213	135	1646	643	2080.19	2701.9	959.237	1579.28	1446.3	1185.67	4765.07	4486.84	7.6407	7.90208	6.86718	7.36536	7.27745	7.07891	8.46928	8.40913	7.32694	7.6693	2.04169	2.59333	2.31751	0.390068
HLA-A0_1928	CTGACCTGGAACGACCTGATCAGGCTG	LTWNDLIRL	-1	0	0.403564	0	-1	0	0.239201	0.67	5418	501	1116	379	416	463	4549	1692	4836.77	5276.94	5523.88	5416.36	2196.01	3120	14232.2	12400.1	8.48421	8.57129	8.61702	8.59736	7.69485	8.04591	9.56333	9.42554	8.55282	8.58441	2.53576	2.69627	2.61602	0.113498
HLA-A0_1929	CTGCTGTTCGGCTACCCCGTGTACGTG	LLFGYPVYV	-1	0	0.876615	0	-1	0	0.981633	0.01	207	7715	8642	163	198	5328	88	18364	2080.19	2511.62	85063.4	62329.1	17005.3	33862.7	543.754	239.88	7.6407	7.82908	11.3512	11.0402	9.74134	10.4301	6.30033	5.4843	10.6822	10.3866	6.90439	5.82561	6.365	0.762814
HLA-A0_1931	CTGATGGGCACCATCACCCTGAACGCC	LMGTITLNA	-1	0	0.52382	0	-1	0	0.103884	1.4	353	19	282	43	38	21	456	69	548.763	482.029	209.489	245.666	554.905	127.234	927.272	1243.01	6.30949	6.18008	5.34943	5.50804	6.3206	4.85386	6.83332	7.1261	5.9405	5.89948	2.22313	1.97713	2.10013	0.173947
HLA-A0_1933	AGCCTGATCAGGTTCCCCATCGGCACCGCC	SLIRFPIGTA	-1	0	0.599119	0	-1	0	0.186236	0.85	179	7	49	18	9	0	151	0	229.715	114.165	77.18	0	96.4197	0	470.203	411.612	5.44118	4.74636	4.35901	0	4.57903	0	6.15529	6.02251	5.03985	4.06186	1.97951	0.868541	1.42403	0.785575
HLA-A0_1934	ATCATGATCGTGGGCGGCCTGGTGGGCCTG	IMIVGGLVGL	-1	0	0.511241	0	-1	0	0.268739	0.61	1890	266	1702	1503	1102	182	2324	1720	19181.2	13978.8	2932.84	2129.11	3349.11	3171.63	4964.71	6335.01	9.86174	9.54537	7.98407	7.66393	8.11675	8.06232	8.51031	8.754	9.31091	8.99404	3.51276	3.09556	3.30416	0.295004
HLA-A0_1935	TACCTGAGCAGGACCCAGAGGCTGGCC	YLSRTQRLA	-1	0	0.565902	0	-1	0	0.05915	1.9	449	8	9	33	16	20	185	0	421.143	202.959	88.2057	233.968	17.7097	0	1179.45	504.293	6.04535	5.31792	4.49094	5.45945	2.92904	0	7.07365	6.22514	5.54391	5.39119	1.42141	2.85117	2.13629	1.011
HLA-A0_1936	AACCTGTACAAGGTGTACAACGGCATC	NLYKVYNGI	-1	0	0.435184	0	-1	0	0.123292	1.2	3184	189	921	234	256	328	3311	642	2986.29	3247.35	2083.86	3837.07	1812.3	1183.83	8363.83	9025.47	8.00212	8.0859	7.64246	8.25273	7.5029	7.07735	9.03179	9.10792	7.83837	8.17279	2.11466	2.66303	2.38884	0.387757
HLA-A0_1938	AGGATGGTGCTGGCCTTCATCACCTTCCTG	RMVLAFITFL	-1	0	0.891065	0	-1	0	0.0875	1.5	3806	167	628	256	366	320	3483	1096	3267.05	4642.7	1841.29	3743.49	1235.75	2020.99	9997.72	9494.33	8.09195	8.44327	7.51877	8.22804	7.12024	7.61184	9.21021	9.15856	7.84588	8.34143	1.85231	2.64104	2.24667	0.557718
HLA-A0_1939	TACATGAACGGCACCATGAGCCAGGTG	YMNGTMSQV	-1	0	0.983149	1	-1	0	0.88865	0.04	3027	221	722	558	590	280	2490	1016	7121.15	7484.13	2436.68	3275.55	1420.72	1873.48	7951.42	6787.51	8.87097	8.92067	7.7988	8.09455	7.25962	7.53608	8.98123	8.82299	8.47218	8.5906	2.68461	3.08372	2.88416	0.282216
HLA-A0_1943	TGGCTGATGTGGTTCATCATCAGCATCGTG	WLMWFIISIV	-1	0	0.677755	0	-1	0	0.047282	2.2	2301	99	737	232	180	264	2489	755	2960.77	2283.29	1091.55	3088.38	1450.23	1392.2	6044.34	6784.78	7.99354	7.73381	6.99627	8.03572	7.28017	7.23936	8.70704	8.82258	7.61439	7.89612	2.03309	2.70319	2.36814	0.473831
HLA-A0_1944	ATCATCCTGTTCATCCTGTTCTTCGCC	IILFILFFA	-1	0	0.462651	0	-1	0	0.015954	4	293	2	137	10	55	38	410	96	127.619	697.673	22.0514	444.539	269.582	177.021	769.662	1117.62	4.85686	6.54918	3.13773	6.09928	5.60057	5.1819	6.64725	7.01985	4.32856	6.34932	1.03124	2.74988	1.89056	1.21526
HLA-A0_1945	GGCCTGGTGGGCCTGGTGACCTTCCTG	GLVGLVTFL	-1	0	0.7195	0	-1	0	0.781375	0.09	2649	125	1018	527	399	339	2424	855	6725.53	5061.3	1378.21	3965.76	2003.17	1576.6	6958.48	6607.6	8.81382	8.52958	7.22927	8.2857	7.60298	7.36366	8.84786	8.79613	8.30718	8.41506	2.45726	3.20281	2.83004	0.527184
HLA-A0_1948	TACATGCCCTACGTGTTCACCCTGCTG	YMPYVFTLL	0.224004	0	0.861194	0	-1	0	0.429153	0.33	548	154	6569	1278	1589	186	826	3665	16309.7	20156.4	1697.96	2175.9	12926.1	6758.16	1439.5	2251.6	9.69958	9.91133	7.43777	7.68566	9.46708	8.81865	7.27275	7.71984	9.10552	9.32073	3.23337	3.55909	3.39623	0.230319
HLA-A0_1949	GTGCAGTACAGGGGCCTGTACCAGATC	VQYRGLYQI	-1	0	0.553899	0	-1	0	0.420653	0.34	2090	159	253	135	181	279	2432	729	1722.86	2295.98	1753.09	3263.85	497.841	1344.26	5490.08	6629.4	7.45232	7.73935	7.4697	8.09097	6.21229	7.20434	8.61088	8.79942	7.46105	7.93054	2.31531	2.80661	2.56096	0.3474
HLA-A0_1950	GCCCTGATCGCCGTGAGCCTGATCGCCGCC	ALIAVSLIAA	-1	0	0.693692	0	-1	0	0.09486	1.5	64	14	143	64	75	28	109	180	816.763	951.372	154.36	327.555	281.388	331.915	168.117	297.124	6.70657	6.85896	5.04574	5.7947	5.64328	5.80789	5.13059	5.69751	6.18736	6.46219	3.56512	3.71587	3.6405	0.1066
HLA-A0_1951	TACCTGGAGTTCGAGGCCCTGGGCTTCCTG	YLEFEALGFL	-1	0	0.598411	0	-1	0	0.285639	0.57	1793	119	1176	189	176	195	1725	351	2412	2232.55	1312.06	2281.19	2314.07	647.234	4709.91	4702.19	7.78863	7.71135	7.18012	7.73289	7.7472	6.47425	8.45764	8.456	7.52996	7.72218	2.30485	2.88692	2.59589	0.411587
HLA-A0_1952	ACCCTGATCGACTTCTACCTGTGCTTCCTG	TLIDFYLCFL	-1	0	0.927696	0	-1	0	0.268663	0.61	1685	520	15041	3752	4147	445	2069	8501	47882.7	52604.5	5733.37	5205.79	29596.9	15675.6	4426.21	5639.9	10.7765	10.8706	8.65423	8.55772	10.2955	9.65992	8.39553	8.6378	10.1965	10.2718	3.38423	3.58183	3.48303	0.139725
HLA-A0_1954	CTGATCTGGAAGGTGAACCCCGAGATC	LIWKVNPEI	-1	0	0.440363	0	-1	0	0.375883	0.4	1608	76	605	203	169	159	1537	659	2590.67	2143.76	837.954	1860.05	1190.49	1215.18	4223.95	4189.72	7.86006	7.67078	6.73216	7.52889	7.08296	7.10347	8.34876	8.34063	7.44735	7.60235	2.19916	2.75126	2.47521	0.390393
HLA-A0_1955	GGCCTGGCCAGGCTGGACGCCCTGGTG	GLARLDALV	-1	0	0.766095	0	-1	0	0.366437	0.41	1346	154	1150	1207	690	183	1750	1200	15403.6	8752.62	1697.96	2140.81	2262.91	2212.77	3535.72	4770.34	9.64242	9.07722	7.43777	7.6694	7.72485	7.70245	8.17095	8.47038	9.0539	8.60295	3.48137	3.16406	3.32271	0.224366
HLA-A0_1956	ACCATCATCCTGAACAAGATCGTGCAGCTG	TIILNKIVQL	-1	0	0.58853	0	-1	0	0.111782	1.3	3157	98	846	233	292	275	2816	1030	2973.53	3704.01	1080.52	3217.06	1664.72	1899.29	8292.91	7676.15	7.99784	8.21744	6.98612	8.07653	7.41801	7.54976	9.02328	8.946	7.61482	8.14947	1.70342	2.68851	2.19596	0.696569
HLA-A0_1959	ATCCTGATGTGGGAGGCCGTGACCCTG	ILMWEAVTL	0	0	0.371687	0	-1	0	0.729625	0.12	70	408	8608	263	444	106	128	6556	3356.39	5632.12	4498.49	1240.03	16938.4	12089.1	183.878	348.916	8.11892	8.63642	8.41172	7.1237	9.7374	9.40014	5.2197	5.85769	8.276	8.14238	3.33466	2.93249	3.13358	0.284373
HLA-A0_1960	AGGATCATCGACAGCGAGGTGGTGGTG	RIIDSEVVV	-1	0	0.580586	0	-1	0	0.451183	0.31	1924	66	192	298	230	191	1546	488	3803.05	2917.54	727.697	2234.39	377.808	899.858	5054.02	4214.25	8.24382	7.97884	6.59126	7.71217	5.93703	6.80335	8.52814	8.34646	7.72594	7.85437	2.18712	3.05327	2.6202	0.61246
HLA-A0_1961	ATCCTGAGCGACGACATGCTGAACATC	ILSDDMLNI	-1	0	0.812946	0	-1	0	0.870005	0.05	3392	357	3142	2621	1578	409	3861	3530	33449	20016.9	3936.18	4784.64	6182.67	6509.22	8910.21	10524.7	10.4178	9.90438	8.27822	8.47338	8.72967	8.78113	9.09507	9.26158	9.83594	9.42559	3.38524	3.13999	3.26262	0.173414
HLA-A0_1962	GTGGTGTTCCTGCACGTGACCTACGTG	VVFLHVTYV	-1	0	0.875221	0	-1	0	0.74167	0.11	3958	156	874	300	274	413	3863	1196	3828.58	3475.68	1720.01	4831.44	1719.81	2205.39	10397	10530.2	8.25051	8.15383	7.45067	8.48311	7.45055	7.69911	9.24937	9.2621	7.92851	8.33196	1.84055	2.70712	2.27383	0.612757
HLA-A0_1963	GCCGTGCTGAGCGAGTACGAGACCATGGTG	AVLSEYETMV	-1	0	0.790003	0	-1	0	0.344063	0.46	5024	412	1594	1132	876	466	5052	1494	14446.5	11112	4542.59	5451.45	3136.59	2754.89	13197.2	13771.3	9.57828	9.31587	8.42147	8.60382	8.05121	7.9215	9.48784	9.53041	9.15858	9.02193	2.84235	2.82776	2.83505	0.0103164
HLA-A0_1964	ATGGTGGCCAAGTACGACCTGCTGGTG	MVAKYDLLV	0.0846866	0	0.755432	0	-1	0	0.178275	0.89	2603	61	625	219	281	247	2584	679	2794.86	3564.47	672.568	2889.5	1229.84	1252.06	6837.64	7043.74	7.9359	8.17905	6.51259	7.96919	7.11546	7.13334	8.83034	8.86004	7.4586	8.07961	1.64888	2.70364	2.17626	0.745827
HLA-A0_1965	CTGCTGCTGGCCGGCATCCCCCTGGCC	LLLAGIPLA	-1	0	0.739941	0	-1	0	0.736026	0.11	104	52	2771	166	284	57	27	2756	2118.48	3602.53	573.337	666.809	5452.63	5081.99	273.191	73.5995	7.65893	8.18967	6.35322	6.504	8.60404	8.53365	5.61382	4.31213	7.20557	7.66654	2.8471	3.17335	3.01022	0.230691
HLA-A0_1966	GCCCTGTACAAGGGCTTCCAGTTCATC	ALYKGFQFI	-1	0	0.847625	0	-1	0	0.850559	0.06	802	215	2824	1184	802	155	1379	2014	15110.1	10173.3	2370.53	1813.25	5556.93	3713.76	2106.72	3759.02	9.62319	9.22762	7.77129	7.50343	8.62298	8.22007	7.65336	8.23218	9.07582	8.69856	3.59996	3.21834	3.40915	0.269849
HLA-A0_1967	AGGCTGATCGACTTCCTGAAGGACGTG	RLIDFLKDV	-1	0	0.814239	0	-1	0	0.926964	0.03	206	10170	9311	188	188	8289	127	21574	2399.24	2384.77	112131	96968	18321.7	39781.8	541.127	346.19	7.78332	7.77728	11.6274	11.4821	9.8159	10.5912	6.2955	5.84987	10.9555	10.8133	7.0715	6.20047	6.63598	0.615908
HLA-A0_1968	AGCATGATGAGCATGTACGGCAAGGCC	SMMSMYGKA	-1	0	0.582317	0	-1	0	0.023671	3.2	493	10	254	45	53	54	503	129	574.287	672.303	110.257	631.713	499.808	237.872	1295.03	1371.13	6.35487	6.5122	4.71184	6.45002	6.21622	5.47593	7.16706	7.22412	5.83852	6.48159	1.68543	2.82136	2.25339	0.803221
HLA-A0_1969	ACCCTGTGGGCCATCATCAACACCATC	TLWAIINTI	-1	0	0.792941	0	-1	0	0.725097	0.12	330	1010	24546	830	1535	445	321	24410	10592.4	19471.4	11136	5205.79	48300.4	45011.3	866.855	875.016	9.26799	9.87675	9.31803	8.55772	10.7852	10.7147	6.76602	6.77538	9.29332	9.42057	3.21682	2.96973	3.09327	0.174717
HLA-A0_1970	AACGTGGACAACCTGATCATGATCGTG	NVDNLIMIV	-1	0	0.525332	0	-1	0	0.18705	0.85	4642	285	1349	471	340	400	4464	1533	6010.87	4312.89	3142.33	4679.36	2654.49	2826.81	12193.8	12168.4	8.70149	8.36959	8.05304	8.45113	7.88439	7.94726	9.40876	9.40668	8.42893	8.41119	2.27032	2.51548	2.3929	0.17335
HLA-A0_1971	AGGATCGTGGTGGCCCTGAGCAGCCTGGTG	RIVVALSSLV	-1	0	0.636608	0	-1	0	0.009509	5.1	720	3	126	38	36	53	454	173	484.953	456.659	33.0771	620.015	247.936	319.007	1891.32	1237.56	6.18611	6.12612	3.52863	6.43136	5.5172	5.76834	7.54556	7.12171	5.56074	6.29034	1.01619	2.81963	1.91791	1.27523
HLA-A0_1972	AGGCTGAACGACTGGGACTTCGTGGTG	RLNDWDFVV	-1	0	0.829009	0	0.0384934	0	0.898817	0.03	400	4227	45409	997	1890	1484	409	48497	12723.6	23974.6	46605.7	17360.4	89353.5	89427.1	1050.73	1114.9	9.4513	10.0848	10.7495	9.76201	11.4004	11.4012	6.95819	7.01741	10.2977	9.93637	4.02346	3.13653	3.57999	0.627155
HLA-A0_1973	AGGGTGTTCACCAGCGCCGTGCTGCTG	RVFTSAVLL	-1	0	0.399826	0	-1	0	0.203178	0.77	3100	111	1063	266	288	343	2897	685	3394.67	3653.27	1223.85	4012.55	2091.72	1263.12	8143.18	7896.95	8.13026	8.20365	7.11058	8.29743	7.64622	7.14213	9.00506	8.97436	7.74512	8.25164	1.85499	2.92643	2.39071	0.757619
HLA-A0_1974	CAGCTGTGGACCGCCCTGGTGAGCCTG	QLWTALVSL	-1	0	0.955985	0	-1	0	0.82645	0.06	6590	350	1458	544	695	602	6439	1962	6942.49	8816.05	3859	7042.43	2868.98	3617.87	17310.8	17552.1	8.84556	9.08444	8.25842	8.85985	7.96206	8.19392	9.75914	9.77299	8.59448	8.97844	2.07803	2.66928	2.37365	0.418082
HLA-A0_1976	ATCATGGACAACAGCGCCAAGTACGTG	IMDNSAKYV	-1	0	0.513094	0	-1	0	0.577996	0.21	2858	164	1036	1161	777	301	3323	1212	14816.6	9856.22	1808.22	3521.22	2038.59	2234.89	7507.49	9058.19	9.60357	9.19596	7.50065	8.16685	7.6205	7.7124	8.92379	9.11153	9.02562	8.80833	2.97312	2.92107	2.9471	0.0368049
HLA-A0_1977	AGCCTGCTGTTCAAGACCAGCGCCGGCGTG	SLLFKTSAGV	-1	0	0.716011	0	-1	0	0.140133	1.1	3308	156	753	264	293	287	3201	858	3369.15	3716.69	1720.01	3357.44	1481.72	1582.13	8689.56	8725.63	8.12271	8.22086	7.45067	8.11923	7.30163	7.36716	9.06999	9.07413	7.84211	8.17134	1.97898	2.58261	2.28079	0.426827
HLA-A0_1978	GTGCTGATCGCCGGCATCATCCTGCTG	VLIAGIILL	-1	0	0.899168	0	0.15024	0	0.861274	0.05	1736	328	2318	1742	1445	285	2077	1828	22231.3	18329.8	3616.43	3334.04	4561.24	3370.78	4560.18	5661.71	10.0093	9.81634	8.19352	8.11224	8.42557	8.1232	8.42534	8.64166	9.46691	9.29034	3.63118	3.47706	3.55412	0.108974
HLA-A0_1979	TTCCTGACCGGCTACCTGCAGCTG	FLTGYLQL	-1	0	0.401746	0	-1	0	0.148552	1.1	1826	194	1074	240	277	230	2045	793	3062.86	3513.73	2138.99	2690.63	2113.36	1462.27	4796.6	5574.48	8.02743	8.16472	7.66856	7.8979	7.65651	7.28843	8.47587	8.62613	7.86401	8.04018	2.77333	2.90795	2.84064	0.0951904
HLA-A0_1980	TACCTGAACACCAACAAGCTGTTCTTCGCC	YLNTNKLFFA	-1	0	0.788116	0	-1	0	0.196753	0.8	150	64	694	227	102	26	129	172	2896.96	1293.87	705.645	304.158	1365.62	317.163	394.025	351.642	7.97176	7.16616	6.56053	5.72083	7.22009	5.76256	5.97895	5.86545	7.49682	6.68463	3.72311	3.63638	3.67975	0.0613259
HLA-A0_1982	TTCCTGCTGTACATCCTGTTCCTGGTG	FLLYILFLV	-1	0	0.459653	0	-1	0	0.376559	0.4	4042	286	1546	1300	976	510	4203	2037	16590.5	12380.5	3153.35	5966.18	3042.14	3756.17	10617.7	11457	9.71665	9.42396	8.05654	8.69403	8.02065	8.23142	9.27037	9.34644	9.19755	9.12417	2.92403	3.1217	3.02286	0.139779
HLA-A0_1983	GCCATGCAGACCATGCTGTTCACCATG	AMQTMLFTM	-1	0	0.834708	0	-1	0	0.218082	0.74	416	2173	41788	1390	2427	811	459	42288	17739.1	30786.4	23958.9	9487.4	82228.3	77977.9	1092.76	1251.19	9.78358	10.3349	10.0841	9.15783	11.3173	11.2642	6.99738	7.13265	9.94511	9.91036	3.41615	2.97064	3.1934	0.315021
HLA-A0_1984	GTGATCCACGACTACATCTGCTGGCTG	VIHDYICWL	-1	0	0.771342	0	-1	0	0.161793	0.97	5232	265	1422	378	343	560	4960	957	4824.01	4350.94	2921.81	6551.1	2798.14	1764.68	13743.6	13520.5	8.48157	8.37838	7.9803	8.78754	7.93707	7.47629	9.5284	9.51204	8.26202	8.60374	1.98731	2.80068	2.39399	0.575139
HLA-A0_1985	TACATCCTGTGGGAGAACAACATCAAGCTG	YILWENNIKL	-1	0	0.83674	0	-1	0	0.910379	0.03	2005	229	1531	1085	936	337	2560	2214	13846.7	11873.1	2524.89	3942.36	3012.62	4082.55	5266.8	6978.32	9.53587	9.38212	7.83435	8.27979	8.0109	8.31472	8.56937	8.85071	9.01028	8.97572	3.31066	3.24436	3.27751	0.0468845
HLA-A0_1986	AAGGTGTTCTTCGGCCCCATCTACTACCTG	KVFFGPIYYL	-1	0	0.975043	0	-1	0	0.367445	0.41	1489	123	911	674	375	165	1642	884	8601.54	4756.86	1356.16	1930.24	1792.62	1630.07	3911.35	4475.94	9.05981	8.46755	7.21315	7.56592	7.49199	7.39699	8.27189	8.40669	8.51315	8.11509	3.11848	2.9492	3.03384	0.1197
HLA-A0_1987	AAGACCATCACCACCTGCTACCTGATG	KTITTCYLM	-1	0	0.436396	0	-1	0	0.005624	6.5	2702	323	966	188	179	283	2336	1216	2399.24	2270.61	3561.3	3310.65	1900.85	2242.27	7097.7	6367.72	7.78332	7.72824	8.17816	8.1052	7.55058	7.71569	8.86767	8.75915	8.00011	7.93438	2.80024	2.82231	2.81128	0.0156067
HLA-A0_1988	ACCGTGATCAAGACCCTGCTGGAGGTG	TVIKTLLEV	-1	0	0.480879	0	-1	0	0.698933	0.13	1939	287	3437	2170	1711	426	2447	2521	27693.4	21704	3164.38	4983.52	6763.16	4648.65	5093.43	6670.29	10.229	9.9853	8.06003	8.51409	8.81939	8.44455	8.5359	8.80557	9.64406	9.49888	3.50268	3.57785	3.54027	0.0531503
HLA-A0_1991	ACCCTGAGCGGCATGGGCTACTACCTG	TLSGMGYYL	-1	0	0.53817	0	-1	0	0.585573	0.21	2383	102	779	426	281	257	1987	648	5436.58	3564.47	1124.62	3006.49	1532.88	1194.89	6259.74	5416.38	8.60109	8.17905	7.02609	8.00886	7.33555	7.08665	8.74205	8.59737	8.09609	8.09757	2.3554	3.08746	2.72143	0.51764
HLA-A0_1992	GACGTGATGCTGGTGACCCTGCCCGTG	DVMLVTLPV	-1	0	0.53523	0	-1	0	0.009991	5	1471	50	651	115	142	127	1389	333	1467.62	1801.26	551.286	1485.7	1281.01	614.043	3864.07	3786.28	7.29208	7.4968	6.31407	7.30431	7.15618	6.42169	8.25974	8.2394	6.91815	7.40518	1.79269	2.64316	2.21792	0.601374
HLA-A0_1993	AAGGTGTACCTGAGCACCTTCAACATG	KVYLSTFNM	-1	0	0.419372	0	-1	0	0.049572	2.1	2932	151	819	224	285	330	2975	1115	2858.67	3615.21	1664.88	3860.47	1611.59	2056.03	7701.87	8109.57	7.95846	8.19318	7.41811	8.2588	7.3856	7.62902	8.94935	9.00092	7.72435	8.22653	2.02189	2.80346	2.41268	0.552655
HLA-A0_1994	CTGCTGCTGGACGACTTCGTGGAGATC	LLLDDFVEI	-1	0	0.913483	0	-1	0	0.949682	0.02	361	3715	46443	1079	1934	1502	311	49661	13770.1	24532.7	40960.5	17571	91388.2	91573.5	948.286	847.757	9.53033	10.1078	10.6204	9.77406	11.4229	11.4249	6.85571	6.74377	10.2171	9.95479	3.84546	3.13582	3.49064	0.501794
HLA-A0_1995	CTGCTGCAGAACAGCCAGGTGTTCAGCCTG	LLQNSQVFSL	-1	0	0.834644	0	-1	0	0.185798	0.85	3457	151	2060	1377	804	407	3494	1654	17573.2	10198.7	1664.88	4761.25	4053.56	3049.93	9080.96	9524.32	9.77419	9.23011	7.41811	8.46847	8.3076	8.0232	9.11405	9.16171	9.1716	8.92012	2.83323	3.08651	2.95987	0.1791
HLA-A0_1997	GCCCTGTTCCTGCTGGTGGCCCACTACGCC	ALFLLVAHYA	-1	0	0.539599	0	-1	0	0.063311	1.8	66	0	1	0	3	3	54	49	0	38.0549	0	35.0952	1.96775	90.3546	173.371	147.199	0	3.66497	0	3.58616	1.0878	4.51475	5.16118	4.99856	0	3.62634	0.0224451	1.97516	0.998804	1.38078
HLA-A0_1999	AAGCTGTTCCCCAGGCTGCCCGGCATC	KLFPRLPGI	-1	0	0.976204	0	-1	0	0.974505	0.02	254	6271	16464	232	286	3653	132	30942	2960.77	3627.9	69142.2	42734.2	32397	57056.2	667.215	359.82	7.99354	8.19668	11.1439	10.6628	10.3859	10.9518	6.50461	5.88838	10.4927	10.0511	5.98832	4.53369	5.261	1.02858
HLA-A0_2000	GGCATGGTGATCGCCTGCCTGCTGGTG	GMVIACLLV	-1	0	0.489096	0	-1	0	0.021255	3.4	1112	19	187	132	83	129	1188	307	1684.57	1052.85	209.489	1509.09	367.969	566.099	2921.04	3238.38	7.42986	6.96021	5.34943	7.31993	5.91071	6.34053	7.98004	8.08314	6.85439	7.15616	1.76539	2.73566	2.25052	0.686083
HLA-A0_2001	AGGATGTTCGGCATGCCCACCGCCCTG	RMFGMPTAL	-1	0	0.842804	0	-1	0	0.789716	0.09	41	358	3645	60	189	173	80	5155	765.715	2397.46	3947.2	2023.82	7172.45	9505.67	107.7	218.072	6.64212	7.78258	8.28102	7.61324	8.87814	9.15975	4.68859	5.3894	7.76534	7.70149	4.08448	3.16661	3.62554	0.64903
HLA-A0_2003	TGGCTGGACCAGGTGCCCTTCAGCGTG	WLDQVPFSV	-1	0	0.774538	0	-1	0	0.915252	0.03	394	567	19569	1662	1732	208	413	9181	21210.3	21970.4	6251.58	2433.27	38506.9	16929.5	1034.97	1125.8	9.96229	9.99749	8.74075	7.7974	10.5586	9.73687	6.9431	7.02714	9.52748	9.40942	3.16203	3.32572	3.24387	0.11575
HLA-A0_2007	TACCTGTTCTTCTTCCTGCACTGGCTG	YLFFFLHWL	-1	0	0.604391	0	-1	0	0.459418	0.29	3528	84	994	494	487	463	3820	1730	6304.39	6177.58	926.16	5416.36	1955.94	3190.07	9267.46	10413	8.74916	8.72884	6.83213	8.59736	7.57914	8.06811	9.13437	9.2509	8.1932	8.66526	1.97999	2.95358	2.46679	0.688431
HLA-A0_2008	GGCCTGTGCAACTACGGCGGCATCCTG	GLCNYGGIL	-1	0	0.443517	0	-1	0	0.010103	4.9	3145	151	1164	254	312	365	2789	818	3241.53	3957.71	1664.88	4269.91	2290.46	1508.37	8261.39	7602.55	8.08411	8.28367	7.41811	8.35958	7.73694	7.31945	9.01947	8.93637	7.80556	8.32235	1.99674	3.05717	2.52695	0.749839
HLA-A0_2009	AGGACCTTCAGCCCCACCTACGGCCTG	RTFSPTYGL	-1	0	0.678252	0	-1	0	0.319275	0.51	722	21	182	83	56	69	664	34	1059.24	710.358	231.54	807.189	358.13	62.695	1896.57	1810	6.96625	6.56718	5.44906	6.6948	5.88369	4.15411	7.54833	7.50164	6.4714	6.63302	1.9195	2.77984	2.34967	0.608356
HLA-A0_2010	TACACCGTGGCCTACCAGGCCACCGTG	YTVAYQATV	-1	0	0.800905	0	-1	0	0.272422	0.6	351	141	6261	724	845	150	376	3076	9239.63	10718.8	1554.63	1754.76	12320.1	5672.06	922.018	1024.94	9.13137	9.27985	7.34963	7.47066	9.41907	8.64348	6.82765	6.93337	8.59381	8.73838	3.08015	3.56053	3.32034	0.339678
HLA-A0_2011	GCCCAGGCCAGCATCGAGCTGCCCAGCATG	AQASIELPSM	-1	0	0.623612	0	-1	0	0.052818	2	1167	59	547	154	120	111	1089	316	1965.34	1522.2	650.517	1298.52	1076.36	582.695	3065.51	2968.51	7.58393	7.32857	6.4793	7.16975	6.98227	6.36938	8.0283	7.99615	7.17696	7.25231	2.25197	2.76876	2.51037	0.365427
HLA-A0_2014	ATGCTGACCAACGCCAGCGGCCACGCC	MLTNASGHA	-1	0	0.510219	0	-1	0	0.004162	7.5	164	0	54	7	33	10	166	113	89.3335	418.604	0	116.984	106.258	208.369	430.8	452.5	4.50351	6.03931	0	4.77055	4.67524	5.3441	6.06796	6.117	3.82137	5.59394	0.909735	2.52999	1.71986	1.14569
HLA-A0_2016	GGCCTGGGCCAGTACATCTACGAGACC	GLGQYIYET	-1	0	0.543277	0	-1	0	0.427206	0.33	1670	58	202	237	210	141	1237	315	3024.58	2663.84	639.491	1649.47	397.485	580.851	4386.81	3371.95	8.01486	7.8879	6.46224	7.40882	5.98767	6.36621	8.38659	8.12354	7.51373	7.67678	2.13168	3.02595	2.57882	0.632346
HLA-A0_2018	GTGATGGCCGCCAGGCCCATGGTGGTG	VMAARPMVV	-1	0	0.484027	0	-1	0	0.388999	0.38	809	254	8561	2232	2132	213	825	5043	28484.6	27044.3	2800.53	2491.76	16845.9	9299.15	2125.11	2248.87	10.2572	10.2053	7.93792	7.82115	9.73192	9.13779	7.66205	7.71863	9.65782	9.60029	3.38336	3.57096	3.47716	0.132655
HLA-A0_2019	ATCGTGATGGACAACGACGACAACATCCTG	IVMDNDDNIL	-1	0	0.373062	0	-1	0	0.01816	3.7	1831	74	875	582	445	209	1869	718	7427.44	5644.81	815.903	2444.96	1721.78	1323.97	4809.73	5094.72	8.91307	8.63867	6.70552	7.80219	7.4517	7.18915	8.4786	8.53616	8.32426	8.30546	2.68568	3.08695	2.88632	0.28374
HLA-A0_2021	ATGACCGCCTGCGGCAGGATCGTGGTG	MTACGRIVV	0.212813	0	0.615622	0	-1	0	0.004627	7.2	3412	137	748	266	311	277	3188	1318	3394.67	3945.02	1510.52	3240.46	1471.88	2430.35	8962.75	8690.19	8.13026	8.28046	7.32087	8.08378	7.29497	7.7962	9.10094	9.07006	7.80531	8.18695	1.86486	2.54367	2.20426	0.47999
HLA-A0_2022	TGCATGTTCGGCGTGGTGAGCCCCGCC	CMFGVVSPA	-1	0	0.792015	0	-1	0	0.119824	1.3	16	61	1561	74	66	2	12	760	944.382	837.208	672.568	23.3968	3071.66	1401.42	42.0293	32.7109	6.85159	6.73127	6.51259	3.19445	8.0303	7.24595	3.76188	3.51782	6.69639	6.06681	3.23453	2.76234	2.99844	0.333887
[truncated: 108 more rows]

## Sheet: A0201SAR2
name	Seq	AA	A2el_score	A2el_rank	A2ba_ic50	A2ba_rank	lo2	lo1	m2	m1	h2	h1	BG1	BG2	M1n	M2n	H1n	H2n	Lo1n	Lo2n	BG1n	BG2n	lgM1	lgM2	lgH1	lgH2	lgLo1	lgLo2	lgBG1	lgBG2	lg1	lg2	score1	score2	score	scorestd
[truncated: 2,667 more rows]

[truncated: 6 more sheets: A0101IEDB, A0101SAR2, B0702IEDB, B0702ASAR2, oncogene, onco_wt]
